# Supplementary material for: Targeting the tumor microenvironment: reprogramming macrophages as a novel therapeutic strategy in FUOM-deficient glioblastoma
Source: Cell Death Dis. 2026 Apr 9;17(1):500. doi: 10.1038/s41419-026-08701-5 (PMC13187179; doi:10.1038/s41419-026-08701-5)
Supplement: Supplementary file 8 — Supplemental File 1 [file 41419_2026_8701_MOESM8_ESM.xlsx]

## Sheet: raw data
	ID	IDH1 mut1 wt0	Grade	2021 Histology type	Macrophage+Fuo+Cxcl13	FUOM+CXCL13	FUOM+CXCL13 01	Death	Month	Grade	gender	age	Chemotherapy	Radiotherapy	SMIM15	CD25	TEME115	TEME115 LYMPH	TEME115 GFAP	KLHDC8A	CD3	CD4	CD8	CD3+CD8	CD3+CD4	CD66b	CD68	FUOM	CD20	IKBIP CA	IKBIP Lymph	CD56	CD83	CXCL13	姓名	检查类型	检查号	性别	年龄	门诊号	住院号	床位号	送检科室	登记号	联系方式	身份证号码	肉眼所见	检查结果	部位
7	C5	1	0	0	1.06	1.06		1	0	0	0	0	0	0	192	13.6	7.17	13.18	44.93	55.5	0.64	26.5	11.8	0.86	99.68	0.3	54.05	73.4	0.9				0	1.06	贾红珠	常规病理报告	1518498	女	46	F000091898	1269748	109床	神经外科监护	02371320	^13813424380	^320919196811038522^	肉眼所见:_x000D_ 灰白色组织一块4*4.5*2cm，切面灰白。	（脑）脑组织间见大量增生的小血管，局部见扩张充血的大血管，周围胶质细胞未见明显增生，符合血管畸形。	脑
7	D5	1	0	0	0	0		1	0	0	0	0	0	0	227		0.88			72.22	0	0.54	6.06	0.4	99.87					11	32.26	76	31	0	贾红珠	常规病理报告	1518498	女	46	F000091898	1269748	109床	神经外科监护	02371320	^13813424380	^320919196811038522^	肉眼所见:_x000D_ 灰白色组织一块4*4.5*2cm，切面灰白。	（脑）脑组织间见大量增生的小血管，局部见扩张充血的大血管，周围胶质细胞未见明显增生，符合血管畸形。	脑
1	E2	1	4	1	0	0		1	1	4	1	1	0	0	199	0.22	1.44	1.53	4.12	81.67	0	0.07	34.82	0.62	2.9	8.14	2.01	43.3	0.13	58.8	39.41	49.1	31.97	0	顾维忠	常规病理报告	1211658	男	61	0003076136	1037444	25床	神经外科一	00537663	^15950860895	^320624195105050436^	肉眼所见:_x000D_ 碎组织4*2*1cm。_x000D_ 镜下所见:_x000D_ 瘤组织弥散分布，细胞异形明显，核大，深染，血管内皮细胞增生，部分区域见坏死。	（颞顶叶）星形胶质细胞瘤Ⅲ-Ⅳ级。	颞顶叶
2	E6	1	4	1	0	0		1	1	4	1	0	0	0	42	5.71	0.18	0.38	44.05	95.7	0	0.11	80.36	10.24	11.84	12.55	4.4	77.81	1.83	69.1	47.91	77.49	80.11	0	凌卫冲	常规病理报告	1406266	男	46	0003865272	1163800	38床	神经外科一	01642837	^18260580988	^320625196802170637^	肉眼所见:_x000D_ 碎组织一堆3*3*1cm。	（脑室）星形胶质细胞瘤Ⅳ级。	脑室
3	C4	1	4	1	14.2	14.2		1	1	4	0	0	0	0	18	3.21	13.48	9.89	14.23	8.82	0.03	1.11	10.42	0.66	5.51	29.45	55.61	54.03	64.25	40.04	22.57	56.1	45.6	14.2	孙小霞	常规病理报告	1426894	女	39	8000000000006511	1215165	10床	神经外科二	01984443	^13585227031	^320602197502180024^	肉眼所见:_x000D_ 灰白碎组织一堆4*3*1.5cm。_x000D_ 镜下所见:_x000D_ 瘤组织弥漫排列，瘤组织中血管增生，坏死易见。	（头）胶质母细胞瘤（WHOⅣ级）。
3	D4	1	4	1	0.93	0.93		1	1	4	0	0	0	0	258	5.09	3.35	6.98	17.52	9.2	0.21	0.77	48.05	0.42	90.06					53.21	47.76	23.65	56.47	0.93	孙小霞	常规病理报告	1426894	女	39	8000000000006511	1215165	10床	神经外科二	01984443	^13585227031	^320602197502180024^	肉眼所见:_x000D_ 灰白碎组织一堆4*3*1.5cm。_x000D_ 镜下所见:_x000D_ 瘤组织弥漫排列，瘤组织中血管增生，坏死易见。	（头）胶质母细胞瘤（WHOⅣ级）。
5	B3	1	0	0	0.38	0.38		1	1	0	1	1	0	0	91	2.82	1.76		3.44	3.11	0	3.87	2.97	0.09	20.1	22.97	25.54	73.72	10.48	0.05	14.56	45.13	42.56	0.38	周载贵	常规病理报告	1630401	男	71	F000723067	1382928	21床	神经外科一	03064034	^13921479381	^320623194508247830^	肉眼所见:_x000D_ 组织一块5*3*3.5cm，呈囊性。	（脑肿瘤）符合陈旧性出血伴脑组织变性，坏死，周围胶质细胞增生。
1	A9	1	4	1				1	2	4	1	0			0	0	0.05	0	17.26							0.17	2.31	6.67	0	32.17	12.99	7.59	25.8		陶俊	常规病理报告	1311463	男	47	0003450621	1103218	09床	神经外科一	01187882	^18752853952	^320622196604092034^	碎组织3*2*1cm	(右颞叶)胶质母细胞瘤（WHOⅣ级）
1	G1	1	4	1	0	0		1	2	4	1	0	0	0	79	0	0	0	26.7	9.99	0	0.01	94.87	0.68	4.2	1.62	22.7	5.06	14.59	23.05	7.63	15.06	8.89	0	孙桂清	常规病理报告	1206097	男	57	8000000000451124	1025612	13床	神经外科二	00141960	^15306299119	^320602540708203^	肉眼所见:_x000D_ 组织一块6*4.5*1.5cm，切开部分灰褐。_x000D_ 镜下所见:_x000D_ 瘤组织栅栏状排列，瘤细胞梭形，其间可见大片坏死。	（左额颞）星形胶质细胞瘤Ⅲ-Ⅳ级。
3	E3	1	4	1	0	0		1	2	4	0	0	0	0	9	0.39	0.3	0	2.7	0	0.03	0	0.5	0	3.18	25	16.11	81.65						0	张文秀	常规病理报告	1423233	女	57	0004083595	1205683	25床	神经外科一	01937548	^15895302174	^32062219561121500X^	肉眼所见:_x000D_ 组织5*5*4cm，切面灰红，灰黄，局部坏死，半透明。	（左侧额颞叶）胶质母细胞瘤（WHOⅣ级）。	左侧额颞叶
6	A9	1	4	6	0	0		1	2	4	1	0	0	0	88					0.36	0	0	19.28	0.33	1.78	0.53	10.74	7.04	2.62	2.34	0.37	0.06	7.97	0	张祖清	常规病理报告	1312388	男	56	0003488063	1104819	32床	神经外科二	01164909	^13485193651	^320625195609111614^	肉眼所见:_x000D_ 碎组织一堆6*4*3cm，切面灰白，半透明。	（左颞）胶质细胞瘤（WHOⅣ级）
6	C2	0	3	3	3.96	3.96		1	2	3	0	1	0	0	0.0369	0.03	0.57	2.63	0.14	0.13	0	0.04	32.05	0	41.96	0.06	9.29	6.33	0	2.35	0.54	0	20.89	3.96	金如	常规病理报告	1400990	女	61	8000000000093511	1151122	11床	神经外科二	01547403	^13390947679	^32060219520529152X^	肉眼所见:_x000D_ 组织3*1*1cm，切面灰白，质中。	（左额顶）考虑间变型星形胶质细胞瘤（WHOⅢ级）。 建议免疫组化检查进一步诊断	左额顶叶
6	D2	1	2	1	0.04	0.04		1	2	2	0	0	0	0	196	0	0		36.16							7.69	5.29	49.76	0	44.05	51.2	43.06	35.91	0.04	杨成妹	常规病理报告	1200557	女	52	0800098997	1011979	02床	神经外科一	00129853	^82283979	^320625195911300627^	肉眼所见:_x000D_ 组织一块6*4*3cm，部分区域灰白灰黄，囊性变，部分区域出血_x000D_ 镜下所见:_x000D_ 瘤组织弥漫排列，瘤细胞多边形，胞浆空淡	（右额部）星形胶质细胞瘤，部分为少枝胶质细胞瘤（WHOⅡ级）。
6	E2	1	2	1	0	0		1	2	2	0	0	0	0	284	0.05	9.16	6.14	19.12	3.42	0.05	3.2		1.53	60.75	7.24	7.32	40.89	1.44	41.47	17.44	90.84	30.18	0	杨成妹	常规病理报告	1200557	女	52	0800098997	1011979	02床	神经外科一	00129853	^82283979	^320625195911300627^	肉眼所见:_x000D_ 组织一块6*4*3cm，部分区域灰白灰黄，囊性变，部分区域出血_x000D_ 镜下所见:_x000D_ 瘤组织弥漫排列，瘤细胞多边形，胞浆空淡	（右额部）星形胶质细胞瘤，部分为少枝胶质细胞瘤（WHOⅡ级）。
6	F8	1	4	1	0	0		1	2	4	1	0	0	0	181	0.09	3.72		4.11	96.85	0	0.07	63.91	6.08	19.38	45.1	6.92	64.67	1.79	37.21	19.35	73.37	91.91	0	陶俊	常规病理报告	1311463	男	47	0003450621	1103218	09床	神经外科一	01187882	^18752853952	^320622196604092034^	碎组织3*2*1cm	(右颞叶)胶质母细胞瘤（WHOⅣ级）
2	A5	1	4	1	0	0		1	3	4	1	1	0	0	76	0.02	0	0	8.71	0.92	0	0.03	5.07	0	9.17	0.07	5.79	6.11	0.83	3.18	2.91	8.59	14.67	0	周贤根	常规病理报告	1402872	男	66	0003852543	1156087	25床	神经外科二	01589758	^13962716068	^320623194707315090^	肉眼所见:_x000D_ 瘤组织4.5*3*2.5cm，切面灰白，灰黄。	（右枕叶）考虑胶质母细胞瘤（WHOⅣ级）。_x000D_ 建议做免疫组化进一步证实
2	D6		4	1				1	3	4	1	1	0	0																					龚维新	常规病理报告	1406032	男	63	0003847529	1164943	31床	神经外科一	01650871	^18248845897	^320625195103024417^	肉眼所见:_x000D_ 组织4*3*1cm。	（右顶叶）间变型星形胶质细胞瘤，部分为胶质母细胞瘤（WHOⅢ-Ⅳ级）。	右顶叶
2	E2	1	4	6	1.37	1.37		1	3	4	0	1	0	0	118	0	0.03	0	5.74	48.09	0.28	14.41	32.37	2.32	59.63	5.51	43.21	66.24	0.14	46.44	39.49	60.35	15.52	1.37	江立新	常规病理报告	1325599	女	62	320840334596	1138150	35床	神经外科一	01459146	^13862849077	^320625195107187221^	肉眼所见:_x000D_ 占位内坏死组织：碎组织一堆1.5*1*0.5cm。_x000D_ 左枕叶占位：脑组织一堆7.5*5*4cm。	（左枕叶）胶质瘤（WHOⅢ-Ⅳ级）伴大量坏死，符合肿瘤术后复发。	左枕叶
2	F2	1	4	1				1	3	4	0	1	0	0																					江立新	常规病理报告	1325599	女	62	320840334596	1138150	35床	神经外科一	01459146	^13862849077	^320625195107187221^	肉眼所见:_x000D_ 占位内坏死组织：碎组织一堆1.5*1*0.5cm。_x000D_ 左枕叶占位：脑组织一堆7.5*5*4cm。	（左枕叶）胶质瘤（WHOⅢ-Ⅳ级）伴大量坏死，符合肿瘤术后复发。	左枕叶
3	A4	1	4	1	0.1	0.1		1	3	4	0	1	0	0	78	0.02	0.07	0	48.77	0	0	0.1	4.8	0.01	25.3	11.85	5.66	3.26	1.19	1.35	0.56	0.95	6.89	0.1	葛美芬	常规病理报告	1424454	女	70	0004103520	1209163	14床	神经外科二	01967254	^13962951065	^320624194404028621^	肉眼所见:_x000D_ 碎组织4.5*4*3.5cm，切面灰白，质嫩。_x000D_ 镜下所见:_x000D_ 瘤组织弥漫分布，细胞异型，血管内皮增生，可见坏死。	（右额叶）星形胶质细胞瘤Ⅲ-Ⅳ级。	右额叶
3	D3	1	4	1	1.14	1.14		1	3	4	0	0	0	0	25	11.08	0.11	0	16.69	0	0.15	0.04	8.12	0.23	7.88					61.75	45.23	74.07	79.79	1.14	张文秀	常规病理报告	1423233	女	57	0004083595	1205683	25床	神经外科一	01937548	^15895302174	^32062219561121500X^	肉眼所见:_x000D_ 组织5*5*4cm，切面灰红，灰黄，局部坏死，半透明。	（左侧额颞叶）胶质母细胞瘤（WHOⅣ级）。	左侧额颞叶
3	F6	1	4	1	0	0		1	3	4	0	1	0	0	13	0	5.37	15.52	4.37	0	0	0.39	1.66		1.34	0.88	13.73	81.65	65.9	50.12	28.77	15.98	39.63	0	王银凤	常规病理报告	1504708	女	68	0004219788	1239155	38床	神经外科一	02165837	^18012852962	^320623194606273020^	肉眼所见:_x000D_ 灰白色组织一块7*4*3cm，切面灰白，淡黄，淡红，质嫩。	（左额颞顶）胶质母细胞瘤（WHOⅣ级）。
3	G6	1	4	1	0.01	0.01		1	3	4	0	1	0	0	16	0	1.27	7.65	0.35	0	0	0.14	0.09	0	0.14	0	7.28	2.71	0.96	7.89	2.38	99.08	47.28	0.01	王银凤	常规病理报告	1504708	女	68	0004219788	1239155	38床	神经外科一	02165837	^18012852962	^320623194606273020^	肉眼所见:_x000D_ 灰白色组织一块7*4*3cm，切面灰白，淡黄，淡红，质嫩。	（左额颞顶）胶质母细胞瘤（WHOⅣ级）。
4	B4	1	4	1	1.94	1.94		1	3	4	1	1	0	0	86	3.17	1.24	0	9.41	19.78	0.03	1.33	6.41	0.68	16.81	8.05	16.82	61.13	0.68	53.45	44.14	80.35	59.01	1.94	乔志荣	常规病理报告	1527771	男	63	F000236413	1294595	28床	神经外科一	02534259	^13813754885	^320624195111196415^	肉眼所见:_x000D_ 部分脑组织5*3*2cm，切面灰白，局部坏死。	（左额叶）考虑胶质母细胞瘤（WHOⅣ级），建议做免疫组化检查进一步证实。
4	C4	1	4	1	1.25	1.25		1	3	4	1	1	0	0	168	15.14	1.8	2.68	33.53	78.23	0.1	4.04	37.29	0	49.46	3.34	16.56	52.01	1.75	46.5	20.22	61.53	28.2	1.25	乔志荣	常规病理报告	1527771	男	63	F000236413	1294595	28床	神经外科一	02534259	^13813754885	^320624195111196415^	肉眼所见:_x000D_ 部分脑组织5*3*2cm，切面灰白，局部坏死。	（左额叶）考虑胶质母细胞瘤（WHOⅣ级），建议做免疫组化检查进一步证实。
5	E8	1	3	1	0.92	0.92		1	3	3	1	1	0	0	61	17.73	1.97	4.75	18.68							24.67	39.46	39.89	1.26	30.23			37.48	0.92	韩忠年	常规病理报告	1728914	男	63	03542984	1465712	25床	神经外科二	03542984	^13862701797	^320621195408293751^	脑肿瘤：灰白组织一块5.5*4.5*3cm，切面灰白，见散在出血点，质软。	（额叶占位）考虑星形胶质细胞瘤（WHOⅢ级），正在行免疫组化检查进一步诊断。	额叶占位
5	F8	1	3	1	0.62	0.62		1	3	3	1	1	0	0	157	0.49	0.5	2.05	0.17	69.79	0.31	1.28	73.31	2.66	68.4	9.22	14.12	46.39	61.54	4.94	84.25	32.85	3.62	0.62	韩忠年	常规病理报告	1728914	男	63	03542984	1465712	25床	神经外科二	03542984	^13862701797	^320621195408293751^	脑肿瘤：灰白组织一块5.5*4.5*3cm，切面灰白，见散在出血点，质软。	（额叶占位）考虑星形胶质细胞瘤（WHOⅢ级），正在行免疫组化检查进一步诊断。	额叶占位
7	E3	1	4	1	0.59	0.59		1	3	4	1	1	0	0	201	3.85	0.15	0	27.22	1.08	0.07	4.22	3.18	0.02	99.87	10.62	11.06	10.82	3.48	26.79	8.33	50.13	32.89	0.59	朱明导	常规病理报告	1517722	男	70	F000096230	1270585	07床	神经外科一	02376234	^15896255030	^320625194503301116^	肉眼所见:_x000D_ 灰褐组织一块6*6*3cm，切面灰白，淡黄，局部见出血。	（左额叶）胶质母细胞瘤（WHOⅣ级）建议免疫组化进一步证实。
7	G1	1	4	1				1	3	4	1	1	0	0	35	0.03	0	0	3.88	14.63	0	0.02	76.05	0.59	25.93	5.5	10.83	21.29	0.55	16.67	6.98	69.54	18.97		季从银	常规病理报告	1700430	男	65	F000813575	1399335	24床	神经外科二	03160738	^13228899698	^32062319511216235X^	肉眼所见:_x000D_ 碎组织一堆3*2.5*1.2cm。	（右颞叶）胶质细胞瘤Ⅳ级。 建议免疫组化检查进一步诊断。	右颞叶
1	B6	1	4	1	0.27	0.27		1	4	4	1	0	0	0	50	0.74	0.19	0.24	63.55	0	0	0.19	0.7	0	28.76	23.38	8.89	72.31	15.74	41.54	19.34	18.53	55.77	0.27	周贤生	常规病理报告	1300693	男	58	8000000000283031	1077812	25床	神经外科二	00599444	^13814603582	^320602195402232019^	肉眼所见:_x000D_ 碎组织6*6*2cm，局部暗红。	（左颞叶）星形细胞胶质瘤，WHOⅢ-Ⅳ级，部分为胶质母细胞瘤。
5	A1	1	4	1	0	0		1	4	4	0	1	0	0	32	0.17	0.08		13.64	0	0	0	53.51	0	14.68	7.82	13.14	27.3	2.77	0	2.29	0	1.8	0	季文玉	常规病理报告	1618319	女	74	F000563642	1353874	27床	神经外科二	02893397	^13813641979	^326022194107130483^	肉眼所见:_x000D_ 组织一块4*3*2.5cm，切面灰白，灰黄，质软。	（左枕叶）胶质母细胞瘤（WHOⅣ级）。	左枕叶
5	G6	1	4	1	4.69	4.69		1	4	4	1	1	1	1	121	0.06	0.07	0	0.02	31.25	0	0	51.12	0	88.15	0.06	25.01	37.65	3.63	60.04	31.55	3.76	45.18	4.69	卢光鑫	常规病理报告	1734444	男	68	03603185	1477640	32床	神经外科二	03603185	^15162821256	^320624194910044114^	肿块一个2*2*2cm，切面灰红灰白，质嫩。	（左颞）胶质母细胞瘤（WHOⅣ级）。正在行免疫组化检查进一步诊断。	左颞
6	C4	1	4	1	0	0		1	4	4	1	1	0	1	0.1483					17.85	0	0.04	98.37	0.08	95.89	24.52	1.92	20.39	2.14	19.43	3.06	24.08	56.84	0	周志和	常规病理报告	1326152	男	60	0003667727	1138840	22床	神经外科二	01463505	^13862823759	^32062219530127379X^	肉眼所见:_x000D_ 脑组织一堆6*4*3cm。_x000D_ 镜下所见:_x000D_ 瘤组织弥漫排列，血管内皮细胞肥大，间质见出血。	（左额部）星形胶质细胞瘤Ⅳ级。
6	F2	1	4	1	0	0		1	4	4	0	1	0	0	218					9.05	0.01	0.34	53.96	0.08	53.23	13.41	2.66	33.72	0.71	13.55	8.96	16.2	42.81	0	王友兰	常规病理报告	1201778	女	71	0800101036	1015379	08床	神经外科一	00132935	^13814703198	^320602194102030023^	肉眼所见:_x000D_ 组织一块5*5*4cm，切面灰黄，部分坏死出血_x000D_ 镜下所见:_x000D_ 肿瘤细胞弥漫分布，细胞部分区域肥胖，部分区域异型明显，有出血坏死区，血管增生	（右枕部）：星形胶质细胞瘤Ⅲ-Ⅳ级。
6	G2	1	4	1	0.12	0.12		1	4	4	0	1	0	0	197											1.04	3.35	7.93	0.24	16.86	8.9	10.88	47.36	0.12	王友兰	常规病理报告	1201778	女	71	0800101036	1015379	08床	神经外科一	00132935	^13814703198	^320602194102030023^	肉眼所见:_x000D_ 组织一块5*5*4cm，切面灰黄，部分坏死出血_x000D_ 镜下所见:_x000D_ 肿瘤细胞弥漫分布，细胞部分区域肥胖，部分区域异型明显，有出血坏死区，血管增生	（右枕部）：星形胶质细胞瘤Ⅲ-Ⅳ级。
7	D3	1	4	1	0	0		1	4	4	1	1	0	0	235	3.15	0.04	0	18.56	99.94	0	0.02	82.9	1.86	0.45	2.37	3.67	38.73	4.28	25.81	8.38	79.64	39.04	0	朱明导	常规病理报告	1517722	男	70	F000096230	1270585	07床	神经外科一	02376234	^15896255030	^320625194503301116^	肉眼所见:_x000D_ 灰褐组织一块6*6*3cm，切面灰白，淡黄，局部见出血。	（左额叶）胶质母细胞瘤（WHOⅣ级）建议免疫组化进一步证实。
7	G8	1	4	1	0	0		1	4	4	1	1	0	0	94	2.78	0.74	2.78	44.71	0.43	0.07	0.33	14.76	0.63	13	0.31	18.92	8.33	1.76	10.89	4.61	28.79	60.95	0	朱明导	常规病理报告	1517722	男	70	F000096230	1270585	07床	神经外科一	02376234	^15896255030	^320625194503301116^	肉眼所见:_x000D_ 灰褐组织一块6*6*3cm，切面灰白，淡黄，局部见出血。	（左额叶）胶质母细胞瘤（WHOⅣ级）建议免疫组化进一步证实。
1	E4	1	0	0	2.78	2.78		1	5	0	1	0	0	0	243	0	0.02	0	78.43	14.16	0.06	41.72	82.93	0.45	93.2	63.64	1.18	47.33	18.18	35.88	12.98	0.1	12.21	2.78	吴荣海	常规病理报告	1223393	男	49	0003258612	1065047	33床	神经外科一	00858492	^15262745086	^320623196310303197^	肉眼所见:_x000D_ 灰白色不整形碎组织一堆3.5*2.5*1cm。	（右侧基底节）部分脑组织出血坏死，部分胶质细胞增生，间质血管内皮细胞增生，未见明显神经元细胞，考虑低级别胶质瘤。
1	F3	1	3	2	0.13	0.13		1	5	3	0	1	0	0	279	4.93	0.12	0.34	14.74	62.58	0	0.38	79.14	0.87	16.74	81.36	6.78	55.84	39.66	13.81	5.93	5.41	27.33	0.13	周云	常规病理报告	1216704	女	63	0003167516	1048916	04床	神经外科二	00700040		^320623194907194369^	肉眼所见:_x000D_ 组织一块10*9*3.5cm,切面灰白,出血._x000D_ 镜下所见:_x000D_ 瘤组织弥散排列,细胞较小,胞浆较空.	(额叶)少枝胶质细胞瘤伴间变(WHOⅡ-Ⅲ级)
2	A2	1	4	6	0	0		1	5	4	1	1	0	0	257	0.06	0.02	0	40.12	9.63	0	0.04	86.43	0.27	14.58	0.23	2.61	6.36	0	1.53	0.76	2.69	0.33	0	戴建银	常规病理报告	1323323	男	62	0003630795	1132248	29床	神经外科一	01411800	^13506297568	^32062119510903141X^	肉眼所见:_x000D_ 不整形碎组织4*3*2cm。	（左颞叶）胶质细胞瘤（WHOⅢ-Ⅳ级）。	左颞叶
2	D3	1	4	6	0.08	0.08		1	5	4	1	0	0	0	83	2.64	1.36	2.47	33.98	93.67	0.11	2.06	37.13	0.49	56.36	7.04	27.59	72.47	0.07	44.39	27.32	98.36	65.97	0.08	施胜飞	常规病理报告	1330184	男	50	0003720102	1149186	15床	神经外科一	01536136	^13912891970	^320625196312051897^	肉眼所见:_x000D_ 碎组织一堆6*6*3cm，切面灰黄，灰褐，质嫩。	（脑部颞叶）胶质瘤（WHOⅢ-Ⅳ级）。
2	D9	1	4	6	0.01	0.01		1	5	4	1	1	1	1	16	0.55	0.01	0	8.16	0.03	0.01	1.38	24.21	0	81.76	5.66	4.1	72.9	0.64	31.89	18.44	81.92	73.82	0.01	陈桂堂	常规病理报告	1409685	男	65	0003697802	1172910	30床	神经外科一	01656528	^13813600272	^320624194807136555^	肉眼所见:_x000D_ 碎组织一堆5*5*3.5cm。	（左枕）胶质细胞瘤（WHOⅢ-Ⅳ级）。	左枕叶
2	E9	1	4	1	9.51	9.51		1	5	4	1	1	0	0	19	2.32	0.08	2.48	33.27	13.48	0.06	0.27	1.37	0.28	3.31	8.96	23.22	86.24	0.57	32.63	30.72	88.31	68.72	9.51	钱海山	常规病理报告	1409972	男	75	0003792037	1174321	29床	神经外科一	01719357	^15370636535	^32062419390117641X^	肉眼所见:_x000D_ 组织一块5*4*4cm，部分有包膜。_x000D_ 镜下所见:_x000D_ 瘤组织弥漫分布，细胞异型明显，可见病理核分裂像，血管内皮增生。	（左颞）星形胶质细胞瘤Ⅳ级。	左颞
2	F7	1	4	1				1	5	4	1	1	0	0	239											27.27	9.09	12.98	4.55	41.33	24.72	1.33	0.09		王金元	常规病理报告	1407950	男	73	0003842144	1168317	01床	神经外科一	01675846	^15996522049	^320625194007056713^	肉眼所见:_x000D_ 组织2块7*4*1.5cm，质嫩，切开切面灰红，灰褐。	（右额颞叶）考虑胶质母细胞瘤（WHOⅣ级），建议做免疫组化检查进一步诊断。
2	F9	1	4	1	13.54	13.54		1	5	4	1	1	0	0	10	1.14	0	0	17.55	51.46	0	0.32	3.34	0.46	8.39	20.46	20.55	63.83	0.95	15.87	12.76	72.69	31.48	13.54	钱海山	常规病理报告	1409972	男	75	0003792037	1174321	29床	神经外科一	01719357	^15370636535	^32062419390117641X^	肉眼所见:_x000D_ 组织一块5*4*4cm，部分有包膜。_x000D_ 镜下所见:_x000D_ 瘤组织弥漫分布，细胞异型明显，可见病理核分裂像，血管内皮增生。	（左颞）星形胶质细胞瘤Ⅳ级。	左颞
2	G8	1	4	6	0	0		1	5	4	1	1	1	1	36	0.11	0	0	0.31	16.37	0.02	17.52	32.46	0.19	66.99	2.8	5.44	47.37	1.71	1.57	0.3	0.43	38.75	0	陈桂堂	常规病理报告	1409685	男	65	0003697802	1172910	30床	神经外科一	01656528	^13813600272	^320624194807136555^	肉眼所见:_x000D_ 碎组织一堆5*5*3.5cm。	（左枕）胶质细胞瘤（WHOⅢ-Ⅳ级）。	左枕叶
2	G9	1	4	1	0.79	0.79		1	5	4	1	1	0	0	17	2.62	0	0	0.06	17.49	0.04	4.05	4.09	0.62	10.46	3.4	13.05	29.74	0.57	13.97	6.1	33.04	33.21	0.79	钱海山	常规病理报告	1409972	男	75	0003792037	1174321	29床	神经外科一	01719357	^15370636535	^32062419390117641X^	肉眼所见:_x000D_ 组织一块5*4*4cm，部分有包膜。_x000D_ 镜下所见:_x000D_ 瘤组织弥漫分布，细胞异型明显，可见病理核分裂像，血管内皮增生。	（左颞）星形胶质细胞瘤Ⅳ级。	左颞
4	E3	0	4	6	0.01	0.01		1	5	4	1	1	0	0	48	6.35	0.43	3.94	20.81	74.87	0.01	0.18	15.97	0.66	5.12	0.76	11.41	66.49	0.16	58.03	34.26	88.52	42.46	0.01	俞云山	常规病理报告	1523575	男	61	F000182791	1284977	15床	神经外科一	02473932	^18962729610	^320622195312207958^	肉眼所见:_x000D_ 碎组织5*4*2cm，切面灰白，质嫩。_x000D_ 镜下所见:_x000D_ 瘤组织弥漫排列，可见瘤巨细胞，其间血管增生，可见坏死。	（左桥小脑）胶质细胞瘤Ⅲ-Ⅳ级。	左桥小脑
5	A10	1	4	6	0	0		1	5	4	1	1	0	0	183	0	0		11.96							0	4.63	2.98	0.22	0	0	0	0	0	左永德	常规病理报告	1224246	男	74	0003298371	1067323	12床	神经外科一	00879088	^13656291184	^320623193803237374^	肉眼所见:_x000D_ 送检组织一块6*5*3cm，切开见6*3.5cm的灰白质硬区。	（右颞叶）胶质细胞瘤（WHOⅢ-Ⅳ级）
5	E6	1	4	1	0	0		1	5	4	0	0	0	1	116	2.42	4.6	10.79	18.22	13.2	0.03	0.51	8.52	0.13	22.75	6.4	21.13	75.29	7.15	40.99	8.89	11.39	29.28	0	张礼侠	常规病理报告	1731160	女	58	03444391	1469787	05床	神经外科二	03444391	^18015220826	^321321195811157025^	颅内肿瘤：灰红灰白碎组织共3*3*1cm。	（左侧大脑）星形胶质细胞瘤Ⅳ级（胶质母细胞瘤）。	左侧大脑
5	G10	1	4	6	0	0		1	5	4	0	0	0	0	147	0	0.01	0	69.33	4.35	0	0.03	5.92	0.51	1.83	1.73	0	1.05	1.16	20.79	21.01	66.2	8.17	0	龚亚平	常规病理报告	1215281	女	59	0003108985	1045831	18床	神经外科一	00663337	^18651318313	^320626195306170621^	肉眼所见:_x000D_ 碎组织一堆5*3*3cm，切面灰白，部分半透明，另见凝血块。_x000D_ 镜下所见:_x000D_ 瘤组织成片分布，部分呈栅栏状排列，坏死及出血较多，血管内皮增生明显。	（右额叶）胶质瘤（WHOⅢ-Ⅳ级）	右额叶
5	G9	1	4	6	0.1	0.1		1	5	4	1	1	0	0	252	0	0.02	0	0.25							0	7.27	1.38	7.41	12.07			10.33	0.1	左永德	常规病理报告	1224246	男	74	0003298371	1067323	12床	神经外科一	00879088	^13656291184	^320623193803237374^	肉眼所见:_x000D_ 送检组织一块6*5*3cm，切开见6*3.5cm的灰白质硬区。	（右颞叶）胶质细胞瘤（WHOⅢ-Ⅳ级）
6	A1	1	4	6	0	0		1	5	4	0	0	0	0	10	0	0		88.93	0	0	0	31.51	0.23	17.47	0.1	1.16	4.6	0	1.71	7.39	0	0	0	龚亚平	常规病理报告	1215281	女	59	0003108985	1045831	18床	神经外科一	00663337	^18651318313	^320626195306170621^	肉眼所见:_x000D_ 碎组织一堆5*3*3cm，切面灰白，部分半透明，另见凝血块。_x000D_ 镜下所见:_x000D_ 瘤组织成片分布，部分呈栅栏状排列，坏死及出血较多，血管内皮增生明显。	（右额叶）胶质瘤（WHOⅢ-Ⅳ级）	右额叶
6	D4	1	4	1	0	0		1	5	4	1	1	0	1	293	10.11	4.54	17.5	41.16	98.47	0	0.1	98.77	0.93	97.58	28.79	2.19	27.93	5.63	45.42	16.22	93.98	64.04	0	周志和	常规病理报告	1326152	男	60	0003667727	1138840	22床	神经外科二	01463505	^13862823759	^32062219530127379X^	肉眼所见:_x000D_ 脑组织一堆6*4*3cm。_x000D_ 镜下所见:_x000D_ 瘤组织弥漫排列，血管内皮细胞肥大，间质见出血。	（左额部）星形胶质细胞瘤Ⅳ级。
1	A5	1	4	1	0	0		1	6	4	1	1	0	0	96	0	0.14	0.37	0.06							0	1.44	11.58	0.06	12.07	6.44	6.9	10.34	0	黄亚康	常规病理报告	1225502	男	64	8000000000444215	1069271	17床	神经外科一	00841251	^81250317	^320624194806169216^	肉眼所见:_x000D_ 不整形碎组织一堆3*2*1cm，切面灰白，质嫩。_x000D_ 镜下所见:_x000D_ 瘤组织弥散排列，瘤细胞圆形，异形，间质水肿伴血管增生，内皮肿胀，可见栅栏状坏死。	（右枕部）星形胶质细胞瘤Ⅲ-Ⅳ级。	右枕部
1	A8	1	4	1	0	0		1	6	4	0	1	0	0	6	0	0	0	4.19							0.17	1.75	1.79	0.26	13.99	10.98	1.83	9.41	0	张兰	常规病理报告	1308785	女	67	0003442285	1096780	23床	神经外科二	01122014	^13404207607	^320623194601134128^	肉眼所见:_x000D_ 碎组织一堆4*2*2cm。_x000D_ 镜下所见:_x000D_ 瘤组织弥散排列，瘤细胞大小不一，核大深染，异形明显，可见栅栏状坏死伴血管内皮肿胀。	（左颞叶）考虑胶质母细胞瘤（WHOⅣ级），建议做免疫组化检查进一步诊断。	左颞叶
1	B5	1	4	1	0	0		1	6	4	1	1	0	0	68	0.16	0.88	2.6	2.81	6.9	0.06	0.89	36.32	0.56	3.58	1.32	13.52	90.29	0.47	71.39	40.48	54.31	41.75	0	黄亚康	常规病理报告	1225502	男	64	8000000000444215	1069271	17床	神经外科一	00841251	^81250317	^320624194806169216^	肉眼所见:_x000D_ 不整形碎组织一堆3*2*1cm，切面灰白，质嫩。_x000D_ 镜下所见:_x000D_ 瘤组织弥散排列，瘤细胞圆形，异形，间质水肿伴血管增生，内皮肿胀，可见栅栏状坏死。	（右枕部）星形胶质细胞瘤Ⅲ-Ⅳ级。	右枕部
1	C4		4	1				1	6	4	1	1	0	0																					黄亚康	常规病理报告	1225502	男	64	8000000000444215	1069271	17床	神经外科一	00841251	^81250317	^320624194806169216^	肉眼所见:_x000D_ 不整形碎组织一堆3*2*1cm，切面灰白，质嫩。_x000D_ 镜下所见:_x000D_ 瘤组织弥散排列，瘤细胞圆形，异形，间质水肿伴血管增生，内皮肿胀，可见栅栏状坏死。	（右枕部）星形胶质细胞瘤Ⅲ-Ⅳ级。	右枕部
1	D4	1	0	0	0.03	0.03		1	6	0	1	0	0	0	230	20.09	1.41	5.68	14.24	28.62	0.03	20.42	74.47	1.83	87.61	23.28	7.81	28.14	22.25	30.46	10.74	42.09	62.93	0.03	吴荣海	常规病理报告	1223393	男	49	0003258612	1065047	33床	神经外科一	00858492	^15262745086	^320623196310303197^	肉眼所见:_x000D_ 灰白色不整形碎组织一堆3.5*2.5*1cm。	（右侧基底节）部分脑组织出血坏死，部分胶质细胞增生，间质血管内皮细胞增生，未见明显神经元细胞，考虑低级别胶质瘤。
1	D5	1	4	1	0	0		1	6	4	1	1	0	0	89	16.69	3.25	3.48	2.56	95.8	0.11	1.28	88.56	15.65	12.95	1.52	11.62	95.52	0.9	83.78	67.92	18.67	73.46	0	黄亚康	常规病理报告	1225502	男	64	8000000000444215	1069271	17床	神经外科一	00841251	^81250317	^320624194806169216^	肉眼所见:_x000D_ 不整形碎组织一堆3*2*1cm，切面灰白，质嫩。_x000D_ 镜下所见:_x000D_ 瘤组织弥散排列，瘤细胞圆形，异形，间质水肿伴血管增生，内皮肿胀，可见栅栏状坏死。	（右枕部）星形胶质细胞瘤Ⅲ-Ⅳ级。	右枕部
1	F4	1	4	1	0.64	0.64		1	6	4	1	1	0	0	77	0	0	0.09	14.57	51.89	0	0.53	9.63	0.14	5.99	0	4.9	17.24	0.1	15.8	3.4	0	13	0.64	黄亚康	常规病理报告	1225502	男	64	8000000000444215	1069271	17床	神经外科一	00841251	^81250317	^320624194806169216^	肉眼所见:_x000D_ 不整形碎组织一堆3*2*1cm，切面灰白，质嫩。_x000D_ 镜下所见:_x000D_ 瘤组织弥散排列，瘤细胞圆形，异形，间质水肿伴血管增生，内皮肿胀，可见栅栏状坏死。	（右枕部）星形胶质细胞瘤Ⅲ-Ⅳ级。	右枕部
1	G4	1	4	1	0	0		1	6	4	1	1	0	0	123	0	0.07	0	5.9	58.45	0.04	1.23	32.37	0.22	12.14	0.05	13.14	11.45	0.53	33.38	12.79	5.81	5.22	0	黄亚康	常规病理报告	1225502	男	64	8000000000444215	1069271	17床	神经外科一	00841251	^81250317	^320624194806169216^	肉眼所见:_x000D_ 不整形碎组织一堆3*2*1cm，切面灰白，质嫩。_x000D_ 镜下所见:_x000D_ 瘤组织弥散排列，瘤细胞圆形，异形，间质水肿伴血管增生，内皮肿胀，可见栅栏状坏死。	（右枕部）星形胶质细胞瘤Ⅲ-Ⅳ级。	右枕部
2	B8	1	1	5	0	0		1	6	3	1	0	0	0	7	0	0.22	0	77.4	3.24	0	0.03	10.05	0.01	78.95	0.66	1.95	36.11	0.31	5.4	0	72.57	51.84	0	陈汉明	常规病理报告	1408784	男	58	0003875743	1170011	07床	神经外科监护	01674110	^15695233933	^320622195508104336^	肉眼所见:_x000D_ 碎组织2.5*2.5*0.8cm。	（第四脑室）符合节细胞胶质瘤伴部分间变（WHOⅢ级）。	第四脑室
2	C8	1	1	5	0	0		1	6	3	1	0	0	0	29	0.19	0.19	0.12	27.78	3.85	0	3.21	34.78	0.11	85.67	2.51	1.23	6.4	0.92	5.34	4.88	73.7	32.97	0	陈汉明	常规病理报告	1408784	男	58	0003875743	1170011	07床	神经外科监护	01674110	^15695233933	^320622195508104336^	肉眼所见:_x000D_ 碎组织2.5*2.5*0.8cm。	（第四脑室）符合节细胞胶质瘤伴部分间变（WHOⅢ级）。	第四脑室
2	F8	0	4	3	0.06	0.06		1	6	4	1	1	0	0	46	0.17	0.06	0	27.45	34.55	0	1.04	3.78	0.22	64.15	4.08	14.23	18.89	9.18	3.57	0.7	5.14	14.1	0.06	曹锡海	常规病理报告	1409440	男	70	0003883381	1172890	31床	神经外科一	01708431	^15062722428	^320623194310107955^	肉眼所见:_x000D_ 碎组织一堆4*3*2cm，切面灰白，灰黄，部分区域见有出血。	（左颞叶）胶质母细胞瘤（WHOⅣ级）。	左颞叶
3	A8	1	4	1	0	0		1	6	4	1	1	0	0	93	0.1		0	56.4	0.97	0	0.08	13.86	0.04	3.78				1.43		1.2	1.42	3.19	0	季海清	常规病理报告	1508475	男	73	0004271756	1248194	13床	神经外科一	02218514	^15306272085	^320624194111083950^	肉眼所见:_x000D_ 灰白组织一块8*4*3cm，切面灰白，质软。	（右颞部）星形胶质细胞瘤Ⅳ级。	右颞部
3	B6	1	4	1	1.74	1.74		1	6	4	0	1	0	0	60	4.11	1.38	0	33.32	1.48	0	0.02	12.95	0.11	5.09	80.52	22.99	35.71	0.73		13.7	55.71	60.91	1.74	邓秀芳	常规病理报告	1501388	女	63	0004178217	1230855	20床	神经外科一	02109799	^18068683240	^320622195110043609^	肉眼所见:_x000D_ 灰红灰白碎组织8*6*3cm，局部暗红。	（额叶）胶质母细胞瘤（WHOⅣ级）。	额叶
3	B7	1	4	1	2.78	2.78		1	6	4	1	1	0	0	150	8.87	5.94	0	19.69	19.12	0.44	24.51	41.83	3.13	85.45	28.27	53.89	43.9	0.62	3.55	1.26	74.06	37.64	2.78	高士昌	常规病理报告	1506098	男	65	0004258273	1242522	13床	神经外科二	02185979	^18651315301	^320626195001243017^	肉眼所见:_x000D_ 组织5*4*4cm。	（右额颞叶）星形胶质细胞瘤（WHOⅢ-Ⅳ级）。	右额颞叶
3	C6	1	4	1	0	0		1	6	4	0	1	0	0	120	23.23	0.74	5.44	22.02	59.06	0.02	0.94	5.67	0.13	65.1	74.89	24.59	54.9	85.82	29.67	34.42	10.68	4.89	0	邓秀芳	常规病理报告	1501388	女	63	0004178217	1230855	20床	神经外科一	02109799	^18068683240	^320622195110043609^	肉眼所见:_x000D_ 灰红灰白碎组织8*6*3cm，局部暗红。	（额叶）胶质母细胞瘤（WHOⅣ级）。	额叶
3	D7	1	4	1	31.97	31.97		1	6	4	0	0	0	0	30	10.96	6.64	5.1	7.49	94.32	2.41	8.2	34.09	6.12	39.23	12.63	37.13	83.53	3.13	55.42	29.65	47.68	76.21	31.97	吴桂珠	常规病理报告	1508155	女	57	0004279091	1247071	32床	神经外科二	02215486	^15895162082	^320926195710234267^	肉眼所见:_x000D_ 碎组织一堆4*3.5*1.5cm。_x000D_ 镜下所见:_x000D_ 瘤组织弥漫排列，其间可见坏死，并见较多的瘤巨细胞。	（颅内）多形性胶质母细胞瘤（WHOⅣ级）。
3	E7	1	4	1	49.46	49.46		1	6	4	0	0	0	0	35	10.61	7.38	5.84	7.75	53.92	2.08	14.97	44.09	7.24	47.56	11.09	41.09	68.46	1.97	16.63	5.93	92.95	51.86	49.46	吴桂珠	常规病理报告	1508155	女	57	0004279091	1247071	32床	神经外科二	02215486	^15895162082	^320926195710234267^	肉眼所见:_x000D_ 碎组织一堆4*3.5*1.5cm。_x000D_ 镜下所见:_x000D_ 瘤组织弥漫排列，其间可见坏死，并见较多的瘤巨细胞。	（颅内）多形性胶质母细胞瘤（WHOⅣ级）。
4	A9	1	4	1	0.24	0.24		1	6	4	1	1	0	0	35	0	0.09	0.25	0		0	0	0	0	0.23	0.32	0.99	37.17	1.23	0	0.05	0	0	0.24	何语稳	常规病理报告	1606017	男	69	F000406159	1325710	24床	神经外科二	02721755	^051585643455	^320919194701165716^	肉眼所见:_x000D_ 组织一块5*5*2cm，切面灰白，质嫩。	（头部）胶质母细胞瘤（WHOⅣ级）。	头部
4	E5	1	4	1	0.35	0.35		1	6	4	1	1	0	0	138	14.36	0.94	2.91	9.19	75.25	2.12	8.15	22.9	1.49	61.38	36.32	13.04	81.47	17.09	76.09	61.51	21.94	65.28	0.35	袁志冲	常规病理报告	1530502	男	63	3206810961069	1300672	26床	神经外科一	02571461	^13921497808	^320626195208210415^	肉眼所见:_x000D_ 组织6*4*2cm，局部见一个2.5*2cm的灰白质嫩区，境界较清。_x000D_ 镜下所见:_x000D_ 瘤组织弥漫束状排列，细胞异型明显，核大深染，有出血，坏死，血管内皮增生。	（左颞叶）星形胶质细胞瘤Ⅳ级（胶质母细胞瘤）。	左颞叶
4	F5	1	4	1	0.16	0.16		1	6	4	1	1	0	0	107	9.93	0.68	1.39	12.92	57.15	0.03	1.63	3.65	0.03	62.18	7	18.21	62.61	2.12	64.5	62.64	93.88	80.36	0.16	袁志冲	常规病理报告	1530502	男	63	3206810961069	1300672	26床	神经外科一	02571461	^13921497808	^320626195208210415^	肉眼所见:_x000D_ 组织6*4*2cm，局部见一个2.5*2cm的灰白质嫩区，境界较清。_x000D_ 镜下所见:_x000D_ 瘤组织弥漫束状排列，细胞异型明显，核大深染，有出血，坏死，血管内皮增生。	（左颞叶）星形胶质细胞瘤Ⅳ级（胶质母细胞瘤）。	左颞叶
5	E4	1	4	1	2.09	2.09		1	6	4	1	0	0	0	204	0.45	0.72	2.04	35.18	83.08	0	0.59	73.98	0.8	83.64	11.08	15.44	8.42			66.02	40.36		2.09	吴太山	常规病理报告	1710783	男	50	F000935442	1423589	34床	神经外科一	03297730	^15206270676	^320621196703012814^	肉眼所见:_x000D_ 灰白、灰褐碎组织多块5*4*3cm。	（右侧颞顶枕叶）星形胶质细胞瘤Ⅳ级。_x000D_ 建议免疫组化检查进一步诊断
7	E5	1	4	1	1.44	1.44		1	6	4	0	1	0	0	157	8.04	4.71	6.67	63.62	29.18	0	4.38	98.86	18.6	47.16	4.61	13.65	69.57	0.71	42.66	35.75	84.6	64	1.44	王连英	常规病理报告	1504021	女	68	8000000001952582	1236912	38床	神经外科一	02148694	^15251329791	^32062419470114772^	肉眼所见:_x000D_ 组织6*6*54cm，部分有坏死。_x000D_ 镜下所见:_x000D_ 瘤组织弥漫排列，血管增生，可见大片坏死。	（右额颞叶）胶质母细胞瘤（WHOⅣ级）。
7	F5	1	4	1	0	0		1	6	4	0	1	0	0	129	22.68	2.52	6.83	37.62	7.02	0	0.2	8.16	0.13	31.63	20	19.32	41.35	1.49	33.04	30.07	63.49	37.71	0	王连英	常规病理报告	1504021	女	68	8000000001952582	1236912	38床	神经外科一	02148694	^15251329791	^32062419470114772^	肉眼所见:_x000D_ 组织6*6*54cm，部分有坏死。_x000D_ 镜下所见:_x000D_ 瘤组织弥漫排列，血管增生，可见大片坏死。	（右额颞叶）胶质母细胞瘤（WHOⅣ级）。
7	G5	1	4	1				1	6	4	0	1	0	0	162	0	0.04	1.59	17	72.55	0	0	92.22	0.82	4.4	7.01	8.25	15.14	1.24	22.47	17	1.11	8.02		王连英	常规病理报告	1504021	女	68	8000000001952582	1236912	38床	神经外科一	02148694	^15251329791	^32062419470114772^	肉眼所见:_x000D_ 组织6*6*54cm，部分有坏死。_x000D_ 镜下所见:_x000D_ 瘤组织弥漫排列，血管增生，可见大片坏死。	（右额颞叶）胶质母细胞瘤（WHOⅣ级）。
1	E6	1	4	1	4.48	4.48		1	7	4	0	0	0	0		0.55	0	0.29	87.93	95.09	0	0.36	9.38	0	43.09									4.48	尹红	常规病理报告	1302303	女	40	0003375990	1082610	19床	神经外科一	01008150	^13063773981	^320622197202152326^	肉眼所见:_x000D_ 灰白组织一块7.5*5*1.5cm._x000D_ 镜下所见:_x000D_ 瘤组织栅栏状排列,瘤组织中见大片坏死.	(右颞叶)星形胶质细胞瘤Ⅳ级.
1	G2		3	1	0.04	0.04		1	7	3	0	1	0	0																				0.04	黄夕珍	常规病理报告	1212573	女	74	0003086266	1038604	21床	神经外科二	00573685	^13962854898	^320624193708286860^	肉眼所见:_x000D_ 碎组织4*3*1.5cm。_x000D_ 镜下所见:_x000D_ 瘤组织排列成弥漫状，细胞异型，肥大，血管内皮增生。	（左额部）星形胶质细胞瘤Ⅱ-Ⅲ级。	左额部
2	B2	1	4	1	0.44	0.44		1	7	4	1	1	0	0	31	3.43	1.65	6.71	10.97	93.24	0	0.53	1.76	0.02	25.92	1.46	9.85	69.97	0.04	65.96	53.28	86.22	46.44	0.44	张选成	常规病理报告	1324345	男	63	0003660630	1134697	07床	神经外科二	01432679	^13861960631	^320625195005185436^	肉眼所见:_x000D_ 碎组织一堆1.5*1*1cm。	（左额叶）考虑胶质母细胞瘤（WHO Ⅳ级），建议做免疫组化检查进一步诊断。	左额叶
2	B5	1	4	1	0.02	0.02		1	7	4	0	1	0	0	69	0.04	0.02	0	5.94	2.29	0.03	0.31	1.33	0.01	9.86	22.03	26.05	24.77	0.48	12.81	4.17	11.55	3.71	0.02	高门英	常规病理报告	1404165	女	61	0003837315	1159305	24床	神经外科二	01609941	^15950816448	^320624195212175648^	肉眼所见:_x000D_ 瘤组织一枚3.5*3.5*2cm，切面灰黄。	（左额颞叶）考虑胶质母细胞瘤（WHOⅣ级）。	左额颞叶
2	C5	1	4	1	0	0		1	7	4	0	1	0	0	37	2.39	0.39	0.57	10.67	90.95	1.19	6.89	43.24	6.97	57.02	6.52	44.31	80.54	0.18	75.27	51.15	88.89	48.88	0	高门英	常规病理报告	1404165	女	61	0003837315	1159305	24床	神经外科二	01609941	^15950816448	^320624195212175648^	肉眼所见:_x000D_ 瘤组织一枚3.5*3.5*2cm，切面灰黄。	（左额颞叶）考虑胶质母细胞瘤（WHOⅣ级）。	左额颞叶
2	D5	1	4	1	0.5	0.5		1	7	4	1	0	0	0	112	0.63	0.04	0	33.15	85.48	0.76	5.75	20.58	2.53	45.97	48.36	22.36	50.81	2.67	53.82	52.99	92.51	77.46	0.5	郭洪忠	常规病理报告	1404791	男	49	0003830648	1161318	29床	神经外科二	01622329	^15162825880	^320624196408169033^	肉眼所见:_x000D_ 碎组织一堆4*4*1cm。	（右颞顶叶）考虑星形胶质细胞瘤Ⅲ-Ⅳ级，建议做免疫组化检查进一步诊断。	右颞顶叶
2	F5	1	4	1	0.19	0.19		1	7	4	1	0	0	0	210	2.74	0.41	0.61	24.32	45.48	0.43	45.05	79.82	2.48	94.89	14.76	52.56	60.87	2.13	76.52	42.47	42.24	42.4	0.19	郭洪忠	常规病理报告	1404791	男	49	0003830648	1161318	29床	神经外科二	01622329	^15162825880	^320624196408169033^	肉眼所见:_x000D_ 碎组织一堆4*4*1cm。	（右颞顶叶）考虑星形胶质细胞瘤Ⅲ-Ⅳ级，建议做免疫组化检查进一步诊断。	右颞顶叶
2	G1	1	4	6	0.01	0.01		1	7	4	1	1	0	0	117	0	0	0	31.08	30.71	0	0.05	65.97	0.18	20.8	0	3.55	5.53	0.46	1.47	0.58	2.05	0.59	0.01	戴建银	常规病理报告	1323323	男	62	0003630795	1132248	29床	神经外科一	01411800	^13506297568	^32062119510903141X^	肉眼所见:_x000D_ 不整形碎组织4*3*2cm。	（左颞叶）胶质细胞瘤（WHOⅢ-Ⅳ级）。	左颞叶
2	G5	1	4	1	1.01	1.01		1	7	4	1	0	0	0	169	1.27	0.49	0	39.37	28.86	0.14	8.48	62.12	1.44	75.72	0.46	40.4	43.09	0.12	17.01	7.79	27.68	21.78	1.01	郭洪忠	常规病理报告	1404791	男	49	0003830648	1161318	29床	神经外科二	01622329	^15162825880	^320624196408169033^	肉眼所见:_x000D_ 碎组织一堆4*4*1cm。	（右颞顶叶）考虑星形胶质细胞瘤Ⅲ-Ⅳ级，建议做免疫组化检查进一步诊断。	右颞顶叶
3	E1	1	4	1	0.07	0.07		1	7	4	0	0	0	0	1	0	0	0	99.53	0	0	0	30	0	0					6.95	3.06	11.17	10.52	0.07	汤美方	常规病理报告	1412981	女	59	0003925201	1180746	12床	神经外科二	01763592	^18252487281	^320624195412117020^	肉眼所见:_x000D_ 组织一块4*2*1.5cm，切面灰白，质嫩，部分区域有出血。	（右额叶）胶质母细胞瘤（WHOⅣ级）。
4	C1		4	1				1	7	4	0	1	0	0																					马松莲	常规病理报告	1519421	女	61	F000119767	1274557	31床	神经外科二	02402590	^13912415272	^32062319540418370x^	肉眼所见:_x000D_ 碎组织2*2*2cm，切面灰红，灰褐。_x000D_ 镜下所见:_x000D_ 瘤组织弥漫排列，其间可见坏死，瘤细胞异形。	（头部）胶质母细胞瘤（WHOⅣ级）。	头部
5	A7	1	4	1	0.98	0.98		1	7	4	1	0	0	0	266	0.11	0.08	0	53.65							72.01	4.89	43.9		23.99	0.47	0	8.72	0.98	朱广钱	常规病理报告	1210481	男	54	0003063303	1035216	25床	神经外科一	00529426	^13758165152	^32062319580214735X^	肉眼所见:_x000D_ 碎组织4*4*1cm。_x000D_ 镜下所见:_x000D_ 瘤组织弥漫排列，血管增生，瘤组织中央见坏死。	（右额）星形胶质细胞瘤Ⅲ-Ⅳ级。
5	B7		4	1	0	0		1	7	4	1	0	0	0					72.85	0	0	0.06	0	0	1.51				0.95	29.93	4.12	5.12	10.36	0	朱广钱	常规病理报告	1210481	男	54	0003063303	1035216	25床	神经外科一	00529426	^13758165152	^32062319580214735X^	肉眼所见:_x000D_ 碎组织4*4*1cm。_x000D_ 镜下所见:_x000D_ 瘤组织弥漫排列，血管增生，瘤组织中央见坏死。	（右额）星形胶质细胞瘤Ⅲ-Ⅳ级。
5	C7	1	4	1	2.13	2.13		1	7	4	1	0	0	0	262	2.24	0.88	6.56	9.35	0.36	0.03	3.91	30.8	0.06	82.96	58.9	6.62	27.85		63.87	4.36	24.93	26.87	2.13	朱广钱	常规病理报告	1210481	男	54	0003063303	1035216	25床	神经外科一	00529426	^13758165152	^32062319580214735X^	肉眼所见:_x000D_ 碎组织4*4*1cm。_x000D_ 镜下所见:_x000D_ 瘤组织弥漫排列，血管增生，瘤组织中央见坏死。	（右额）星形胶质细胞瘤Ⅲ-Ⅳ级。
5	D7	1	4	1	2.45	2.45		1	7	4	1	0	0	0	256	0.46	4.91	0.54	5.92	96.11	0.02	0.19	11.73	0.43	18.09	24.39	11.62	37.43	3.27	53.43	51.14	27.71	18.93	2.45	朱广钱	常规病理报告	1210481	男	54	0003063303	1035216	25床	神经外科一	00529426	^13758165152	^32062319580214735X^	肉眼所见:_x000D_ 碎组织4*4*1cm。_x000D_ 镜下所见:_x000D_ 瘤组织弥漫排列，血管增生，瘤组织中央见坏死。	（右额）星形胶质细胞瘤Ⅲ-Ⅳ级。
5	E7	1	4	1				1	7	4	1	0	0	0	277	4.92	0.74	0	14.3										6.97	79.94			29.72		朱广钱	常规病理报告	1210481	男	54	0003063303	1035216	25床	神经外科一	00529426	^13758165152	^32062319580214735X^	肉眼所见:_x000D_ 碎组织4*4*1cm。_x000D_ 镜下所见:_x000D_ 瘤组织弥漫排列，血管增生，瘤组织中央见坏死。	（右额）星形胶质细胞瘤Ⅲ-Ⅳ级。
5	F7	1	4	1	3.04	3.04		1	7	4	1	0	0	0	240	0.66	0.39	0	4.58	99.2	0	0	81.79	1.46	8.48	18.64	6.19	18.4			37.43	77.43		3.04	朱广钱	常规病理报告	1210481	男	54	0003063303	1035216	25床	神经外科一	00529426	^13758165152	^32062319580214735X^	肉眼所见:_x000D_ 碎组织4*4*1cm。_x000D_ 镜下所见:_x000D_ 瘤组织弥漫排列，血管增生，瘤组织中央见坏死。	（右额）星形胶质细胞瘤Ⅲ-Ⅳ级。
5	G7	1	4	1	0.06	0.06		1	7	4	1	0	0	0	166	0.02	0.24	0	10.18	38.58	0	0	64.69	0.13	85.73				19.84	77.98	1.83	4.7	25.13	0.06	朱广钱	常规病理报告	1210481	男	54	0003063303	1035216	25床	神经外科一	00529426	^13758165152	^32062319580214735X^	肉眼所见:_x000D_ 碎组织4*4*1cm。_x000D_ 镜下所见:_x000D_ 瘤组织弥漫排列，血管增生，瘤组织中央见坏死。	（右额）星形胶质细胞瘤Ⅲ-Ⅳ级。
6	C10	1	4	1	0	0		1	7	4	1	1	0	0	0.0005					72.92	0	0	70.33	0.35	24.86					0.43	0	0	11.4	0	顾勤	常规病理报告	1704769	男	61	320623393842	1410478	32床	神经外科一	03224261	^18149734518	^320623195508215438^	肉眼所见:_x000D_ 灰白组织一块8*4*3cm，切面切开见3.5*2.5*1cm的出血区，灰白，灰红，质软。_x000D_ 镜下所见:_x000D_ 瘤组织弥漫排列，血管内皮细胞增生，可见片状坏死。	（颅内）胶质母细胞瘤（WHOⅣ级）。	颅内
6	D6	1	2	1	0	0		1	7	2	1	0	0	0	74	0.49	0.75	0	4.66	86.9	0	0.2	82.12	0.04	14.62	29.16	13.79	23.39	3.8	12.14	5.91	86.9	81.77	0	朱敏成	常规病理报告	1515452	男	57	F000061223	1264842	14床	神经外科二	02336390	^13912213373	^320622195709055438^	肉眼所见:_x000D_ 碎组织5*4*3cm，局部灰白，切面质嫩。	（右颞部）考虑星形胶质细胞瘤（WHOⅡ级），建议做免疫组化检查进一步证实。
6	E6	1	2	1	0.01	0.01		1	7	2	1	0	0	0	64	0	1.82		1.11	18.19	0	0.22	0.47	0.05	8.58	13.57	14.08	43.21	2.43	12.02	5.36	91	84.34	0.01	朱敏成	常规病理报告	1515452	男	57	F000061223	1264842	14床	神经外科二	02336390	^13912213373	^320622195709055438^	肉眼所见:_x000D_ 碎组织5*4*3cm，局部灰白，切面质嫩。	（右颞部）考虑星形胶质细胞瘤（WHOⅡ级），建议做免疫组化检查进一步证实。
2	B1	1	3	1	0	0		1	8	3	1	0	0	0	14	0.33	0.03	0	3.23	49.81	0	0.21	0.02	0	0.21	0.49	9.17	85.27	0.09	33.37	27.99	68.04	0.34	0	陈志飞	常规病理报告	1320663	男	57	80275962	1125683	05床	神经外科二	01366801	^15051266180	^320624195601292733^	肉眼所见:_x000D_ 组织2.5*2*1cm。_x000D_ 镜下所见:_x000D_ 肿瘤细胞呈网状，弥散状分布，细胞核圆形，梭形，血管及血管内皮细胞增生。	（头部）星形胶质细胞瘤Ⅱ-Ⅲ级。	头部
2	C3	1	2	1	0.01	0.01		1	8	2	1	0	0	0	279	0.23	0.01	0	47.05	64.8	0.1	0.44	94.73	0.75	24.29	69.9	0.78	3.15	0	24.69	8.11	92.85	24.98	0.01	陈义明	常规病理报告	1329078	男	56	8000000000043114	1146030	01床	神经外科二	00798890	^13584646283	^320624195707185450^	肉眼所见:_x000D_ 碎组织一堆5*5*3cm，切面灰白。	（头部）考虑星形胶质细胞瘤（WHOⅡ级），建议做免疫组化检查进一步证实。	头部
2	F1	1	3	6	0.03	0.03		1	8	3	1	1	0	0	31	0.05	0.02	0.04	1.2	76.32	0	0.06	75.83	0.54	4.87	3.03	6.66	52.85	0.24	24.39	8.39	58.27	3.38	0.03	季品章	常规病理报告	1323183	男	65	0003274684	1131483	23床	神经外科二	00848385	^13862828937	^320624194807131711^	肉眼所见:_x000D_ 灰白碎组织一堆，共4*3*1cm。_x000D_ 镜下所见:_x000D_ 瘤细胞排列密集，并见出血区。	（左枕）胶质瘤（WHOⅢ级）。	左枕
3	C7	1	4	1	0.05	0.05		1	8	4	0	1	0	0	5	12.79	1.31	3.53	65.45	81.99	0.26	0.88	12.68	1.64	6.97	2.82	23.46	38.41	5.76	52.48	34.92	76.06	66.45	0.05	陆亚玉	常规病理报告	1506183	女	80	0004259210	1240761	21床	神经外科一	02174726	^15349264899	^320624193410162267^	肉眼所见:_x000D_ 碎组织一堆6*4.5*4cm，上附脑组织4*3.5cm，切开切面灰白，淡黄，局部出血，质软。_x000D_ 镜下所见:_x000D_ 瘤组织弥漫分布，细胞异型明显，血管内皮增生，可见多灶坏死。	（右侧额叶）星形胶质细胞瘤Ⅳ级。	右侧额叶
4	B9	1	4	1	8.52	8.52		1	8	4	0	1	0	0	150	0.02	0.06	0	0	0	0	0	2.56	0.15	8.13	31.29	4.12	28.52	13.2	4.17	1.67	2.42	16.58	8.52	王瑞英	常规病理报告	1608746	女	72	F000429125	1330713	32床	神经外科一	02746965	^15106176361	^320624194306144127^	肉眼所见:_x000D_ 碎组织一堆0.6*0.7*0.3cm。	（右额底）考虑胶质母细胞瘤（WHOⅣ级）建议免疫组化检查进一步证实。
5	C5	1	4	6	0	0		1	8	4	1	1	0	1	163	0.17	0.02	0	3.63	57.17	0.25	2.97	23.32	0.44	23.84	6.19	39.18	66.82	0.12	4.7	40.05	88.83	80.74	0	汤模清	常规病理报告	1720187	男	68	03430809	1445167	11床	神经外科二	03430809	^15250631438	^320625194901276235^	组织一块，4*3*1.5cm，切面灰白，质稍嫩	（左侧颞叶）胶质瘤WHOⅣ级，建议做免疫组化进行分子分型。
5	E5	1	2	1	0	0		1	8	2	0	0	1	1	63	1.67	5.1	17.68	66.85	12.1	0.03	0.58	3.41	0.04	38.78	11.65	9.08	62.24	0	47.78	29.44	41.89	59.85	0	吴艳	常规病理报告	1724343	女	28	03486865	1455331	06床	神经外科一	03486865	^15151095300	^320981198901274745^	组织多块，共5*4*3cm，切面灰白，质韧。	（右侧额叶）考虑星形胶质细胞瘤（WHOⅡ级），正在行免疫组化检查进一步证实。
5	F4	1	4	1	0.55	0.55		1	8	4	1	0	0	0	132	6.65	1.47	0.99	0.6							1.38	4.74	31.44	9.19	64.21			79.03	0.55	王志丰	常规病理报告	1711933	男	58	8000000007552383	1426878	23床	神经外科二	03324469	^18362168875	^320625195808276673^	肉眼所见:_x000D_ 组织一块5*5*3cm，切开局灶出血坏死。	（左额）考虑星形胶质瘤（WHOⅣ级），建议免疫组化检查进一步诊断。
5	F5		2	1				1	8	2	0	0	1	1						37.52	0.39	1.23	7.87	0.54	40.68						45.95	98.51			吴艳	常规病理报告	1724343	女	28	03486865	1455331	06床	神经外科一	03486865	^15151095300	^320981198901274745^	组织多块，共5*4*3cm，切面灰白，质韧。	（右侧额叶）考虑星形胶质细胞瘤（WHOⅡ级），正在行免疫组化检查进一步证实。
5	G4	1	4	1	0.15	0.15		1	8	4	1	0	0	0	147	0.09	0	0	1.93	46.72	0	0.62	73.63	1.27	93.2	0.11	1.52	6.27	12.57	8.28	62.85	39.88	9.68	0.15	王志丰	常规病理报告	1711933	男	58	8000000007552383	1426878	23床	神经外科二	03324469	^18362168875	^320625195808276673^	肉眼所见:_x000D_ 组织一块5*5*3cm，切开局灶出血坏死。	（左额）考虑星形胶质瘤（WHOⅣ级），建议免疫组化检查进一步诊断。
7	F3	1	4	1	0	0		1	8	4	0	0	0	0	185	15.11	1.93	2.65	38.11	0.12	0.02	20.06	13.11	0.56	54.67	3.45	5.31	23.5	2.07	35.43	20.39	2.47	37.67	0	王世兰	常规病理报告	1511551	女	44	0003375638	1255158	38床	神经外科一	00994267	^15371917301	^32062119710402632x^	肉眼所见:_x000D_ 组织多块，共7*4*4cm，切面灰褐。	（颅内）胶质母细胞瘤（WHOⅣ级）
2	B4	1	4	1	0.01	0.01		1	9	4	1	1	0	0	76	0.3	0.01	0	45.43	4.71	0	0.77	84.66	1.52	52.23	4.08	15.44	53.57	0.56	41.71	10.03	38.79	26.86	0.01	周荣才	常规病理报告	1400827	男	60	0003768964	1150987	10床	神经外科二	01550774	^13160181628	^320919195306303714^	肉眼所见:_x000D_ 组织一块4*3*2cm，切开切面灰白，半透明，出血。_x000D_ 镜下所见:_x000D_ 瘤组织弥漫分布，细胞异型明显，核大深染，血管内皮增生，有出血坏死。	（右额叶）星形胶质细胞瘤Ⅲ-Ⅳ级。
2	C1	1	4	6	0	0		1	9	4	1	0	0	0	199	0.71	0.1	0.34	13.97	30.41	0	8.7	30.5	0.26	96.88	0	9.23	6.3	0.97	14.21	8.74	6.35	0	0	严志权	常规病理报告	1322129	男	47	0003568598	1129334	24床	神经外科一	01392664	^13151351938	^320926196601047299^	肉眼所见:_x000D_ 碎组织一堆8*7*2cm。	（右顶叶）胶质细胞瘤Ⅲ-Ⅳ级。
3	F4	1	4	1	0.22	0.22		1	9	4	1	0	0	0	45	1.68	5.12	11.85	61.55	0	0	0.42	4.16		37.76	34.38	6.42	52.5						0.22	吴生全	常规病理报告	1428047	男	49	0004143057	1217564	07床	神经外科一	02023659	^13962866979	^320624196508227472^	肉眼所见:_x000D_ 送检不整形组织8*7*4cm，质嫩，部分区域有出血。	（右额部）胶质母细胞瘤，部分区域呈胶质肉瘤改变。（WHOⅣ级）
6	A5	1	0	0	1.22	1.22		1	9	0	0	1	0	0	217	0	0.92		65.53	0	0	6.44	89.05	0.72	90.11	38.12	3.87	5.47	5.52	0	0	0	10.16	1.22	刘仪君	常规病理报告	1725801	女	74	03508702	1459547	23床	神经外科二	03508702	^18912265640	^320602194302234020^	灰褐碎组织4*2*2cm。	（左颞顶部）脑组织间见增生扩张的动静脉伴出血，符合动静脉畸形。	左颞顶部
6	E4	1	4	1	0.48	0.48		1	9	4	0	1	0	0	208					47.02	0	0.7	27.03	0.16	42.97	14.55	5.24	63.77	0.04					0.48	康少华	常规病理报告	1225613	女	66	0003138473	1069982	29床	神经外科二	00701660	^13057016068	^320623194604156066^	肉眼所见:_x000D_ 碎组织一堆7*5*2cm。_x000D_ 镜下所见:_x000D_ 瘤组织弥散排列，瘤细胞大小不一，异形，间质可见大片栅栏状坏死。	（右额颞部）星形胶质细胞瘤Ⅳ级。	右额颞部
6	F4	1	4	1	0.32	0.32		1	9	4	0	1	0	0	232	0.03	0.28	0	98.22	12.95	0	1.67	67.48	0.19	79.74	36.69	2.66	42.19	1.15	63.58	60.03	43.78	52.09	0.32	康少华	常规病理报告	1225613	女	66	0003138473	1069982	29床	神经外科二	00701660	^13057016068	^320623194604156066^	肉眼所见:_x000D_ 碎组织一堆7*5*2cm。_x000D_ 镜下所见:_x000D_ 瘤组织弥散排列，瘤细胞大小不一，异形，间质可见大片栅栏状坏死。	（右额颞部）星形胶质细胞瘤Ⅳ级。	右额颞部
7	A4	1	4	1	0.01	0.01		1	9	4	1	0	0	0	133	0	0.07	0	2.08	0	0.01	2.48	35.43	0.24	99.68	0	8.62	6.67	0.06	1.97	0.42		14.3	0.01	王亚军	常规病理报告	1524509	男	50	F000195627	1287349	15床	神经外科一	02488559	^13776907859	^320623196502167177^	肉眼所见:_x000D_ （脑肿瘤）灰白组织一块5*5*2cm，切面灰白，局部点状出血，质嫩。_x000D_ （肿瘤）灰白色组织3块，共2.5*2*1cm，切面灰白，质中。_x000D_ 镜下所见：_x000D_ 瘤组织弥漫分布，细胞密度增大，异形明显，血管内皮增生明显。	（左颞叶浅部肿瘤）星形胶质细胞瘤Ⅳ级（胶质母细胞瘤）。_x000D_ （左颞叶深部肿瘤）星形胶质细胞瘤Ⅲ级。
7	E1	1	3	2	0.2	0.2		1	9	3	1	0	0	0	232	0.22	0.06	0.49	3.37	33.63	0	0	14.29	0	0.47	0.51	6.74	77.18	0.06	46.15	33.92	46.15	0	0.2	于立新	常规病理报告	1635101	男	48	F000779065	1394102	03床	神经外科一	03125049	^65076912	^320619621201^	肉眼所见:_x000D_ 组织一块3.5*3*2.5cm。	（左额叶）少突胶质细胞瘤，局部呈间变性改变（WHOⅡ-Ⅲ级）。
7	G3	0	4	1	0	0		1	9	4	1	0	0	0	74	0.61	0.21	2.78	3.1	0	0	0.05	23.52	0.43	47.19	0	12.99	0	0.56	0.9	0.24	0.45	26.97	0	王亚军	常规病理报告	1524509	男	50	F000195627	1287349	15床	神经外科一	02488559	^13776907859	^320623196502167177^	肉眼所见:_x000D_ （脑肿瘤）灰白组织一块5*5*2cm，切面灰白，局部点状出血，质嫩。_x000D_ （肿瘤）灰白色组织3块，共2.5*2*1cm，切面灰白，质中。_x000D_ 镜下所见：_x000D_ 瘤组织弥漫分布，细胞密度增大，异形明显，血管内皮增生明显。	（左颞叶浅部肿瘤）星形胶质细胞瘤Ⅳ级（胶质母细胞瘤）。_x000D_ （左颞叶深部肿瘤）星形胶质细胞瘤Ⅲ级。
2	B3	1	4	1	21.39	21.39		1	10	4	1	1	0	1	179	0	0	0	90.65	38.19	0	0.44	86.42	0.91	37.2	8.07	7.82	18.19	0.36	21.27	9.34	53.96	17.91	21.39	吴锦良	常规病理报告	1328332	男	62	0003723351	1144452	30床	神经外科一	01503063	^87599830	^320622195104105797^	肉眼所见:_x000D_ 脑组织多块5*5*5cm，部分区域暗褐色。	（左额叶）胶质母细胞瘤（WHOⅣ级）。
3	D5	1	4	1	0	0		1	10	4	1	1	0	0	35	0.84	1.23	2.33	35.73	56.57	0.02	0.19	78.71	0.59	25.71	37.16	9.32	31.68	29.52	12.3	2.74	18.08	79.85	0	胡承祥	常规病理报告	1431210	男	61	0004120276	1225150	31床	神经外科一	02070816	^15862756709	^320623195311100071^	肉眼所见:_x000D_ 碎组织5*4*2cm，切面灰白，局部出血，质嫩。	（右颞）星形胶质细胞瘤Ⅲ-Ⅳ级。	右颞
3	E4	1	4	1	2.29	2.29		1	10	4	1	0	0	0	79	2.04	3.6	12.11	24.62	0.1	0	3.54	2.98	0.07	37.68	65.86	11.73	42.93	12.01	68.59	50.74	87.5	93.22	2.29	吴生全	常规病理报告	1428047	男	49	0004143057	1217564	07床	神经外科一	02023659	^13962866979	^320624196508227472^	肉眼所见:_x000D_ 送检不整形组织8*7*4cm，质嫩，部分区域有出血。	（右额部）胶质母细胞瘤，部分区域呈胶质肉瘤改变。（WHOⅣ级）
4	A6	1	4	1	0.15	0.15		1	10	4	1	0	1	1	131	0.01	0.12	0	20.29	0	0	0.08	47.88	0.05	64.28	4.35	4.28	15.91	2.12	3.19	0.64	2.59	5.67	0.15	顾汉斌	常规病理报告	1532936	男	48	8000000000488011	1306811	01床	神经外科一	01533319	^13814700650	^320611196707070613^	肉眼所见:_x000D_ 左顶叶：碎组织0.5*0.5*0.5cm。_x000D_ 左颞叶：碎组织4.5*3*1cm。_x000D_ 左额叶：灰白组织1*0.5*0.3cm，质软。	（左额叶及左顶叶）考虑星形胶质细胞瘤Ⅳ级（胶质母细胞瘤），建议做免疫组化检查进一步证实。 （左颞叶）考虑星形胶质细胞瘤Ⅱ级。	左额叶及左顶叶，左颞叶
4	B6	1	4	1	0.01	0.01		1	10	4	1	0	1	1	143					16.58	0	0.02	92.15	0.92	8.79	39.84	1.87	54.92	1.1	30.61	16	80.19	72.51	0.01	顾汉斌	常规病理报告	1532936	男	48	8000000000488011	1306811	01床	神经外科一	01533319	^13814700650	^320611196707070613^	肉眼所见:_x000D_ 左顶叶：碎组织0.5*0.5*0.5cm。_x000D_ 左颞叶：碎组织4.5*3*1cm。_x000D_ 左额叶：灰白组织1*0.5*0.3cm，质软。	（左额叶及左顶叶）考虑星形胶质细胞瘤Ⅳ级（胶质母细胞瘤），建议做免疫组化检查进一步证实。 （左颞叶）考虑星形胶质细胞瘤Ⅱ级。	左额叶及左顶叶，左颞叶
4	C6	1	4	1	2.64	2.64		1	10	4	1	1	0	0	208	0.65	2.11	2.3	60.65	75.37	0.04	3.51	58.59	1.9	63.96	4.77	13.03	61.92	1.73	58.68	37.11	93.84	67.52	2.64	朱锦信	常规病理报告	1533521	男	68	F000308950	1308414	09床	神经外科二	02615165	^13810086890	^320622194711080670^	肉眼所见:_x000D_ 灰白组织一堆4*3*1cm。	（右颞）考虑胶质母细胞瘤（WHOⅣ级），建议做免疫组化检查进一步诊断。
4	D3	1	3	1				1	10	3	1	0	0	0	82	0.51	0	0.86	19.45	39.68	0	0.46	4.87	0.43	62.25	1.23	4.37	12.89	0.97	5.12	1.72	12.38	33.66		赵志兵	常规病理报告	1522665	男	47	F000171149	1282859	102床	神经外科监护	02460374	^15106288660	^320624196805056438^	肉眼所见:_x000D_ 灰白、灰褐色碎组织6*3cm，切面灰白，见大片出血。	（右颞叶）恶性肿瘤，考虑间变型星形胶质细胞瘤（WHOⅢ级），建议做免疫组化检查进一步诊断。
4	G5	1	4	1	0	0		1	10	4	1	0	1	1	123	0.64	0.51	2.86	41.86	8.67	0.01	5.54	90.78	0.75	78.1	21.31	2.92	38.95	12.68					0	顾汉斌	常规病理报告	1532936	男	48	8000000000488011	1306811	01床	神经外科一	01533319	^13814700650	^320611196707070613^	肉眼所见:_x000D_ 左顶叶：碎组织0.5*0.5*0.5cm。_x000D_ 左颞叶：碎组织4.5*3*1cm。_x000D_ 左额叶：灰白组织1*0.5*0.3cm，质软。	（左额叶及左顶叶）考虑星形胶质细胞瘤Ⅳ级（胶质母细胞瘤），建议做免疫组化检查进一步证实。 （左颞叶）考虑星形胶质细胞瘤Ⅱ级。	左额叶及左顶叶，左颞叶
5	C1	1	3	1	0.01	0.01		1	10	3	1	1	0	0	33	0.03	0.04	0.83	2.32							1.32	2.03	38.57						0.01	成炳付	常规病理报告	1620254	男	68	8000000000390198	1358308	10床	神经外科二	00841391	^13328091738	^320624194806177179^	肉眼所见:_x000D_ 组织3块6*4.5*3cm，上附少量脑膜，部分区域呈胶冻样。	（左颞）星形胶质细胞瘤Ⅱ-Ⅲ级。	左颞
5	C2	1	4	1	3.64	3.64		1	10	4	1	1	1	1	80	3.9	2.13	7.21	0.7							1.04	23.5	48.07						3.64	陆志明	常规病理报告	1626495	男	73	F000678202	1373867	27床	神经外科二	03015481	^13063567712	^320624194211254710^	肉眼所见:_x000D_ 灰红组织多块6*5*3.5cm，部分区域灰褐色。	（右颞部）胶质母细胞瘤（WHOⅣ级）。	右颞部
5	D1	1	4	5	0.09	0.09		1	10	4	1	0	0	0	9	1		0	0.03							8.78	14.97	37.98	1.45	2.09			39.72	0.09	赵耀方	常规病理报告	1620494	男	48	F000593790	1358790	22床	神经外科二	02925811	^15896251747	^320625196711236194^	肉眼所见:_x000D_ 不整形组织4*2*1.5cm，切面灰白，质嫩。	（右侧顶枕部）考虑多形性胶质母细胞瘤（WHOⅣ级）。_x000D_ 建议免疫组化检查进一步诊断。
5	D2	1	4	1	0.09	0.09		1	10	4	1	1	1	1	69	0.38		2.56	7.91							9.34	9.66	17.75	0.76	5.78			69.97	0.09	陆志明	常规病理报告	1626495	男	73	F000678202	1373867	27床	神经外科二	03015481	^13063567712	^320624194211254710^	肉眼所见:_x000D_ 灰红组织多块6*5*3.5cm，部分区域灰褐色。	（右颞部）胶质母细胞瘤（WHOⅣ级）。	右颞部
5	E2	0	4	3				1	10	4	0	0	1	0															0.18	12.48			79.35		王玉霞	常规病理报告	1629342	女	50	8000000000664402	1380569	38床	神经外科一	03050502	^13912256538	^320624196606177202^	肉眼所见:_x000D_ 碎组织5*4*2cm，切面灰白，质嫩，局部有坏死。	（右顶）考虑胶质母细胞瘤（WHO Ⅳ级），建议做免疫组化检查进一步证实。
5	F2	1	4	1	0	0		1	10	4	0	0	1	0	19	0.32	0.33	0	0.06	79.16	0	0.14	14.61	0.03	24.95	22.08	12.86	57.03	0.22	4.55			5.07	0	王玉霞	常规病理报告	1629342	女	50	8000000000664402	1380569	38床	神经外科一	03050502	^13912256538	^320624196606177202^	肉眼所见:_x000D_ 碎组织5*4*2cm，切面灰白，质嫩，局部有坏死。	（右顶）考虑胶质母细胞瘤（WHO Ⅳ级），建议做免疫组化检查进一步证实。
6	G4	1	4	6	0.01	0.01		1	10	4	0	0	1	1	88											76.05	5.38	61.43	3.09	53.02	41.34	65.68	79.17	0.01	杨君梅	常规病理报告	1706172	女	47	8000000000200156	1414109	33床	神经外科一	03155177	^18251300940	^320623196903220629^	肉眼所见:_x000D_ 灰白碎组织2.5*2*1cm。	（左侧颞叶）胶质细胞瘤（WHOⅢ-Ⅳ级）合并周围化脓性炎及异物反应。
7	C2		3	1	0	0		1	10	3	0	0	0	1	146					21.29	0	8.85	41.43	0.22	99.93					16.46	2.47	29.11	39.24	0	龙胜红	常规病理报告	1615688	女	44	F000528872	1348027	35床	神经外科一	02856164	^15162855630	^320624197205165205^	肉眼所见:_x000D_ 组织一块2.8*2.8*1cm。	（颅内）考虑星形胶质细胞瘤Ⅲ级。 建议免疫组化检查进一步证实	颅内
1	D2	1	2	1	0	0		1	11	2	0	0	0	0	293	0.08	0.35	0.15	76.78	85.81	0	0.1	93.77	2.13	4.96	3.89	22.66	48.32	0.06	22.27	5.06	63.77	24.24	0	高玉萍	常规病理报告	1208727	女	51	0800109155	1029559	16床	神经外科二	00145325	^84221898	^320623196102091468^	肉眼所见:_x000D_ 组织一块4*3*2.5cm。_x000D_ 镜下所见:_x000D_ 瘤组织弥漫排列，瘤细胞多边形，胞浆丰富，核偏位。	（右额颞叶）星形胶质细胞瘤Ⅱ级。	右额颞叶
2	A1	1	4	1	0	0		1	11	4	1	1	0	1	52	0.09	0.05	0.32	0.06	2.67	0	0.06	2.78	0	5.06	0	2.77	3.99	0.1	2.06	0.57	5.69	0.08	0	周振西	常规病理报告	1320205	男	73	0003608578	1121392	24床	神经外科二	01345942	^13524931883	^320624193909265310^	肉眼所见:_x000D_ 瘤组织一个5*5*4cm，质嫩，切面灰白。_x000D_ 镜下所见:_x000D_ 肿瘤细胞排列成栅栏状，并见出血及坏死区。	（右颞）胶质母细胞瘤（WHOⅢ-Ⅳ级）。
3	B8	1	4	1	2.85	2.85		1	11	4	0	0	0	0	97	1.29	0.7	0.56	39.7	58.21	0.07	3.89	27.72	1.01	53.11	37.27	30.08	10.37	6.71		9.53	28.76	45.02	2.85	张洪芬	常规病理报告	1510049	女	59	8000000000722554	1251152	27床	神经外科二	02240832	^13962963144	^320611195508161825^	肉眼所见:_x000D_ 组织一块5*3.5*2cm，部分区域稍灰褐，出血。	（头）考虑胶质母细胞瘤（WHOⅣ级）。	头
3	C8	1	4	1	0	0		1	11	4	0	0	0	0	44	0.51	0.35	0.75	40.03	97.02	0.25	2.8	21.59	1.88	21.6	3.03	38.99	17.44	1.09	6.53	1.41	54.29	70.76	0	张洪芬	常规病理报告	1510049	女	59	8000000000722554	1251152	27床	神经外科二	02240832	^13962963144	^320611195508161825^	肉眼所见:_x000D_ 组织一块5*3.5*2cm，部分区域稍灰褐，出血。	（头）考虑胶质母细胞瘤（WHOⅣ级）。	头
4	C8	1	4	1	24.54	24.54		1	11	4	1	1	0	0	137	0.06	0.16	0.4	67.45	0.17	0	0	95.27	1.11	51.55	67.02	0.64	3.1	0.11	3.27	0.94	5.32	11.04	24.54	郁其成	常规病理报告	1604906	男	67	F000388028	1322404	24床	神经外科一	02701573	^86452820	^320624194808061217^	肉眼所见:_x000D_ 组织一块8*7*5cm，切面灰白，实性，质嫩。	（左额叶）星形胶质细胞瘤Ⅳ级。	左额叶
4	E8	1	4	1	0.36	0.36		1	11	4	1	1	0	0	50	11.91	0.61	1.88	44.15	94.4	0.22	0.78	14.77	0.94	3.07	1.85	18.51	80.48	0.76	56.51	45.52	99.05	78.83	0.36	郁其成	常规病理报告	1604906	男	67	F000388028	1322404	24床	神经外科一	02701573	^86452820	^320624194808061217^	肉眼所见:_x000D_ 组织一块8*7*5cm，切面灰白，实性，质嫩。	（左额叶）星形胶质细胞瘤Ⅳ级。	左额叶
5	A5	1	2	5	0	0		1	11	2	0	0	0	0	60	0.32	0.33	100	38	0	0	0.38	0	0	3.17	10.11	3.28	23.67	0.04	1.55	0.77	0	24.68	0	曹美红	常规病理报告	1712107	女	37	F000947365	1425876	20床	神经外科一	03311107	^15962878009	^320683197911267022^	肉眼所见:_x000D_ 灰白、灰红组织一块5.5*5*4cm，切开内见直径3cm的囊腔，内容物流失，局部切面灰白，灰红，质软。	（左额叶）考虑多形性黄色瘤样胶质瘤（WHOⅡ级）建议免疫组化进一步诊断。	左额叶
6	B4	1	4	1	0.05	0.05		1	11	4	1	1	1	1	30					0.58	0	0.59	32.43	0.01	80.25	2.28	8.5	79.01	0.03	27.01	16.44	96.44	92.13	0.05	杜金明	常规病理报告	1709237	男	64	F000922522	1420188	25床	神经外科一	03283155	^13814710220	^320611195302090339^	肉眼所见:_x000D_ 组织2块，共4*4*2.5cm，切面灰白，灰黄。	（右顶叶）胶质母细胞瘤（WHOⅣ级）。	右顶叶
7	E8	1	3	2	0.11	0.11		1	11	3	1	0	0	0	95	26.2	0.1	0	82.46	0	0	4.79	0.49	0.06	84.29	0.5	8.17	20	0.16	4	0.63	74.19	89.78	0.11	李百华	常规病理报告	1504272	男	50	0004241067	1237691	21床	神经外科一	02154146	^13773802467	^320622196404186976^	肉眼所见:_x000D_ 不整形组织6*4*3cm，灰白，灰黄，质嫩。	（右颞叶）间变性少突胶质细胞瘤（WHOⅢ级）。	右颞叶
1	B3	1	3	1	0.17	0.17		1	12	3	1	0	0	0	165	0.44	0.32	0.79	26.53	0	0	2.43	68.09	0.31	7.34	1.64	23.52	41.45	0.32	5.47	1.82	18.8	49.95	0.17	陈建	常规病理报告	1214311	男	53	8000000000682473	1043599	10床	神经外科一	00549413	85613997	^320602195809032035^	肉眼所见:_x000D_ 组织一块4.5*2.5*1.5cm。_x000D_ 镜下所见:_x000D_ 瘤组织弥漫排列，可见瘤巨细胞。	（右侧额叶）星形胶质细胞瘤Ⅲ级。	右侧额叶
1	C3	1	3	1	0	0		1	12	3	1	0	0	0	170	14.08	0.57	1.23	21.41	83.43	0.04	3.39	94.2	5.52	31.8	10.56	31.17	45.52	1.13	24.48	7.55	66.88	63.27	0	陈建	常规病理报告	1214311	男	53	8000000000682473	1043599	10床	神经外科一	00549413	85613997	^320602195809032035^	肉眼所见:_x000D_ 组织一块4.5*2.5*1.5cm。_x000D_ 镜下所见:_x000D_ 瘤组织弥漫排列，可见瘤巨细胞。	（右侧额叶）星形胶质细胞瘤Ⅲ级。	右侧额叶
1	D1		4	1	0.06	0.06		1	12	4	0	1	1	1																				0.06	李兰英	常规病理报告	1202742	女	67	0800102531	1017770	06床	神经外科一	00135080	^15800787491	^320623194403266488^	肉眼所见:_x000D_ 不整形组织一块5*4*3cm，切面灰白、质嫩。_x000D_ 镜下所见:_x000D_ 瘤细胞弥漫排列，瘤组织中可见大片坏死。	（颅内）星形胶质细胞瘤Ⅲ-Ⅳ级。	颅内
4	D7	1	4	1	1.41	1.41		1	12	4	0	0	0	0	74	4.78	0.94	0.66	3.18	96.01	0	0.27	49.52	0.94	20.23	1.91	8.32	68.03	0.71	45.7	22.68	76.57	78.49	1.41	薛春丽	常规病理报告	1602266	女	43	F000350874	1315952	37床	神经外科一	02660995	^13584738333	^320622197204234122^	肉眼所见:_x000D_ 灰白碎组织5*4*2cm。_x000D_ 镜下所见:_x000D_ 瘤组织弥漫状、栅栏状排列，瘤组织中血管增生，可见大片坏死。	（右侧顶枕）胶质母细胞瘤（WHOⅣ级）。
4	E7	0	4	3	0.01	0.01		1	12	4	0	0	0	0	54	0.06	2.22	2.58	2.96	99.73	0.01	0.02	26.32	0.05	0.79	0.7	5.92	67.92	0.34	22.67	7.91	91.48	83.05	0.01	薛春丽	常规病理报告	1602266	女	43	F000350874	1315952	37床	神经外科一	02660995	^13584738333	^320622197204234122^	肉眼所见:_x000D_ 灰白碎组织5*4*2cm。_x000D_ 镜下所见:_x000D_ 瘤组织弥漫状、栅栏状排列，瘤组织中血管增生，可见大片坏死。	（右侧顶枕）胶质母细胞瘤（WHOⅣ级）。
6	E3		4	1				1	12	4	0	0	0	0		0	0.67		60.77							28.22	20.15	64.29	0.03						丁美兰	常规病理报告	1312581	女	58	0003520242	1105424	23床	神经外科二	01206586	^13585210571	^320622195406274684^	肉眼所见:_x000D_ 组织4*2*2cm，切面灰白。	左颞部：考虑胶质母细胞瘤（WHOⅣ级）。 建议免疫组化进一步诊断。	左颞部
7	B1	1	4	1				1	12	4	1	1	0	0	144	0	0.07	2.13	12.09	91.09	0	0.11	13.26	1	97.14	0.09	10.15	9.82	0.09	8.61	3.98	31.87	6.34		陆正辉	常规病理报告	1606936	男	77	F000418813	1328157	21床	神经外科一	02735698	^13962894568	^320625193809018415^	肉眼所见:_x000D_ 组织一块6*3.5*2.5cm，切开切面灰白，部分区域有出血。	（右侧额叶）考虑胶质母细胞瘤（WHOⅣ级）建议免疫组化检查进一步证实。	右侧额叶
7	C1	1	4	1	0	0		1	12	4	1	1	0	0	71	0.44	1.01	3.33	13.39	98.57	0	0	11.22	0.04	0.26	0.37	17.84	81.75	0.1	40.4	17.54	61.62	0	0	陆正辉	常规病理报告	1606936	男	77	F000418813	1328157	21床	神经外科一	02735698	^13962894568	^320625193809018415^	肉眼所见:_x000D_ 组织一块6*3.5*2.5cm，切开切面灰白，部分区域有出血。	（右侧额叶）考虑胶质母细胞瘤（WHOⅣ级）建议免疫组化检查进一步证实。	右侧额叶
3	C2	0	2	3	0	0		1	13	2	1	0	0	1	2	0	0	0	87.54	0	0	0	0.08	0	0.21	34.68	5.67	6.09						0	刘树生	常规病理报告	1419621	男	54	0004057958	1196979	13床	神经外科一	01878984	^13773857209	^320625196006036672^	肉眼所见:_x000D_ 灰红碎组织4*3.5*2.5cm，质软，另见膜样组织一块3*2*0.1cm。	（右额叶）考虑星形胶质细胞瘤Ⅱ级，建议免疫组化检查进一步诊断。	右额叶
4	F10	1	4	1	0.12	0.12		1	13	4	1	1	0	0	61	0.29	0.19	0.2	4.2	62.86	0	0.08	1.14	0.03	15.15	1.09	6.82	15.87	0.1	3.46	0.62	0.62	46.49	0.12	陆志明	常规病理报告	1617093	男	73	F000549979	1351040	09床	神经外科二	02878917	^13815217970	^320624194211254710^	肉眼所见:_x000D_ 组织一块4*4*3cm，切面灰白，质嫩。	（右颞叶）胶质母细胞瘤（WHOⅣ级）。	右颞叶
6	B7	1	0	0	0	0		1	13	0	1	0	0	0	233	7.05	2.68		17.48	0.24	0	1.34	96.38	0	97.63	11.59	1.45	1.42	10.14					0	林金泉	常规病理报告	1504102	男	59	0004213279	1237764	101床	神经外科一	02154762	^15951326528	^320623195507048252^	肉眼所见:_x000D_ 碎组织4*2*1cm，附血块。	（左额部）脑组织出血变性，未见明确血管畸形，未见明确肿瘤组织。	左额部
6	C7	1	0	0	0	0		1	13	0	1	0	0	0	0.7549	0.26	0.55	0	51.24	10.7	0	2.92	93.79	0.04	88.93	19.57	1.64	10.27	7.4	1.91	2.25	5.45	8.14	0	林金泉	常规病理报告	1504102	男	59	0004213279	1237764	101床	神经外科一	02154762	^15951326528	^320623195507048252^	肉眼所见:_x000D_ 碎组织4*2*1cm，附血块。	（左额部）脑组织出血变性，未见明确血管畸形，未见明确肿瘤组织。	左额部
7	D6	1	4	1	0.34	0.34		1	13	4	1	0	1	1	171	25.29	1.48	1.74	57.37	43.31	0	17.79	7.1	0.38	77.64	2.48	10.34	56.62	0.93	14.19	14.62	23.49	49.43	0.34	曹德华	常规病理报告	1503267	男	53	0004237996	1235369	17床	神经外科二	02138366	^18761776075	^320623196110184533^	肉眼所见:_x000D_ 组织一块4.5*3.5*3cm，边缘见少量脑组织，局部出血，水肿。_x000D_ 镜下所见:_x000D_ 瘤组织弥漫排列，血管增生，其间见大片坏死。	（左额叶）胶质母细胞瘤（WHOⅣ级）。	左额叶
7	E6	1	4	1	0.02	0.02		1	13	4	1	0	1	1	140	22.6	1.32	0.3	64	25.07	0	1.52	15.42	0.48	95.7	0.83	11.63	37.05	0.33	22.61	12.17	51.34	62.21	0.02	曹德华	常规病理报告	1503267	男	53	0004237996	1235369	17床	神经外科二	02138366	^18761776075	^320623196110184533^	肉眼所见:_x000D_ 组织一块4.5*3.5*3cm，边缘见少量脑组织，局部出血，水肿。_x000D_ 镜下所见:_x000D_ 瘤组织弥漫排列，血管增生，其间见大片坏死。	（左额叶）胶质母细胞瘤（WHOⅣ级）。	左额叶
7	F6	1	4	1	0	0		1	13	4	1	0	1	1	143	4.61	1.11	1.39	43.93	99.4	0.06	0.87	27.08	0.43	9.4	1.36	11.82	52.68	0.69	15.74	8.73	23.87	79.09	0	曹德华	常规病理报告	1503267	男	53	0004237996	1235369	17床	神经外科二	02138366	^18761776075	^320623196110184533^	肉眼所见:_x000D_ 组织一块4.5*3.5*3cm，边缘见少量脑组织，局部出血，水肿。_x000D_ 镜下所见:_x000D_ 瘤组织弥漫排列，血管增生，其间见大片坏死。	（左额叶）胶质母细胞瘤（WHOⅣ级）。	左额叶
2	A8	1	2	1				1	14	2	1	0	0	0	1	0	0.27	0	59.73							12.65	4.42	27.83	1.07	1.07	0	24.85	47.39		朱华年	常规病理报告	1408288	男	40	0002682190	1169726	01床	神经外科二	00274843	^15720725089	^320919197306304791^	肉眼所见:_x000D_ 灰白组织5*3*2cm，切面灰白，部分半透明。	（右侧额颞叶）弥漫型星形细胞胶质瘤WHOⅡ级，部分为纤维型，部分为肥胖细胞型。
2	E1	1	4	1	0.26	0.26		1	14	4	1	1	0	0	89	1.71	0.32	0.68	0	76.61	0	0.4	21.52	0.13	4.64	0.08	6.16	12.21	0.08	41.83	27.55	61.57	1.8	0.26	于伯界	常规病理报告	1322384	男	71	0003633379	1130303	20床	神经外科一	01400361	^13270685200	^320624194112263355^	肉眼所见:_x000D_ 脑组织一块10*5*3cm，切开切面暗褐，灰白，部分区域出血，坏死。	（右额叶）星形胶质细胞瘤Ⅳ级。
3	B10	1	3	1	0	0		1	14	3	1	0	0	0	7	0.34	0.55	0.16	25.25	7.63	0	0.05	0.86	0	0.27	0.1	16.19	1.2	1.2		1.71	10.83	0	0	曹玉峰	常规病理报告	1516955	男	44	8000000001376623	1267974	23床	神经外科一	02359482	^13862933312	^320624197102217711^	肉眼所见:_x000D_ 不整形组织6*5*2cm，切开部分区域灰白，质嫩，局部有出血。	（左额颞叶及基底节区）星形胶质细胞瘤Ⅲ级。	左额颞叶及基底节区
3	C10	1	3	1	0	0		1	14	3	1	0	0	0	12	0.37	0.21	0.07	24.46	33.28	0	0.17	0.78	0	0.23	1.9	11.75	6.91	10.27	0.53	0.68	9.98	0.2	0	曹玉峰	常规病理报告	1516955	男	44	8000000001376623	1267974	23床	神经外科一	02359482	^13862933312	^320624197102217711^	肉眼所见:_x000D_ 不整形组织6*5*2cm，切开部分区域灰白，质嫩，局部有出血。	（左额颞叶及基底节区）星形胶质细胞瘤Ⅲ级。	左额颞叶及基底节区
3	D10	1	3	1	0	0		1	14	3	1	0	0	0	19		0.59	0.5	28.57	69.45	0	0.14	0.14	0	0.2	1.2	15.14	10.95	2.74	11.88	0.67	3.07	0.77	0	曹玉峰	常规病理报告	1516955	男	44	8000000001376623	1267974	23床	神经外科一	02359482	^13862933312	^320624197102217711^	肉眼所见:_x000D_ 不整形组织6*5*2cm，切开部分区域灰白，质嫩，局部有出血。	（左额颞叶及基底节区）星形胶质细胞瘤Ⅲ级。	左额颞叶及基底节区
3	D9	1	3	2	0	0		1	14	3	0	0	0	1	150	1.57	2.17	7.27	73.09	93.05	0.04	4.18	7.21	0.08	61.53					15.69	8	39.45	63.21	0	钱美益	常规病理报告	1515745	女	58	0004043625	1265224	31床	神经外科二	01921065	^13862862900	^320625195609235924^	肉眼所见:_x000D_ 组织一块5*5*1.5cm，切面灰白，灰褐，部分区域出血。	（左额叶）考虑混合型胶质细胞瘤（WHOⅡ-Ⅲ级）部分为间变型少突胶质细胞瘤，部分为星形胶质细胞瘤。_x000D_ 建议免疫组化进一步诊断
4	D10	1	3	5	0	0		1	14	3	1	1	0	0	99	0.05	0.05	0.4	9.87	0.09	0	0.03	2.16	0	13.74	10.75	1.38	50.93	4.51	26.98	12.03	3.17	13.1	0	高汉清	常规报告	1613125	男	70	8000000000665912	1340577	09床	神经外科二	01154979	^13515216526	^320624194605237155^		免疫组化标记结果（Envision法）： NSE(-),GFAP(+),Olig-2(+),S-100(-),Vim(+),EMA(-),Ki-67(约50%阳性),IDH-1(-),brag v600(-),NeuN(+) （右颞叶）结合HE符合间变型神经节胶质瘤（WHOⅢ级）。	右颞叶
4	E10	1	3	5	0	0		1	14	3	1	1	0	0	48	1.16	0.13	0.58	13.52	0.34	0	0	10.17	0	10.2	4.7	1.91	51.19	0.39	34.12	23.41	8.7	25	0	高汉清	常规报告	1613125	男	70	8000000000665912	1340577	09床	神经外科二	01154979	^13515216526	^320624194605237155^		免疫组化标记结果（Envision法）： NSE(-),GFAP(+),Olig-2(+),S-100(-),Vim(+),EMA(-),Ki-67(约50%阳性),IDH-1(-),brag v600(-),NeuN(+) （右颞叶）结合HE符合间变型神经节胶质瘤（WHOⅢ级）。	右颞叶
5	A9	1	4	6	0.01	0.01		1	14	4	1	0	0	0		0.01	0.01		1.28							42.13	4.63	7.91	0	6.75	0	0	3.38	0.01	丁陈冲	常规病理报告	1220748	男	50	0003164646	1058801	28床	神经外科一	00802281	^15301461843	^320626196202025053^	肉眼所见:_x000D_ 碎组织4*4*2cm。_x000D_ 镜下所见:_x000D_ 瘤组织弥漫排列，其间见大片坏死。	（右颞叶）胶质细胞瘤Ⅳ级-Ⅳ级。	右颞叶
5	B9	1	4	6	0.36	0.36		1	14	4	1	0	0	0	257	0.08	0.03		96.68							24.44	2.22	20.63	4.65		0.02	0		0.36	丁陈冲	常规病理报告	1220748	男	50	0003164646	1058801	28床	神经外科一	00802281	^15301461843	^320626196202025053^	肉眼所见:_x000D_ 碎组织4*4*2cm。_x000D_ 镜下所见:_x000D_ 瘤组织弥漫排列，其间见大片坏死。	（右颞叶）胶质细胞瘤Ⅳ级-Ⅳ级。	右颞叶
5	C3	1	4	1				1	14	4	0	0	0	0						58.86	0.32	3.08	36.29	1.47	22.28	6.11	15.77	34.94	3.23	5.95	21.1	90.09	8.23		屈素平	常规病理报告	1701616	女	58	F000823127	1402063	18床	神经外科二	03171276	^13270681653	^320624195805101564^	肉眼所见:_x000D_ 组织一块5*4*3.5cm，切开切面灰白，部分有出血。	（左额部）考虑胶质母细胞瘤（WHOⅣ级），建议做免疫组化检查进一步证实。
6	B2	1	2	1	0	0		1	14	2	1	0	0	0	134	0.11	16.93		1.64	0.71	0	0.38	95.36	0.22	95.67	0	0.59	7.22	0	7.33	0.84	36.35	20.37	0	朱华年	常规病理报告	1408288	男	40	0002682190	1169726	01床	神经外科二	00274843	^15720725089	^320919197306304791^	肉眼所见:_x000D_ 灰白组织5*3*2cm，切面灰白，部分半透明。	（右侧额颞叶）弥漫型星形细胞胶质瘤WHOⅡ级，部分为纤维型，部分为肥胖细胞型。
7	D2	0	3	2	0	0		1	14	3	0	0	0	0	217	3.19	2.54	6.36	6.53	88.6	0	0.09	94.62	3.11	15.07	12.43	7.13	49.81	0.91	37.43	18.89	42.52	31.89	0	张淑华	常规病理报告	1521687	女	58	F000149728	1279398	03床	神经外科二	02436546	^18605132450	^320602195608254520^	肉眼所见:_x000D_ 碎组织0.5*0.5*0.5cm。	（左基底节区）考虑间变型少突胶质细胞瘤（WHOⅢ级）。_x000D_ 建议免疫组化进一步诊断
7	G4	1	4	1	0.04	0.04		1	14	4	1	1	0	0	204	1.17	1.02	6.76	19.08	83.33	0	1.15	38.16	0.19	9.11	3.17	51.41	0.61	3.4	7.12	11.04	21.23	19.16	0.04	吴冠新	常规病理报告	1522390	男	66	F000159009	1280982	11床	神经外科一	02447026	^82826692	^320625194901064451	肉眼所见:_x000D_ 灰白碎组织2*1.5*1cm。	（左侧顶叶）考虑胶质母细胞瘤（WHOⅣ级）。_x000D_ 建议免疫组化进一步诊断
1	E1	0	4	1	0	0		1	15	4	0	0	0	0	213	0	0	0	23.6	60	0	0.42	1.49	0	0.42	3.16	6.95	21.4	0.16	21.94	17.21	0.37	12.98	0	施龙娣	常规病理报告	1205127	女	49	0800105564	1022970	37床	神经外科一	00139656	^13275290353	^320624196211138065^	肉眼所见:_x000D_ 碎组织6*6*3cm，切面灰白，有出血。_x000D_ 镜下所见:_x000D_ 瘤细胞呈弥漫排列，瘤细胞呈梭形，核大、异形明显，伴明显坏死，及血管内皮增生。	（右颞叶）胶质母细胞瘤（WHOⅣ级）。
1	E10	1	4	6	0.14	0.14		1	15	4	1	1	0	0	131											0.4	3.54	6.2	0	27.57	8.48	2.97	6.76	0.14	刘庙林	常规病理报告	1319349	男	64	0003626352	1122000	04床	神经外科二	01338285	^15312953448	^320625194810087439^	肉眼所见:_x000D_ 灰白灰褐碎组织一堆4*4*1.5cm，质嫩。	（右颞顶）胶质瘤（WHOⅢ-Ⅳ级）。	右颞顶叶
4	C3	1	4	1	0.14	0.14		1	15	4	0	0	1	1	65	0.38	7.99	5.63	0	66.44	0	0.68	76.77	4.8	2.44	0.01	14.09	21.99	0.05	71.01	55.47	0	24.64	0.14	汤玉珍	常规病理报告	1522289	女	56	8000000000652942	1281565	32床	神经外科一	01163831	^13739147207	^320624195901178844^	肉眼所见:_x000D_ 灰黄碎组织4*3*2.5cm，局部半透明，质嫩。	（左颞叶）星形胶质细胞瘤（WHOⅣ级），结合病史，符合胶质瘤术后复发。
6	A2	1	4	1	0.67	0.67		1	15	4	1	0	0	0		0	0.02		40.99															0.67	赵进生	常规病理报告	1202844	男	55	0800102575	1017855	09床	神经外科一	00135152	^13404202741	^320623195607217818^	肉眼所见:_x000D_ 碎组织一堆4*4*1cm。_x000D_ 镜下所见:_x000D_ 肿瘤组织弥散排列，细胞异形明显，核大深染，部分区域有坏死，血管内皮增生。	（顶枕部）星形胶质细胞瘤Ⅲ-Ⅳ级。
6	C3	1	0	0	0	0		1	15	0	1	1	0	0	0.8349	31.57	15.03	0	15.84	39.57	0	0.02	19.93	0	45.97	3.07	2.98	52.57	0.72	29.06	15.03	26.29	75.14	0	季敦明	常规病理报告	1322121	男	60	0003643020	1128302	16床	神经外科二	01385965	^13813723133	^320623195303302239^	肉眼所见:_x000D_ 碎组织一堆2*2*0.8cm。	（右小脑）见囊壁样组织，内衬蛛网膜上皮，符合蛛网膜囊肿伴周围脑组织胶质细胞增生。	右小脑
6	D3	1	0	0	0	0		1	15	0	1	1	0	0	44					66.97	0	0	23.79	0	57.45	1.05	2.96	62.49	0.18	27.27	6.93	50.49	75.73	0	季敦明	常规病理报告	1322121	男	60	0003643020	1128302	16床	神经外科二	01385965	^13813723133	^320623195303302239^	肉眼所见:_x000D_ 碎组织一堆2*2*0.8cm。	（右小脑）见囊壁样组织，内衬蛛网膜上皮，符合蛛网膜囊肿伴周围脑组织胶质细胞增生。	右小脑
6	G1	1	4	1	0	0		1	15	4	1	0	0	0	232															1.32	10.59	0.48	0	0	赵进生	常规病理报告	1202844	男	55	0800102575	1017855	09床	神经外科一	00135152	^13404202741	^320623195607217818^	肉眼所见:_x000D_ 碎组织一堆4*4*1cm。_x000D_ 镜下所见:_x000D_ 肿瘤组织弥散排列，细胞异形明显，核大深染，部分区域有坏死，血管内皮增生。	（顶枕部）星形胶质细胞瘤Ⅲ-Ⅳ级。
1	B9	1	3	1	0.22	0.22		1	16	3	1	0	0	1	1	0	0	0.24	92.89	0	0	0	25.95	0	0.39	2.7	5.76	23.39	0.05	4.84	0.89	1.31	20.22	0.22	谢细军	常规病理报告	1312378	男	42	8000000000206851	1105348	12床	神经外科一	01206126	^18912254602	^320622197006056636^	肉眼所见:_x000D_ 碎组织一堆4*3*2cm。	（头部）考虑星形胶质细胞瘤（WHOⅢ级）_x000D_ （建议免疫组化进一步诊断）
3	D8	1	4	6	10.51	10.51		1	16	4	1	1	0	0	86	0.02	17.03	7.58	16.7	92.07	0.22	14.29	5.46	0.34	45.87	22.23	30.15	47.2	7.2	65.63	45.35	56.88	78.38	10.51	翁士福	常规病理报告	1509704	男	66	0004300467	1250787	24床	神经外科二	02242025	^15996504167	^320623194902220951^	肉眼所见:_x000D_ 灰白不整形碎组织一堆3.5*2.5*1cm，切面灰红，灰白，质软。	（右脑）胶质瘤(WHOⅢ-Ⅳ)级。
6	B8		3	1	0	0		1	16	3	0	0	0	0	56															25.7	19.82	25.3	32.13	0	杨惠芹	常规病理报告	1330096	女	59	8000000000709528	1148803	20床	神经外科一	01531408	^15996554272	^320624195403209222^	肉眼所见:_x000D_ 组织一块5*5*4cm，切面灰白，质嫩。	（右额顶叶）考虑间变型星形胶质细胞瘤（WHOⅢ级），建议做免疫组化检查进一步诊断。
1	E9		4	6				1	17	4	0	1	0	0																23.86	21.35	12.5	38.64		施云香	常规病理报告	1313776	女	65	0003500251	1108378	27床	神经外科一	01229908	^13912430932	^320625471008138^	肉眼所见:_x000D_ 组织一块7*7*5cm，切面灰白，部分坏死。	（头部）胶质细胞瘤（WHOⅣ级）
2	D1	1	4	1	0.14	0.14		1	17	4	1	1	0	0	163	0.14	0	0.08	29.97	31.79	0.07	5.81	56.39	0.21	90.81	0.11	5.78	4.6	0.05	9.62	9.56	13.03	0.31	0.14	于伯界	常规病理报告	1322384	男	71	0003633379	1130303	20床	神经外科一	01400361	^13270685200	^320624194112263355^	肉眼所见:_x000D_ 脑组织一块10*5*3cm，切开切面暗褐，灰白，部分区域出血，坏死。	（右额叶）星形胶质细胞瘤Ⅳ级。
2	E3	1	4	1	2.99	2.99		1	17	4	1	1	0	0	142	0.33	0.01	0	27.67	39.3	0.04	3.6	71.94	0.28	71.62	57.42	20.57	70.26	27.11	23.66	3.42	53	27.94	2.99	朱锦华	常规病理报告	1400166	男	71	0003725809	1149591	14床	神经外科一	01536949	^15370935862	^32062219420928247x^	肉眼所见:_x000D_ 组织一块7*4*4cm，切面灰白，灰黄，质嫩。	（左侧颞叶）考虑胶质母细胞瘤（WHOⅣ级），建议做免疫组化检查进一步证实。
3	E9	1	4	6	0	0		1	17	4	0	1	0	0	28	5.32	4.43	7.28	28.14	82.32	0.01	0.07	18.42	0.01	2.33	10.74	10.38	36.2	22.31	1.63	0.15	4.99	40.13	0	孙淑芹	常规病理报告	1516134	女	76	F000071551	1266270	24床	神经外科二	02348117	^13773626329	^220621193902170543^	肉眼所见:_x000D_ 瘤组织8*5*2cm，表面附6*3cm的脑膜，切开切面灰白，半透明，质嫩，局部见坏死。	（左额）考虑胶质细胞瘤（WHOⅢ-Ⅳ级）建议免疫组化进一步诊断。
4	G2	1	4	1	0	0		1	17	4	1	0	1	1	36	3.1	0.06	0.81	4.75	2.04	1.05	0.54	80.5	4.39	14.82	0.04	7.43	7.88	0.46	64.32	34.77	37.95	83.05	0	方志明	常规病理报告	1522078	男	47	8000000000284765	1280695	28床	神经外科二	00807997	^13003552019	^320611196711300311^	肉眼所见:_x000D_ 碎组织4*4*4cm，切面灰白，灰褐，有出血，质嫩。	（右侧顶枕）考虑胶质母细胞瘤（WHOⅣ级），建议做免疫组化检查进一步证实。	右侧顶枕
6	F7	1	3	1	0	0		1	17	3	1	0	0	1	43	0.48	0.5	0	14.93	22.36	0.01	0.82	2.57	0.34	23.54	9.13	24.14	55	0.05	12.31	1.62	81.68	95.22	0	谢细军	常规病理报告	1312378	男	42	8000000000206851	1105348	12床	神经外科一	01206126	^18912254602	^320622197006056636^	肉眼所见:_x000D_ 碎组织一堆4*3*2cm。	（头部）考虑星形胶质细胞瘤（WHOⅢ级）_x000D_ （建议免疫组化进一步诊断）
7	A8	1	4	6	0.01	0.01		1	17	4	1	0	0	0	17	0.18	0	0.59	1.71	0	0	0.3	26.62	1.12	43.37	1.88	2.05	44.04	3.05	0	0.11		22.33	0.01	宋亚平	常规病理报告	1503079	男	28	0003515082	1235184	10床	神经外科二	01166152	^15851236040	^370404198609192215^	肉眼所见:_x000D_ 组织一块5*4*3cm，切面灰白，部分区域有出血。	（右额）胶质瘤（WHOⅣ级）。
7	G7	1	4	6	0.03	0.03		1	17	4	1	0	0	0	132	3.82	0.21	1.91	21.92	72.41	0.09	3.59	91.24	13.31	27.35	1.09	3.1	15.4	4.46	20.17	10.79	3.53	29.94	0.03	宋亚平	常规病理报告	1503079	男	28	0003515082	1235184	10床	神经外科二	01166152	^15851236040	^370404198609192215^	肉眼所见:_x000D_ 组织一块5*4*3cm，切面灰白，部分区域有出血。	（右额）胶质瘤（WHOⅣ级）。
1	F2	1	3	1	0.05	0.05		1	18	3	0	0	0	0	131	0.91	0.44	0.91	14.85	81.99	0.01	0.22	14.4	0.29	1.97	18.91	7.59	53.05	10.94	19.68	5.69	84.69	24.27	0.05	徐晓丽	常规病理报告	1212216	女	42	0003096504	1039228	20床	神经外科一	00582154	^13773851127	^320625196907154940^	肉眼所见:_x000D_ 瘤组织7*5*5cm，部分有包膜，切面灰白，有出血，半透明。_x000D_ 镜下所见:_x000D_ 瘤组织弥散状排列，瘤细胞异形，间质血管增生，并见灶性坏死。	（左额叶）间变型星形胶质细胞瘤（WHOⅢ级）。
6	C6	0	2	1	0	0		1	18	2	0	0	0	0	0.3554	0.06	1.17	0	6.15	11.09	0	0.31	42.59	0.06	15.46	1.51	11.28	19.39	0.02	4.69	0.46	0	48.44	0	李吉梅	常规病理报告	1523908	女	43	2471674	1285556	19	神经外科一	02471674	^15250641277	^320622197209013601^	肉眼所见:_x000D_ 灰白组织一块8*5*3cm，切面灰白，质偏软，局部见出血，半透明，见胶冻样区，大小3.5*3.5cm。	（右额叶及三角区）星形胶质细胞瘤（WHOⅡ级）。	右额叶及三角区
7	B5	0	2	3	0	0		1	18	2	0	0	0	0	104	0.14	1.17	3.57	11.86	0	0	0.49	1.79	0.09	99.96	3.87	2.63	25.47	1.9	2.22	0.12	7.91	26.67	0	李吉梅	常规病理报告	1523908	女	43	2471674	1285556	19	神经外科一	02471674	^15250641277	^320622197209013601^	肉眼所见:_x000D_ 灰白组织一块8*5*3cm，切面灰白，质偏软，局部见出血，半透明，见胶冻样区，大小3.5*3.5cm。	（右额叶及三角区）星形胶质细胞瘤（WHOⅡ级）。	右额叶及三角区
1	D6	1	3	1	0	0		1	19	3	1	0	0	0	138	10.14	0.16	0.52	48.08	72.62	0	4.27	94.99	64.22	80.91	37.99	2.08	49.75	33.57	33.04	7.15	64.93	88.13	0	周文均	常规病理报告	1301298	男	47	0003375353	1079276	30床	神经外科二	00981405	^15370474816	^320623196601160835^	肉眼所见:_x000D_ 灰白碎组织一堆4*4*1.5cm，切面灰白，质中。_x000D_ 镜下所见:_x000D_ 瘤组织弥散排列，瘤细胞大小不一，核大深染，异形明显，间质可见灶性坏死伴血管增生，内皮细胞肿胀。	（双额部）考虑间变型星形胶质细胞瘤（WHOⅢ级），建议做免疫组化检查进一步诊断。
4	D6	1	4	1	9.5	9.5		1	19	4	1	0	1	1	195	9.98	1.11	10.33	22.53	47.17	0.28	56.06	55.31	0.31	90.83	1.56	50.38	20.22	3.5	66.44	22.56	25.39	15.17	9.5	蒋昊南	常规病理报告	1600936	男	39	8000000001082740	1312590	05床	神经外科二	02641921	^18912294381	^320602197607121012^	肉眼所见:_x000D_ 灰白组织一块8*6*3cm，切面灰褐，部分区域灰褐、灰黄，有充血，质嫩。_x000D_ 镜下所见:_x000D_ 瘤组织弥漫排列，瘤细胞梭形，多边形，可见瘤巨细胞，其间可见大片坏死。	（右侧额叶）胶质母细胞瘤（WHOⅣ级）。	右侧额叶
5	B5	1	4	1				1	19	4	1	0	0	0																					沈国强	常规病理报告	1716722	男	46	03379777	1436755	21床	神经外科一	03379777	^15151346010	^320624197008085038^	灰白碎组织3*3*2cm，切面灰白，质嫩。	（右额叶）胶质母细胞瘤（WHO Ⅳ级）。
5	B6	1	4	1	20.87	20.87		1	19	4	1	0	0	0	18	4.81	0.77	0.32	23.38							16.07	19.28	65.65						20.87	吕勇军	常规病理报告	1728446	男	48	03537787	1464684	36床	神经外科二	03537787	^13584630138	^320622196902021592^	右额叶肿瘤：灰白灰红碎组织4*4*3cm，切面灰白灰红，质软。	（右额叶）考虑胶质母细胞瘤（WHOⅣ级）。正在行免疫组化检查进一步诊断。	右额叶
5	C6	1	4	1	10.38	10.38		1	19	4	1	0	0	0	73	0.11	0.01	0	2.89	89.59	0	0	3.84	0.08	2.6	68.97	13.15	81.89	0.26	53.03	0.63	97.83	81.69	10.38	吕勇军	常规病理报告	1728446	男	48	03537787	1464684	36床	神经外科二	03537787	^13584630138	^320622196902021592^	右额叶肿瘤：灰白灰红碎组织4*4*3cm，切面灰白灰红，质软。	（右额叶）考虑胶质母细胞瘤（WHOⅣ级）。正在行免疫组化检查进一步诊断。	右额叶
1	D10	1	4	6	0.02	0.02		1	20	4	1	1	0	0	15											0.27	1.44	7.09	0.02	3.07	0.81	1.89	4.57	0.02	刘庙林	常规病理报告	1319349	男	64	0003626352	1122000	04床	神经外科二	01338285	^15312953448	^320625194810087439^	肉眼所见:_x000D_ 灰白灰褐碎组织一堆4*4*1.5cm，质嫩。	（右颞顶）胶质瘤（WHOⅢ-Ⅳ级）。	右颞顶叶
3	E5	1	4	1	8.18	8.18		1	20	4	1	0	0	0	19	1.27	2.75	5.54	10.98	25.18	0.13	1.71	14.38	1.12	24.48	9.75	21.07	34.46	23.05	31.55	9.69	3.08	36.79	8.18	张爱忠	常规病理报告	1500726	男	56	0004209361	1229286	04床	神经外科二	02099696	^13801485987	^32062419580120227X^	肉眼所见:_x000D_ 组织10*6*5cm，切开见直径3cm肿块。	（右侧颞枕部）胶质母细胞瘤（WHOⅣ级）。	右侧颞枕部
3	F5	1	4	1	23.1	23.1		1	20	4	1	0	0	0	24	2.03	1.26	0.76	4.8	0	0.01	0.33	0.13		0.52	46.74	34.56	24.54	58.37	40.4	18.26	22.04	32.81	23.1	张爱忠	常规病理报告	1500726	男	56	0004209361	1229286	04床	神经外科二	02099696	^13801485987	^32062419580120227X^	肉眼所见:_x000D_ 组织10*6*5cm，切开见直径3cm肿块。	（右侧颞枕部）胶质母细胞瘤（WHOⅣ级）。	右侧颞枕部
4	A7	1	3	6	0	0		1	20	3	0	1	0	1	22	0	0.27	0.83	2.68	1.02	0	0.07	1.01	0	1.86	0.36	8.27	11.53	0.75	0.32	0	0	5.49	0	冯玉英	常规病理报告	1601184	女	62	F000329670	1311660	18床	神经外科二	02637121	^15958897988	^320625195303266226^	肉眼所见：_x000D_ 送检组织一块3.5*2.5*1.5cm，切面灰白，质嫩，局部半透明。	（左额叶）间变性胶质细胞瘤（WHOⅢ级）。	左额叶
4	G6	1	3	6	0	0		1	20	3	0	1	0	1	105	0	0.73	0	2.31	14.15	0.01	0.92	4.34	0.14	13.43	1.75	30.18	29.88	1.19	58.47	35.17	70.82	62.56	0	冯玉英	常规病理报告	1601184	女	62	F000329670	1311660	18床	神经外科二	02637121	^15958897988	^320625195303266226^	肉眼所见：_x000D_ 送检组织一块3.5*2.5*1.5cm，切面灰白，质嫩，局部半透明。	（左额叶）间变性胶质细胞瘤（WHOⅢ级）。	左额叶
5	F1		4	1	3.26	3.26		1	20	4	1	0	0	0	0	0	0	0	11.66	0	0.24	4.14	13.14	0	91.24	0.12	3.44	2.25						3.26	黄木星	常规病理报告	1624347	男	50	F000646432	1367907	13床	神经外科一	02981753	^15062717236	^320626196603283491^	肉眼所见:_x000D_ 脑组织1块8*6*3cm，切面灰白，质较嫩，部分区域有出血。	（头顶）胶质母细胞瘤（WHO Ⅳ级）。	头顶
6	E8	1	3	6	0.06	0.06		1	20	3	1	1	0	0	73					2.01	0	0.03	6.48	0.03	5.75	17.1	3.42	51.79	1.24	8.55	2.43	19.62	85.38	0.06	季品章	常规病理报告	1223077	男	64	0003274684	1063831	31床	神经外科二	00848385	^13862828937	^320624194807131711^	肉眼所见:_x000D_ 不整形组织多块7*5*3cm，切开局部呈半透明，局部出血。	（左侧顶叶）混合型胶质细胞瘤（WHOⅡ-Ⅲ级） 大部分呈少突胶质瘤分化，少部分呈星形细胞瘤分化。	左侧顶叶
6	F6	1	3	1	0	0		1	21	3	1	1	0	0	44	0.59	1.26	0	70.94	12.64	0	1.03	4.62	0.19	11.71	79.78	39.01	80.13	6.93	26.35	11.53	19.28	80.22	0	胡正海	常规病理报告	1730785	男	61	03337399	1332939	31床	神经外科二	03337399	^13951323118	^320325195602147810^	灰褐色组织1块，4*2*1cm，切开切面灰白、灰褐、质嫩。	（脑）结合免疫组化标记结果，符合间变型星型胶质细胞瘤，WHOⅢ级。 免疫组化标记结果（Envision法）: Vim (+), GFAP (+), S100 (部分+), CD56 (+), Syn (+), CKpan (-), CK18 (-), LCA (-), CgA (-), CD99 (部分+), PTEN (部分), Ki67 (约60%+)。	脑
3	F7	1	4	1	1.31	1.31		1	22	4	0	1	0	0	27	0	0	0.19	2.38	0.13	0.03	0.3	21.86	0	2.31	0	4.76	12.15	45.29	56.43	39.82	47.36	46.29	1.31	唐月芹	常规病理报告	1508470	女	62	0004285615	1248585	36床	神经外科一	02227524	^15366520280	^320919195308100726^	肉眼所见:_x000D_ 灰白组织多块，共8*7*3cm，切面灰白，局部出血。	(右侧额颞部)星形胶质细胞瘤Ⅳ级。
3	G7	1	4	1	0.33	0.33		1	22	4	0	1	0	0	29	0	0	0	1.1	0	0	0.49	0.57	0	0.23	0	0.95	0.36	32.39	35.29	15.78	42.38	35.96	0.33	唐月芹	常规病理报告	1508470	女	62	0004285615	1248585	36床	神经外科一	02227524	^15366520280	^320919195308100726^	肉眼所见:_x000D_ 灰白组织多块，共8*7*3cm，切面灰白，局部出血。	(右侧额颞部)星形胶质细胞瘤Ⅳ级。
4	E6	1	4	1	6.91	6.91		1	22	4	1	0	1	1	199	1.11	3.62	9.84	28.46	77.45	0	1.63	13.9	0.2	25.48	1.9	17.72	36.84	2.54	51.23	34.32	69.84	61.15	6.91	蒋昊南	常规病理报告	1600936	男	39	8000000001082740	1312590	05床	神经外科二	02641921	^18912294381	^320602197607121012^	肉眼所见:_x000D_ 灰白组织一块8*6*3cm，切面灰褐，部分区域灰褐、灰黄，有充血，质嫩。_x000D_ 镜下所见:_x000D_ 瘤组织弥漫排列，瘤细胞梭形，多边形，可见瘤巨细胞，其间可见大片坏死。	（右侧额叶）胶质母细胞瘤（WHOⅣ级）。	右侧额叶
4	F6	1	4	1	0	0		1	22	4	1	0	1	1	195	16.49	2.36	5.76	0.67	62.27	0	0.13	50.2	0.65	15.19	0.05	6.15	11.64	4.03	84	28.2	47.27	6.42	0	蒋昊南	常规病理报告	1600936	男	39	8000000001082740	1312590	05床	神经外科二	02641921	^18912294381	^320602197607121012^	肉眼所见:_x000D_ 灰白组织一块8*6*3cm，切面灰褐，部分区域灰褐、灰黄，有充血，质嫩。_x000D_ 镜下所见:_x000D_ 瘤组织弥漫排列，瘤细胞梭形，多边形，可见瘤巨细胞，其间可见大片坏死。	（右侧额叶）胶质母细胞瘤（WHOⅣ级）。	右侧额叶
5	A4	1	4	1	0	0		1	23	4	1	0	1	1	52	0	0.03	0	78.59	0	0	0.24	30	0.26	78.31	23.19	0.88	14.38	0.11	0.83	12.65	2.91	1.04	0	窦亚泰	常规病理报告	1704279	男	23	F000860452	1409296	24床	神经外科一	03212552	^15862777345	^320682199308134076^	肉眼所见:_x000D_ 肿瘤：碎组织3.5*3.5*2cm。_x000D_ 周围组织：组织一块3*3*1.5cm。	（左顶枕、肿瘤周围组织）胶质母细胞瘤（WHOⅣ级）。 建议免疫组化检查进一步诊断	左顶枕
5	B4	1	4	1	0	0		1	23	4	1	0	1	1	108	6.58	1.44		39.01	6.8	0	0.3	33.1	0.3	41.56	43.98	2.19	39.47	0.14	14.47	18.3	5.08	59.94	0	窦亚泰	常规病理报告	1704279	男	23	F000860452	1409296	24床	神经外科一	03212552	^15862777345	^320682199308134076^	肉眼所见:_x000D_ 肿瘤：碎组织3.5*3.5*2cm。_x000D_ 周围组织：组织一块3*3*1.5cm。	（左顶枕、肿瘤周围组织）胶质母细胞瘤（WHOⅣ级）。 建议免疫组化检查进一步诊断	左顶枕
4	A4	1	4	1	0	0		1	24	4	0	1	0	0	116	0.04	0.31	0.53	0.04	0	0	1.2	0.11	0.02	20.56	0.07	19.25	2.5	2.1	4.55	2.48	0.15	1.47	0	朱汉琴	常规病理报告	1527102	女	82	F000230289	1293501	02床	神经外科一	02527419	^18921252766	^320625193305045161^	肉眼所见:_x000D_ 灰白色组织3.5*3*2cm，切面灰白，灰黄，局部见出血。_x000D_ 镜下所见:_x000D_ 瘤组织弥漫分布，细胞异型明显，可见大片坏死，血管内皮增生。	（左额叶）星形胶质细胞瘤Ⅳ级（胶质母细胞瘤）。
4	G3	1	4	1	0.03	0.03		1	24	4	0	1	0	0	74	3.38	0.23	0.78	17.31	20.48	0.71	9.29	67.58	12.58	60.51	0.45	55.63	25.69	3.1	74.01	76.97	53.35	71.82	0.03	朱汉琴	常规病理报告	1527102	女	82	F000230289	1293501	02床	神经外科一	02527419	^18921252766	^320625193305045161^	肉眼所见:_x000D_ 灰白色组织3.5*3*2cm，切面灰白，灰黄，局部见出血。_x000D_ 镜下所见:_x000D_ 瘤组织弥漫分布，细胞异型明显，可见大片坏死，血管内皮增生。	（左额叶）星形胶质细胞瘤Ⅳ级（胶质母细胞瘤）。
7	D1	1	4	1	0	0		1	24	4	1	1	0	0	269	0	0		0.76	0.56	0	0.98	0.4	0.01	99.95	0	3.51	18.07	0.88	1.92	4.46	0	0	0	陆宗贤	常规病理报告	1219914	男	64	8000000000241597	1057363	08床	神经外科一	00774573	^83569062	^32060219480611003X^	肉眼所见:_x000D_ 不整形组织6*6*3.5厘米，切面灰白，部分区域见突起。_x000D_ 镜下所见:_x000D_ 肿瘤细胞梭形、多边形，核大、病理性核分裂易见，可见多核瘤巨细胞及坏死。	（右顶部）星形胶质细胞瘤Ⅲ-Ⅳ级。	右顶部
3	E10	1	4	1	0	0		1	25	4	0	0	0	0	85	0	0	0	15.85	71		0.1	0.04	0.01	0.88	4.75	11.22		3.66	9.77	0.59	0.78	0	0	金明霞	常规病理报告	1519354	女	44	8000000000351891	1274304	21床	神经外科一	00906381	^15862798963	^320624197103215048^	肉眼所见:_x000D_ 组织一块6*6*4cm，切开见4.5*3cm的灰红区，与周围境界不清。_x000D_ 镜下所见:_x000D_ 肿瘤细胞弥漫分布，细胞异型明显，核大深染，可见大片坏死，周围肿瘤细胞呈栅栏状排列，血管内皮增生。	（右额叶）星形胶质细胞瘤Ⅳ级（胶质母细胞瘤）。	右额叶
3	F10	1	4	1	0	0		1	25	4	0	0	0	0	74	0	0.04	0	38.61	0	0	0.45	1.74	0.02	74.75	1.4	4.92	3.95	1.4	13.45	1.55	1.4	0	0	金明霞	常规病理报告	1519354	女	44	8000000000351891	1274304	21床	神经外科一	00906381	^15862798963	^320624197103215048^	肉眼所见:_x000D_ 组织一块6*6*4cm，切开见4.5*3cm的灰红区，与周围境界不清。_x000D_ 镜下所见:_x000D_ 肿瘤细胞弥漫分布，细胞异型明显，核大深染，可见大片坏死，周围肿瘤细胞呈栅栏状排列，血管内皮增生。	（右额叶）星形胶质细胞瘤Ⅳ级（胶质母细胞瘤）。	右额叶
3	G10	1	4	1	0	0		1	25	4	0	0	0	0	6	0	0.02	0.4	1.88	0	0	0.01	0.09	0.01	0.07	0.04	6.76	1.12	32.69	0	0	33.99	0.98	0	金明霞	常规病理报告	1519354	女	44	8000000000351891	1274304	21床	神经外科一	00906381	^15862798963	^320624197103215048^	肉眼所见:_x000D_ 组织一块6*6*4cm，切开见4.5*3cm的灰红区，与周围境界不清。_x000D_ 镜下所见:_x000D_ 肿瘤细胞弥漫分布，细胞异型明显，核大深染，可见大片坏死，周围肿瘤细胞呈栅栏状排列，血管内皮增生。	（右额叶）星形胶质细胞瘤Ⅳ级（胶质母细胞瘤）。	右额叶
5	A6	1	4	1	0.46	0.46		1	26	4	0	0	0	0	58	0	0.04		7.86							17.5	27.22	32.29	0.28	1.68	0.18	4.05	2.83	0.46	杜燕红	常规病理报告	1726882	女	52	03514021	1461223	11床	神经外科一	03514021	^13813636978	^320624196501028286^	右侧额叶占位：灰白组织一块5*4*4cm，切面灰白，灰红，质嫩。	（右侧额叶）考虑胶质母细胞瘤（WHOⅣ级），正在行免疫组化检查进一步证实。	右侧额叶
5	G5	1	4	1	0	0		1	26	4	1	0	1	1	118	1.48	2.18	1.92	2.79	0.52	0.06	0.61	3.35	0.13	36.04	1.06	8.68	31.18	3.28	48.77	4.89	64.22	31.05	0	沈峰	常规病理报告	1725381	男	50	00633534	1457095	110床	神经外科监护	00633534	^13057088500	^320602196704110011^	瘤组织一块，6*5*4cm，切开见2.5Cm的囊性区，内见出血。	（左枕叶）胶质母细胞瘤，WHOⅣ级。
7	E2	1	4	6	0	0		1	26	4	0	1	0	0	275	5.52	0.16	0	15.53	3.66	0.05	50.93	75.27	1.52	99.89	14.44	8.4	25.09	3.35	36.56	35.74	18.46	23.68	0	顾恒星	常规病理报告	1606674	女	70	F000414444	1327206	01床	神经外科一	02730777	^15152882121	^320602194506164028^	肉眼所见:_x000D_ 灰白碎组织一堆5*4*2cm。_x000D_ 镜下所见:_x000D_ 瘤组织弥漫排列，瘤细胞多边形。	（左额叶）胶质细胞瘤Ⅲ-Ⅳ级。	左额叶
2	D10	1	3	1	0	0		1	27	3	0	0	0	1		2.25	0.14	0	1.28	0.1	0.01	0.04	86.71	4.07	44.6					8.31	1.81	77.83	74.36	0	金兰芳	常规病理报告	1410202	女	56	8000000000300187	1174485	20床	神经外科一	01719420	^18862934886	^320611195711181864^	肉眼所见:_x000D_ 灰红灰褐碎组织一堆5*4*1.5cm，质嫩。_x000D_ 镜下所见:_x000D_ 瘤组织弥漫排列，瘤细胞多边形，格子样，其间血管增生明显。	（左额叶）间变型星形胶质细胞瘤（WHOⅢ级）。	左额叶
2	E10	1	3	1	0.04	0.04		1	27	3	0	0	0	1		1.88	0.02	0	9.76	5.94	0.05	2.21	80.08	3.1	75.78									0.04	金兰芳	常规病理报告	1410202	女	56	8000000000300187	1174485	20床	神经外科一	01719420	^18862934886	^320611195711181864^	肉眼所见:_x000D_ 灰红灰褐碎组织一堆5*4*1.5cm，质嫩。_x000D_ 镜下所见:_x000D_ 瘤组织弥漫排列，瘤细胞多边形，格子样，其间血管增生明显。	（左额叶）间变型星形胶质细胞瘤（WHOⅢ级）。	左额叶
2	F10	1	3	1	0.02	0.02		1	27	3	0	0	0	1	6	0.14	0.02	0.1	0.62	5.23	0	0.13	96.75	4.33	20.24	22.2	2.58	3.08	30.93	2.19	0.52	40.22	41.65	0.02	金兰芳	常规病理报告	1410202	女	56	8000000000300187	1174485	20床	神经外科一	01719420	^18862934886	^320611195711181864^	肉眼所见:_x000D_ 灰红灰褐碎组织一堆5*4*1.5cm，质嫩。_x000D_ 镜下所见:_x000D_ 瘤组织弥漫排列，瘤细胞多边形，格子样，其间血管增生明显。	（左额叶）间变型星形胶质细胞瘤（WHOⅢ级）。	左额叶
1	F6	1	2	6	0.5	0.5		1	28	2	1	0	0	0	21	0	0.38	0.6	82.81	99.4	0.05	1.34	18.71	0.19	18.46	0.13	18.05	43.14	0.25	31.53	3.47	94.36	88.38	0.5	张胜兵	常规病理报告	1303182	男	49	0003392527	1084723	15床	神经外科一	01027113	^15962869363	^320624196312220818^	肉眼所见:_x000D_ 组织一块8*5*3cm，切面灰白，部分区域半透明，质嫩伴出血。	（头部）胶质瘤（WHOⅡ级）
3	E6	1	4	1	3.22	3.22		1	28	4	1	1	0	0	207	0.41	0.37	1.06	4.45	3.33	0.11	23.07	27.26	1.26	95.7	67.2	21.48	9.82	60.74	41.17	31.6	61.9	36.62	3.22	陈进生	常规病理报告	1504271	男	65	0004235667	1237784	03床	神经外科一	02152221	^13962720602	^320622194908131398^	肉眼所见:_x000D_ 灰黄碎组织5*3*1.5cm。	（颞底）胶质母细胞瘤（WHOⅣ级）。	颞底
7	C6	1	4	2	0	0		1	28	4	1	0	0	1	148	0	0.14	0	52.85	11.37	0.02	79.53	91.96	20.63	99.97	5.68	1.37	51.43	9.46	45.61	11.32	66.49	79.44	0	张圣兵	常规病理报告	1631409	男	52	F000737646	1385536	28床	神经外科一	03079867	^18850317271	^320624196410153356^	肉眼所见:_x000D_ 部分脑组织5*4.5*2.5cm，大部分为红褐色3*2.5cm，质软，局部可见囊性变，囊最大直径约1cm。	（左额叶）星形胶质细胞瘤（Ⅲ-Ⅳ级）该病例以间变型少突胶质细胞瘤为主，少部分为星形胶质细胞瘤Ⅳ级。	左额叶
2	B6	1	4	1				1	30	4	1	0	0	0												7.89	0.39	59.8	2.42	3.09	0	35.48	77.14		孙国军	常规病理报告	1405527	男	49	8000000001053547	1163474	35床	神经外科一	00753255	^13301291738	^320611196407243412^	肉眼所见:_x000D_ 组织一块2.5*2*1.5cm，切面灰白。_x000D_ 镜下所见:_x000D_ 瘤组织弥漫排列，瘤细胞多边形，血管增生，并见大片坏死。	（左颞叶）间变型星形细胞瘤（WHOⅢ级）部分为胶质母细胞瘤（WHOⅣ级）。
6	A10	1	4	1	0.09	0.09		1	30	4	1	1	0	0	28					0.11	0	0	79.55	0	84.78	0	0	0	0.95	0.43	0	0	0	0.09	保亲生	常规病理报告	1300359	男	66	0003343485	1077108	19床	神经外科二	00963014	^13912879706	^320624194607060410^	肉眼所见:_x000D_ 淡黄碎组织6*4*3cm，切面淡黄，质嫩。	（右顶枕部）星形细胞胶质瘤Ⅲ-Ⅳ级，局部呈胶质母细胞瘤改变。	右顶枕部
6	D8	1	3	1	0.01	0.01		1	30	3	1	0	0	1	231	2.21	1.71		5.78	24.09	0	0.02	67.92	3.38	18.65	17.06	8.7	39.31	2.23	43.41	26.76	79	68.61	0.01	黄兴平	常规病理报告	1532773	男	50	F000293699	1305337	12床	神经外科二	02598204	^13862956661	^320625196502254919^	肉眼所见:_x000D_ 右额占位：灰白、灰褐碎组织多块2*2*1.5cm。_x000D_ 右顶占位：灰白、灰褐碎组织3块，共4*2.5*2.5cm。	（右额叶）符合胶质细胞瘤，建议免疫组化检查进一步诊断。 （右额叶）符合胶质细胞瘤Ⅲ-Ⅳ级，建议免疫组化检查进一步诊断。	右额叶
6	E7	1	3	6	0	0		1	30	3	1	0	0	1	117	2.26	1.83	0	17.96	75.56	0	0.03	8.18	0.07	2.36	9.47	7.49	60.33	0.68	67.18	51.1	85.15	88.1	0	黄兴平	常规病理报告	1532773	男	50	F000293699	1305337	12床	神经外科二	02598204	^13862956661	^320625196502254919^	肉眼所见:_x000D_ 右额占位：灰白、灰褐碎组织多块2*2*1.5cm。_x000D_ 右顶占位：灰白、灰褐碎组织3块，共4*2.5*2.5cm。	（右额叶）符合胶质细胞瘤，建议免疫组化检查进一步诊断。 （右额叶）符合胶质细胞瘤Ⅲ-Ⅳ级，建议免疫组化检查进一步诊断。	右额叶
6	F9	1	4	1	0	0		1	30	4	1	1	0	0		0.02	0.06		6.9							69.96	1.89	6.99	38.52	7.82	0.3	2.48	58.32	0	保亲生	常规病理报告	1300359	男	66	0003343485	1077108	19床	神经外科二	00963014	^13912879706	^320624194607060410^	肉眼所见:_x000D_ 淡黄碎组织6*4*3cm，切面淡黄，质嫩。	（右顶枕部）星形细胞胶质瘤Ⅲ-Ⅳ级，局部呈胶质母细胞瘤改变。	右顶枕部
7	F1		4	6	0	0		1	30	4	1	0	0	1																				0	黄兴平	常规病理报告	1532773	男	50	F000293699	1305337	12床	神经外科二	02598204	^13862956661	^320625196502254919^	肉眼所见:_x000D_ 右额占位：灰白、灰褐碎组织多块2*2*1.5cm。_x000D_ 右顶占位：灰白、灰褐碎组织3块，共4*2.5*2.5cm。	（右额叶）符合胶质细胞瘤，建议免疫组化检查进一步诊断。 （右额叶）符合胶质细胞瘤Ⅲ-Ⅳ级，建议免疫组化检查进一步诊断。	右额叶
6	A4	1	3	1	0	0		1	31	3	1	0	0	0	272	0	0.03		98.06	0	0	0.08	88.82	0.45	55.42	33.12	3.18	10.83	0	0.6	0	0	12.65	0	沈红星	常规病理报告	1217407	男	25	0003182483	1050969	12床	神经外科二	00721979	^13801487264	^320683198612048414^	肉眼所见:_x000D_ 组织多块6*4*4cm，切面灰白灰黄，部分区域半透明，质嫩。	（右额叶）星形胶质细胞瘤伴部分星形母细胞瘤结构（WHOⅡ-Ⅲ级）。
1	F1	0	3	6	0	0		1	32	3	1	1	0		213	0	0.09	0	49.95							22.28	13.64	52.11	2.42	47.13	48.93	35.88	24.42	0	常春贵	常规病理报告	1205865	男	65	8000000000048149	1024710	10床	神经外科二	00141510	^13962849230	^320602461013105^	肉眼所见:_x000D_ 灰黄、灰褐组织8*6*3cm，其外见出血。_x000D_ 镜下所见:_x000D_ 瘤组织弥散排列，间质血管增生、水肿、出血明显。	（右枕）胶质瘤（WHOⅢ级）。	右枕叶
6	A3	1	0	0	0.06	0.06		1	32	0	1	0	0	0	101	0.18	2.64	0	72.29	0	0	0.3	80.82	0.04	62.3	18	8.5	12.26	2	10.36	2.22	17.83	11.57	0.06	王杰	常规病理报告	1739378	男	35	03653602	1487963	13床	神经外科一	03653602	^13626284980	^342225198206135715^	组织1块，9*6*2cm,切面灰白，质嫩，内见丰富血管壁样组织。	（头部）脑组织中见大小不一的血管，符合动静脉血管畸形。
5	G8	1	4	1				1	33	4	1	0	1							45.68	0	0	2.37	0	6.28				24.3	8.2	5.18	3.47	6.19		洪宝林	常规病理报告	1207765	男	54	8000000000289204	1029083	20床	神经外科一	00144932	^13776906838	^320602570924301^	肉眼所见:_x000D_ 组织一块6*4*1.5cm，部分区域见出血。_x000D_ 镜下所见:_x000D_ 瘤组织弥散排列，瘤细胞梭形，可见大片坏死。	（左枕颞部）星形胶质细胞瘤Ⅲ-Ⅳ级。	左枕颞部
7	E7	1	0	0	0.01	0.01		1	33	0	0	1	0	0	195	0	0	0	87.5	0	0.07	48.55	87.64	8.33	99.9	33.33	0	6.22	93.33	10.28	2.24	9.4	1.64	0.01	陆培英	常规病理报告	1738587	女	76	03653461	1487950	38床	神经外科二	03653461	^13485127850	^320622194110194381^	畸形血管团：紫褐色组织三块共2*2*0.3cm。	（畸形血管团）脑组织边缘见凝血块伴机化改变，其内见扩张的厚壁血管。
6	E9	1	4	1	0	0		1	34	4	0	0	0	0	46	0.01	0.13		63.7	86.84	0	0.03	82.13	4.21	3.26	0.16	6.79	53.33	0.1	39.85	5.71	18.79	96.9	0	邓飞琴	常规病理报告	1615191	女	34	F000523010	1346965	22床	神经外科一	02849773	^18605135340	^321324198203232100^	肉眼所见:_x000D_ 组织多块12*6*4.5cm。_x000D_ 镜下所见:_x000D_ 瘤组织弥漫状，栅栏状排列，局灶可见坏死。	（右额叶）胶质母细胞瘤（WHOⅣ级）。	右额叶
4	C9	1	3	1	8.25	8.25		1	35	3	0	1	0	0	32	0.02	8.08	1.9	0.11	2.08	0	0	1.62	0	0.72	5.01	1.52	26.56	0.08	0.18	0.06	0	14.26	8.25	时敏仲	常规病理报告	1610751	女	62	F000456192	1335317	16床	神经外科二	02777003	^15862752878	^320623195307158107^	肉眼所见:_x000D_ 灰白组织一块5*3.5*2.5cm，切开切面灰白，质较嫩。	（右额）弥漫星形胶质细胞瘤，局灶伴坏死（WHOⅡ-Ⅲ级）。
4	D9	1	3	1	0	0		1	35	3	0	1	0	0	69	0.27	0.46	3.65	2.87	24	0	0	0.52	0.03	4	44.83	8.49	45.21	0.94	5.54	1.14	56.79	27.8	0	时敏仲	常规病理报告	1610751	女	62	F000456192	1335317	16床	神经外科二	02777003	^15862752878	^320623195307158107^	肉眼所见:_x000D_ 灰白组织一块5*3.5*2.5cm，切开切面灰白，质较嫩。	（右额）弥漫星形胶质细胞瘤，局灶伴坏死（WHOⅡ-Ⅲ级）。
4	E9	1	3	1	0	0		1	35	3	0	1	0	0	45	0.32	0.37	0.82	8.5	91.86	0	0	0.81	0	0.39	11.87	8.96	34.81	0.49	12.67	2.13	69.75	58.62	0	时敏仲	常规病理报告	1610751	女	62	F000456192	1335317	16床	神经外科二	02777003	^15862752878	^320623195307158107^	肉眼所见:_x000D_ 灰白组织一块5*3.5*2.5cm，切开切面灰白，质较嫩。	（右额）弥漫星形胶质细胞瘤，局灶伴坏死（WHOⅡ-Ⅲ级）。
4	G9	1	3	1	0	0		1	35	3	0	1	0	0	21	0.02	0.16	1.69	0.73	13.74	0	0.92	17.57	0	4.21	0.38	7.25	18.68	0.81	3.69	2.12	94.6	47.65	0	时敏仲	常规病理报告	1610751	女	62	F000456192	1335317	16床	神经外科二	02777003	^15862752878	^320623195307158107^	肉眼所见:_x000D_ 灰白组织一块5*3.5*2.5cm，切开切面灰白，质较嫩。	（右额）弥漫星形胶质细胞瘤，局灶伴坏死（WHOⅡ-Ⅲ级）。
5	B2	0	4	3	0.1	0.1		1	35	4	0	0	1	1	23	0	0	0	57.05							2.82	1.56	5.25	4.39	0.69			49.1	0.1	章燕	常规病理报告	1624877	女	48	01762831	1369710	36床	神经外科一	02656671	^15851272206	^320624196807191449^	肉眼所见:_x000D_ 不整形组织5*5*4cm，质嫩，切面灰白，灰褐。	（左颞部）考虑胶质母细胞瘤（WHOⅣ级）。_x000D_ 建议免疫组化检查进一步诊断。
7	E4	1	0	0	0	0		1	35	0	0	0	0	0	102	1.66	0.04	1.41	33.35	90.03	0.36	0.46	18.07	1.88	60.68	3.79	35.64	68.78	0.11	52.11	24.58	81.76	72.08	0	桑乃娟	常规病理报告	1729841	女	34	03439709	1466619	23床	神经外科二	03439709	^13862096632	^320623198309097663^	组织1块4*3*2cm，切面灰白，质嫩。	（脑）脑组织间见增生扩张的血管伴出血，符合动静脉畸形，周围部分区域脑组织液化伴小胶质细胞增生。
7	F4	1	0	0	0	0		1	35	0	0	0	0	0	192	1.47	0.76	1.92	1.43	21.97	0	0.17	4.82	0	92.72	1.4	3.18	37.31	1.22	34.76	20.64	51.1	55.33	0	桑乃娟	常规病理报告	1729841	女	34	03439709	1466619	23床	神经外科二	03439709	^13862096632	^320623198309097663^	组织1块4*3*2cm，切面灰白，质嫩。	（脑）脑组织间见增生扩张的血管伴出血，符合动静脉畸形，周围部分区域脑组织液化伴小胶质细胞增生。
5	D5	1	2	4	0.05	0.05		1	37	2	0	0	0	0	95	4.48	0.64	1.05	99.79	85.61	0.25	6.21	7.25	0.2	42.17	6.96	10.54	12.87	1.79	3.49	31.76	85.12	81.01	0.05	孔梦如	常规病理报告	1721378	女	12	02937152	1448649	33床	神经外科一	02937152	^13665685126	^34161200504302927^	小脑占位：灰白碎组织，1.5*0.5*0.5cm。_x000D_ 病周：灰白组织1枚，0.8*0.5*0.3cm。	（小脑）结合免疫组化结果符合毛细胞粘液样型星型细胞瘤，WHOⅡ级。 免疫组化结果（172049）： 瘤细胞：GFAP (+), S100 (+), Vimentin (+), NSE (-), NF (-), CgA (-)	小脑
3	D2	1	4	1	2.16	2.16		1	38	4	0	1	0	0	15	16.72	7.63	13.58	20.29	0	0.05	0	46.64	0.51	12.11	33.49	13.78	74.75	42.36	34.29	19.3	75.78	87.11	2.16	单德英	常规病理报告	1421054	女	68	0004026835	1200162	33床	神经外科二	01905558	^18796187953	^320624194607184122^	肉眼所见:_x000D_ 灰白碎组织一堆3.5*2*0.5cm。_x000D_ 镜下所见:_x000D_ 瘤组织弥漫分布，细胞异型明显，核大深染，可见坏死区，血管内皮增生。	（左额叶）星形胶质细胞瘤Ⅳ级（胶质母细胞瘤）	左额叶
6	C8	1	3	6	0	0		1	38	3	1	0	0	0	0					42.96	0	0.08	81.74	8.19	6.47	4.79	3.15	63.89	0.92	60.27	38.18	53.2	88.89	0	宋亚平	常规病理报告	1310456	男	27	0003515082	1100625	20床	神经外科二	01166152	^15851236040	^370404198609192215^	肉眼所见:_x000D_ 组织2块6*4*3cm。	（右额叶）胶质瘤（WHOⅢ级）
4	B8	1	3	2	0.96	0.96		1	39	3	1	0	0	1	192	0.02	0.09	0.15	0.03	0.43	0	0.1	1.74	0.01	22.34	0.55	2.7	14.85	0.44	1.28	0.11	11.6	20.13	0.96	唐保林	常规病理报告	1603705	男	48	F000359435	1319391	28床	神经外科二	02670433	^13773666409	^320623196712174914^	肉眼所见:_x000D_ 灰褐碎组织一堆7*4*3cm，切面灰白，暗红，质嫩。	（左颞顶叶）间变型少突胶质星形细胞瘤（WHOⅢ级）结合病史符合胶质瘤复发。
4	F7	1	3	2	4.53	4.53		1	39	3	1	0	0	1	168	0	0.28	0	54.61	1.48	0.61	10.76	63.12	4.31	89.31	3.11	0.92	56.86	3.15	73.46	49.28	94.58	93.36	4.53	唐保林	常规病理报告	1603705	男	48	F000359435	1319391	28床	神经外科二	02670433	^13773666409	^320623196712174914^	肉眼所见:_x000D_ 灰褐碎组织一堆7*4*3cm，切面灰白，暗红，质嫩。	（左颞顶叶）间变型少突胶质星形细胞瘤（WHOⅢ级）结合病史符合胶质瘤复发。
6	B3		4	6				1	39	4	1	1	1	1																					吴佑国	常规病理报告	1201583	男	63	0800100944	1015220	15床	神经外科一	00132798	^13813718670	^320624194901107857^	肉眼所见:_x000D_ 组织2块：5*5*2cm，质软。_x000D_ 镜下所见:_x000D_ 瘤组织内坏死较多，血管内皮增生，瘤细胞呈栅栏状排列。	（左额颞叶）胶质细胞瘤。（WHOⅢ-Ⅳ级）
6	D10	1	3	6	0	0		1	39	3	1	0	0	0	156	0	0		84.96	75.14	0.08	0.17	77.91	0.95	3.77	16.09	16.23	49.09	0.13	8.27	3.07	19.89	74.97	0	葛健	常规病理报告	1626935	男	50	JSF041370307	1374491	21床	神经外科二	03018574	^18851382802	^320621196510123518^	肉眼所见:_x000D_ 不整形组织6*4*3cm，上附脑膜4*4cm，切面灰白，质韧。	（左颞部）考虑间变性胶质细胞瘤（WHOⅢ级）建议免疫组化进一步诊断.	左颞部
7	A9		0	0	0	0		1	39	0	0	0	0	0																				0	李燕	常规病理报告	1713796	女	25	F000979638	1430654	26床	神经外科一	03348010	^18068684988	^320682199111154348^	肉眼所见:_x000D_ 灰白组织一块直径0.5cm，质软。	（左额）脑组织边缘见大小不一的血管，符合血管畸形。	左额
7	F8	1	0	0	0	0		1	39	0	1	0	0	0	206	0.94	1.64	0	62.53	0	0	0.11	15.61	0.11	65.56	10.77	1.6	12.11	5.35	53.06	29.77	14.76	69.29	0	方杰	常规病理报告	1714766	男	25	F000991578	1433054	34床	神经外科一	03361687	^15251300888	^340321199111161550^	肉眼所见:_x000D_ 灰白组织一块1.5*1*1cm。	（右枕叶）脑组织中可见大小不等的血管，血管管壁厚薄不一，扩张，出血，符合动静脉畸形。	右枕叶
1	C8		2	6				1	40	2	0	0	0	0																					王建英	常规病理报告	1309538	女	41	8000000000077920	1098737	10床	神经外科二	01135827	^15896265609	^320611197112190063^	肉眼所见:_x000D_ 组织2块6*4*3cm，切面灰白，见出血点。	（左额颞叶）胶质细胞瘤Ⅰ-Ⅱ级。
1	D8	1	2	6	0	0		1	40	2	0	0	0	0	104					6.35	0	3.47	9.47	0	90.18	5.76	7.96	47.53	1.99	13.24	2.27	7.07	43.98	0	王建英	常规病理报告	1309538	女	41	8000000000077920	1098737	10床	神经外科二	01135827	^15896265609	^320611197112190063^	肉眼所见:_x000D_ 组织2块6*4*3cm，切面灰白，见出血点。	（左额颞叶）胶质细胞瘤Ⅰ-Ⅱ级。
1	E3	1	3	2	0	0		1	41	3	0	1	0	0	155	13.23	0.86	1.17	10.32	65.17	0	0	63.42	0.79	16.66	0.73	10.61	33.33	1.09	12.05	6.92	13.25	47.39	0	周云	常规病理报告	1216704	女	63	0003167516	1048916	04床	神经外科二	00700040		^320623194907194369^	肉眼所见:_x000D_ 组织一块10*9*3.5cm,切面灰白,出血._x000D_ 镜下所见:_x000D_ 瘤组织弥散排列,细胞较小,胞浆较空.	(额叶)少枝胶质细胞瘤伴间变(WHOⅡ-Ⅲ级)
1	G3	1	3	2	0	0		1	41	3	0	1	0	0	279	0	0.02	0	57.02	27.95	0	0.25	85.36	0.88	61.99	34.76	8.47	5.49	30.34	2.54	0.95	0.56	3.86	0	周云	常规病理报告	1216704	女	63	0003167516	1048916	04床	神经外科二	00700040		^320623194907194369^	肉眼所见:_x000D_ 组织一块10*9*3.5cm,切面灰白,出血._x000D_ 镜下所见:_x000D_ 瘤组织弥散排列,细胞较小,胞浆较空.	(额叶)少枝胶质细胞瘤伴间变(WHOⅡ-Ⅲ级)
3	C9	1	2	1	0	0		1	42	2	1	0	0	1	63	7.19	0.49	1.58	51.43	95.53	0	0.09	0.52	0	11.27	18.16	9.98	47.77	3.6	13.9	4.83	73.67	60.35	0	丁勇林	常规病理报告	1514777	男	37	02008701	1262908	29床	神经外科一	01137747	^15606287058	^320624197710285152^	肉眼所见:_x000D_ 碎组织多块5*4*2cm，局部呈半透明，切面灰白，质软。	（左额叶）考虑星形胶质细胞瘤Ⅱ级，建议做免疫组化检查进一步证实。	左额叶
5	F3	1	2	1	0	0		1	42	2	0	0	0	1	223	0.01	0	0	35.25	4.71	0	0.01	53.16	0.02	91.76	70.4	2.04	47.71	5.35	94.23	7.8	0.06	66.86	0	孙云	常规病理报告	1703225	女	34	F000826828	1406131	24床	神经外科二	03175294	^13773812367	^320682198207074524^	肉眼所见:_x000D_ 组织一块3*2.5*1.5cm，切面灰白，质嫩。	（右额）星形胶质细胞瘤Ⅱ级。
5	G3	1	2	1	0	0		1	42	2	0	0	0	1	38	0.11	0	0	14.5	40.97	0	0.04	49.17	0.01	75.51	2.25	5.66	24.49	8.77	13.83	2.44	8.89	80.97	0	孙云	常规病理报告	1703225	女	34	F000826828	1406131	24床	神经外科二	03175294	^13773812367	^320682198207074524^	肉眼所见:_x000D_ 组织一块3*2.5*1.5cm，切面灰白，质嫩。	（右额）星形胶质细胞瘤Ⅱ级。
7	F7	1	0	0				1	42	0	1	0	0	0	283	0.07	0.26	0	11.3	0.03	0	1.22	13.69	0	99.6	20.12	4.26	12.73	9.79	23.79	6.68	32.33	65.44		俞国山	常规病理报告	1627391	男	52	F000689560	1376024	12床	神经外科一	03027610	^13812757961	^32062119640804221X^	肉眼所见:_x000D_ 组织1块，1*0.5*0.2cm，切面灰白，质中。	（头颅）见少量脑组织伴局灶胶质细胞轻度增生。
4	F3	1	3	2	0.01	0.01		1	43	3	0	0	0	0	93	43.34	4.17	7.57	15.85	38.4	0	0.72	96.48	54.34	19.7	0.91	2.64	81.48	3.22	75.55	79.82	40.16	54.08	0.01	潘淑红	常规病理报告	1525692	女	59	F000212982	1290237	10床	神经外科一	02508010	^15162856283	^320624195608291864^	肉眼所见:_x000D_ 脑组织一块7.5*7*2.5cm，切面灰白，部分区域见出血点，质嫩。_x000D_ 镜下所见:_x000D_ 瘤组织部分区域细胞核圆，胞浆较为空淡，局部有钙化。	（右颈）混合性胶质瘤（少突星形胶质细胞瘤，WHOⅢ级）。	右颈部
5	D6	1	4	1	1.41	1.41		1	43	4	1	0	0	0	86	5.78	2.63	1.11	39.44	93.58	0.16	0.19	1.91	0.29	5.67	22.37	13.53	58.9	2.08	51.14	0.67	86.86	50.82	1.41	吕勇军	常规病理报告	1728446	男	48	03537787	1464684	36床	神经外科二	03537787	^13584630138	^320622196902021592^	右额叶肿瘤：灰白灰红碎组织4*4*3cm，切面灰白灰红，质软。	（右额叶）考虑胶质母细胞瘤（WHOⅣ级）。正在行免疫组化检查进一步诊断。	右额叶
7	G2	1	2	2	0	0		1	44	2	0	0	0	0	203	0.16	0.26	6.25	37.03	0	0	0	0	0	0.21	9.63	1.69	34.15	9.12	47.22	40.14	89.81	58.33	0	朱云	常规病理报告	1633569	女	48	F000764020	1387533	08床	神经外科一	03108723	^15298599469	^32091919671226812X^	肉眼所见:_x000D_ 灰白碎组织一堆1*1*0.5cm。	（颅内）考虑少突胶质细胞瘤（WHOⅡ级）。_x000D_ 建议免疫组化检查进一步诊断
3	A1	0	2	3	0	0		1	45	2	0	0	0	0	6	0.4	0.1	0	57.11	0	0	0.39	0.58	0	1.29					2.38				0	曹美红	常规病理报告	1412490	女	49	0003927207	1173825	21床	神经外科一	01762868	^86968631	^320624196407052909^	肉眼所见:_x000D_ 组织6*6*3cm，切面灰白。_x000D_ 镜下所见:_x000D_ 瘤组织弥漫分布，细胞异形，血管内皮增生	（右额叶）星形胶质细胞瘤Ⅱ级。	右额叶
3	C1	1	2	1	0	0		1	45	2	0	0	0	0	31	0	0	0	98.89	0	0	0	37.81	0.19	1.8					5.82	1.42	5.66	33.94	0	曹美红	常规病理报告	1412490	女	49	0003927207	1173825	21床	神经外科一	01762868	^86968631	^320624196407052909^	肉眼所见:_x000D_ 组织6*6*3cm，切面灰白。_x000D_ 镜下所见:_x000D_ 瘤组织弥漫分布，细胞异形，血管内皮增生	（右额叶）星形胶质细胞瘤Ⅱ级。	右额叶
4	C5	1	4	1	31.45	31.45		1	45	4	0	0	1	1	241	19.13	9.01	4.06	35.57	56.93	0.03	63.01	59.51	3.79	63.81	2.68	42.88	53.8	7.48	50.31	37.75	28.92	30.54	31.45	卞美霞	常规病理报告	1530023	女	50	8000000004041478	1298512	24床	神经外科二	02558581	^15189416619	^320624196505044144^	肉眼所见:_x000D_ 组织2块，共5*4*2cm，切面灰白，灰褐，质软，局部见出血。	（颅内）考虑星形胶质细胞瘤（WHOⅣ级），建议做免疫组化检查进一步证实。	颅内
4	D5		4	1				1	46	4	0	0	1	1												4.94	25.93	50	16.05						卞美霞	常规病理报告	1530023	女	50	8000000004041478	1298512	24床	神经外科二	02558581	^15189416619	^320624196505044144^	肉眼所见:_x000D_ 组织2块，共5*4*2cm，切面灰白，灰褐，质软，局部见出血。	（颅内）考虑星形胶质细胞瘤（WHOⅣ级），建议做免疫组化检查进一步证实。	颅内
6	A8	1	3	2	0	0		1	46	3	1	0	0	0	8					8.11	0	0.01	34.19	0.05	0.4	0.94	3.69	7.1	0.03	1.16	0.58	0	19.38	0	周喻明	常规病理报告	1605455	男	50	F000398956	1324559	19床	神经外科二	02713701	^18862926763	^32062519650923569X^	肉眼所见:_x000D_ 灰褐色碎组织一堆7*7*4cm，切面灰白，部分区域见出血点，质较嫩。	（右颞顶部）考虑间变型少突胶质细胞瘤（WHOⅢ级）建议免疫组化检查进一步证实。
6	B10	1	1	4	0	0		1	46	1	1	0	0	0	39					14.74	0	0.16	42.4	0.58	31.33	1.27	8.78	8.3	0.34	0	0	0	7.44	0	丁陈嘉	常规病理报告	1629714	男	11	F000718029	1381175	19床	神经外科一	03058429	^13057038821	^320682200509237456^	肉眼所见:_x000D_ 组织1块5*4*3cm，切开囊实性。	（右小脑）毛细胞型星形细胞瘤，局部细胞核大异形。 （建议随诊，谨防复发）	右小脑
6	A6	1	0	0	0.05	0.05		1	47	0	0	0	0	0	18	0	0.06		69.3	0.01	0	0.01	4.88	0.01	1.08	0.8	5.69	14.44	0.92	6.47	2.17	0.66	28.07	0.05	刘平兰	常规病理报告	1624617	女	53	F000647320	1368218	35床	神经外科二	02982698	^18115302611	^320623196401204389^	肉眼所见:_x000D_ 碎组织一堆3*3*1cm，切面灰褐灰白。	（右侧额叶）符合血肿伴机化，周围脑组织胶质细胞增生。	右侧额叶
6	B6	1	0	0	0.15	0.15		1	47	0	0	0	0	0	13	0	0.21		1.83	4.88	0.02	0.44	31.41	0.08	7.67	7.29	9.23	20.54	0.59	34.71	23.62	11.2	72.23	0.15	刘平兰	常规病理报告	1624617	女	53	F000647320	1368218	35床	神经外科二	02982698	^18115302611	^320623196401204389^	肉眼所见:_x000D_ 碎组织一堆3*3*1cm，切面灰褐灰白。	（右侧额叶）符合血肿伴机化，周围脑组织胶质细胞增生。	右侧额叶
6	E10	1	3	1				1	47	3	1	0	0	0		0.05	0.08	0	81.49							11.35	11.78	32.64	3.07						葛健	常规病理报告	1626935	男	50	JSF041370307	1374491	21床	神经外科二	03018574	^18851382802	^320621196510123518^	肉眼所见:_x000D_ 不整形组织6*4*3cm，上附脑膜4*4cm，切面灰白，质韧。	（左颞部）考虑间变性胶质细胞瘤（WHOⅢ级）建议免疫组化进一步诊断.	左颞部
3	B1	0	2	3	0	0		1	48	2	0	0	0	0	3	0	0	0	95.26	0	0	0.23	6.38	0.23	10.55					38.59				0	曹美红	常规病理报告	1412490	女	49	0003927207	1173825	21床	神经外科一	01762868	^86968631	^320624196407052909^	肉眼所见:_x000D_ 组织6*6*3cm，切面灰白。_x000D_ 镜下所见:_x000D_ 瘤组织弥漫分布，细胞异形，血管内皮增生	（右额叶）星形胶质细胞瘤Ⅱ级。	右额叶
7	A3	1	0	0	0	0		1	48	0	0	1	0	0	220	0	0	0	10.24	0	0	0.24	8.57	0.12	8.44	0	2.27	18.43	2.7	6.16	1.19	0	4.57	0	黄美英	常规病理报告	1313771	女	73	8000000000738652	1108987	106床	神经外科监护	01235112	^15152888328	^32062419390720862X^	肉眼所见:_x000D_ 碎组织4*4*3cm，切开见出血。	（头部）脑组织内见凝血块，符合脑出血。	头部
7	B3	1	0	0	0	0		1	48	0	0	1	0	0	253	0	0.22	0	8.62	0.02	0.02	1.85	81.87	0.69	16.1	0.16	2.98	49.19	1.73	13.83	2.38	20.01	22.92	0	黄美英	常规病理报告	1313771	女	73	8000000000738652	1108987	106床	神经外科监护	01235112	^15152888328	^32062419390720862X^	肉眼所见:_x000D_ 碎组织4*4*3cm，切开见出血。	（头部）脑组织内见凝血块，符合脑出血。	头部
6	B5	1	3	2	0	0		1	49	3	0	0	0	0	270	0.1	1.5		29.32	2.35	0	0.04	89.02	0.14	19.53	2.88	0.81	37.7	0.07	3.07	0.26	2.6	21.28	0	高琴梅	常规病理报告	1227113	女	46	0003325946	1072426	16床	神经外科二	00926203	^13485126526	^320923196607274821^	肉眼所见:_x000D_ 碎组织5*5*1.5cm，切面灰白，质嫩。	（左颞叶）混合型胶质细胞瘤，大部分为少质胶质细胞瘤伴间变，小部分为星形胶质细胞瘤（WHOⅡ-Ⅲ级）。	左颞叶
3	A6	1	3	1	0	0		1	51	3	1	0	1	1	2	0	0.02	0	40.51	0	0.15	0.09	27.05	0.76	1.05	1	19.9	4.86	0.3	0	3.6	1.5	2.31	0	卞荣华	常规病理报告	1501035	男	43	8000000000133375	1229369	13床	神经外科一	00632458	^15962952038	^320611197110090018^	肉眼所见:_x000D_ 脑组织6*6*5cm。	（右侧额顶颞部）星形胶质细胞瘤Ⅱ-Ⅲ级。	右侧额顶颞部
3	G5	1	3	1	0	0		1	51	3	1	0	1	1	25	0	0	0	4.11	0	0	0.15	0.56	0.14	1.17	0.11	4.14	12.94						0	卞荣华	常规病理报告	1501035	男	43	8000000000133375	1229369	13床	神经外科一	00632458	^15962952038	^320611197110090018^	肉眼所见:_x000D_ 脑组织6*6*5cm。	（右侧额顶颞部）星形胶质细胞瘤Ⅱ-Ⅲ级。	右侧额顶颞部
5	A3	1	2	1	0.01	0.01		1	51	2	1	0	0	0	11	0.02	0.01		7.69							68.61	2.95	62.44	0.1	0			2.16	0.01	高留军	常规病理报告	1630284	男	38	F000724424	1382458	28床	神经外科一	03065510	^18914363868	^320682197807087156^	肉眼所见:_x000D_ 灰白碎组织5*4*3cm。	（右额颞叶）星形胶质细胞瘤Ⅱ级。	右额颞叶
7	B2		2	0				1	51	2	1	0	0	0	174					35.86	0	1.28	12.66	0	89.19										杨海峰	常规病理报告	1611212	男	37	8000000000960928	1337751	04床	神经外科二	01086479	^18306296999	^320682197806240016^	肉眼所见:_x000D_ 组织7*3.5*2cm，切面部分区域灰白。	（头部）星形胶质细胞瘤Ⅱ级。
7	F2		0	0	0	0		1	52	0	0	0	0	0																				0	王巧云	常规病理报告	1608291	女	50	F000439700	1331675	109床	神经外科监护	02758686	^13862944107	^320622196803184548^	肉眼所见:_x000D_ 组织2块1.8*1.5*0.8cm。	（小脑周围）脑组织周围见出血变性组织。
4	F8	1	0	0	0	0		1	53	0	1	0	0	0	234	1.26	0	0	73.71	97.43	0	0	0.9	0.03	3.21	3.21	16.85	10.56	4.98	53.21	29.8	33.61	15.6	0	刘秀忠	常规病理报告	1605109	男	54	F000388931	1322710	18床	神经外科二	02702582	^18761766494	^320623196106290034^	肉眼所见:_x000D_ 囊壁样组织大小2.8*2.5*1cm。	（右颞叶）纤维囊壁样组织内见脑组织及血管增生扩张，出血，急慢性炎细胞浸润，局部见含铁血黄素沉积。	右颞叶
4	G8	1	0	0	1.86	1.86		1	53	0	1	0	0	0	166	0.24	0.15	0	5.6	23.88	0.07	10.82	32.42	0.82	62.03	26.27	18.15	37.75	42.22	78.15	53.43	33.01	38.27	1.86	陈子鹏	常规病理报告	1605384	男	23	F000397693	1324195	26床	神经外科二	02712356	^18071607886	^321324199302172216^	肉眼所见:_x000D_ 灰褐、灰白组织一块，大小2.5*1.5*1cm。	（颅内）脑组织边缘见大小不等的血管，管腔内出血，符合血管畸形。	颅内
4	B7	1	4	1	0.01	0.01		1	55	4	1	0	1	1	19	0.16	1.65	1.99	11.39	0.27	0	0.13	9.8	0.09	2.23	0.49	4.91	28.34	0.8	9.05	2.13	73.74	75.53	0.01	沈建平	常规病理报告	1601275	男	43	8000000000805288	1313167	02床	神经外科二	02644581	^13962979050	^320624197207199214^	肉眼所见:_x000D_ 灰白组织一块7*5*5cm，切面灰白，灰黄，并见出血肿块6*4cm，灰白区域3.5*2cm，质软。_x000D_ 镜下所见:_x000D_ 肿瘤组织弥漫排列。	（左颞枕）胶质母细胞瘤（WHOⅣ级）。
4	C7	1	4	1	0	0		1	55	4	1	0	1	1	97	15.06	0.88	2.67	25.41	64.09	0	0.95	4.33	0.38	13.03	3.08	10.08	49.61	7.38	42.75	13.84	88.19	34.87	0	沈建平	常规病理报告	1601275	男	43	8000000000805288	1313167	02床	神经外科二	02644581	^13962979050	^320624197207199214^	肉眼所见:_x000D_ 灰白组织一块7*5*5cm，切面灰白，灰黄，并见出血肿块6*4cm，灰白区域3.5*2cm，质软。_x000D_ 镜下所见:_x000D_ 肿瘤组织弥漫排列。	（左颞枕）胶质母细胞瘤（WHOⅣ级）。
4	F4	1	1	5				1	55	2	0	0	0	0	60					71.99	0	0.01	65.29	0.2	0.91	1.19	2.45	37.1	0.52	3.59	1.38	96.63	28.06		黄爱琴	常规病理报告	1528072	女	40	3206210732160	1295881	16床	神经外科一	02542706	^18751392906	^320621197503118344^	肉眼所见:_x000D_ 组织一块4.5*4*2cm，切面灰白，质软。_x000D_ 镜下所见:_x000D_ 瘤组织弥漫排列，其中见少量神经节细胞。	（右额叶）混合性胶质细胞瘤，其中见少量神经节细胞（WHOⅡ级）。	右额叶
6	D7	0	3	5	0	0		1	55	3	0	0	0	0	142	0.08	1.28	0	13.41	85.66	0.02	0.29	30.55	10.17	38.04	5.63	6.59	44.93	0.22	23.85	6.43	10.93	83.64	0	卢惠	常规病理报告	1601626	女	54	F000344985	1314648	36床	神经外科二	02654371	^18962979019	^320624620726862^	肉眼所见:_x000D_ 碎组织一堆，共5*5*4cm，局部出血，变性，坏死。	（右颞部）考虑间变型神经节胶质瘤（WHOⅢ级），建议做免疫组化检查进一步证实。	右颞部
7	B8	1	3	5	0	0		1	55	3	0	0	0	0	4	11.27	2.53	3.46	42.55	0	21.01	43.91	12.11	0.14	92.12	0.4	11.32	39.24	0.15	1.43	0.2	0	56.89	0	卢惠	常规病理报告	1601626	女	54	F000344985	1314648	36床	神经外科二	02654371	^18962979019	^320624620726862^	肉眼所见:_x000D_ 碎组织一堆，共5*5*4cm，局部出血，变性，坏死。	（右颞部）考虑间变型神经节胶质瘤（WHOⅢ级），建议做免疫组化检查进一步证实。	右颞部
4	A5	1	1	5	0	0		1	57	2	0	0	0	0	10	0	0.15	1	0.02	44.78	0.05	0.15	0.12	0	0.63	0.1	1.25	1.82	0.26	0.24	0.09	37.01	3.11	0	黄爱琴	常规病理报告	1528072	女	40	3206210732160	1295881	16床	神经外科一	02542706	^18751392906	^320621197503118344^	肉眼所见:_x000D_ 组织一块4.5*4*2cm，切面灰白，质软。_x000D_ 镜下所见:_x000D_ 瘤组织弥漫排列，其中见少量神经节细胞。	（右额叶）混合性胶质细胞瘤，其中见少量神经节细胞（WHOⅡ级）。	右额叶
4	B5	1	1	5	0	0		1	57	2	0	0	0	0	20	0.12	0.27	2.54	26.2	60.25	0	0.79	16.72	0.19	2.31	2.34	2.35	69.49	0.44	2.29	1.7	95.13	18.46	0	黄爱琴	常规病理报告	1528072	女	40	3206210732160	1295881	16床	神经外科一	02542706	^18751392906	^320621197503118344^	肉眼所见:_x000D_ 组织一块4.5*4*2cm，切面灰白，质软。_x000D_ 镜下所见:_x000D_ 瘤组织弥漫排列，其中见少量神经节细胞。	（右额叶）混合性胶质细胞瘤，其中见少量神经节细胞（WHOⅡ级）。	右额叶
4	E4	1	1	5	0	0		1	57	2	0	0	0	0	8					98.49	0	0.12	81.88	0.96	0.99	0.13	3.86	47.06	0.25	3.04	0.79	97.62	27.06	0	黄爱琴	常规病理报告	1528072	女	40	3206210732160	1295881	16床	神经外科一	02542706	^18751392906	^320621197503118344^	肉眼所见:_x000D_ 组织一块4.5*4*2cm，切面灰白，质软。_x000D_ 镜下所见:_x000D_ 瘤组织弥漫排列，其中见少量神经节细胞。	（右额叶）混合性胶质细胞瘤，其中见少量神经节细胞（WHOⅡ级）。	右额叶
4	D4	1	4	1	0	0		1	58	4	0	0	0	1	122	54.04	7.92	9.99	12.45	99.89	0.02	0.2	62.38	0.55	22.95	9.25	6.41	61.58	3.02	70.76	49.87	92.32	70.39	0	王梅	常规病理报告	1527856	女	41	F000226029	1294254	24床	神经外科二	02522527	^13626293112	^320622197410196286^	肉眼所见:_x000D_ 灰白组织一块4*3*1cm，切面灰白，质偏软，局部见1*1cm的出血区。	（右颞）胶质细胞瘤Ⅲ-Ⅳ级，部分区域呈胶质母细胞瘤改变。
1	A3	1			0	0		0	60	1	0	0			114	0	0.04	0	37.77							1.25	6.47	9.11	0.21	1.43	0.22	0	3.94	0
1	A4	1	3	2	0	0		0	60	3	1	0	0	0	127	0	0.01	0	23.13							13.17	3.97	25.47	0.4	1.74	0.04	22.67	3.1	0	王志军	常规病理报告	1220896	男	43	0003259958	1060166	10床	神经外科一	00815376	^86794897	^320624196812176577^	肉眼所见:_x000D_ 碎组织7*7*3cm，局部见3*3cm灰褐区。_x000D_ 镜下所见:_x000D_ 瘤组织弥漫排列，瘤细胞多边形。	（右顶）间变性少枝胶质细胞瘤（WHOⅢ级）.结合病史，符合术后复发。
1	B4	1	3	2	0.38	0.38		0	60	3	1	0	0	0	281	1.22	0.22	0.62	27.28	2.29	0	4.09	39.18	1.3	23.83	5.75	8.68	48.5	0.68	16.69	4.54	93.13	16.29	0.38	王志军	常规病理报告	1220896	男	43	0003259958	1060166	10床	神经外科一	00815376	^86794897	^320624196812176577^	肉眼所见:_x000D_ 碎组织7*7*3cm，局部见3*3cm灰褐区。_x000D_ 镜下所见:_x000D_ 瘤组织弥漫排列，瘤细胞多边形。	（右顶）间变性少枝胶质细胞瘤（WHOⅢ级）.结合病史，符合术后复发。
1	C1	1	1	4	0	0		0	60	1	0	0	0	0	169	0.03	0.64	6.05	6.97	99.1	0	0.02	1.61	0	0.02	14.63	8.12	74.58	0.21	37.76	21.6	18.5	8.56	0	黄理菊	常规病理报告	1202109	女	57	0800101227	1015693	05床	神经外科二	00133201	^86345470	^32062419550115822x^	肉眼所见:_x000D_ 组织4*3*1cm。_x000D_ 镜下所见:_x000D_ 瘤组织弥散分布，细胞较小，可见小囊样结构。	（右额颞）毛细胞型星形细胞瘤。	右额颞
1	F5	1	3	2	0.01	0.01		0	60	3	0	0	0	0	147	2.15	0.3	1.28	50.37	79.75	0	2.46	76.99	1.41	24.3	19.96	4.35	41.04	3.06	27.36	7.98	83.38	43.46	0.01	高琴梅	常规病理报告	1227113	女	46	0003325946	1072426	16床	神经外科二	00926203	^13485126526	^320923196607274821^	肉眼所见:_x000D_ 碎组织5*5*1.5cm，切面灰白，质嫩。	（左颞叶）混合型胶质细胞瘤，大部分为少质胶质细胞瘤伴间变，小部分为星形胶质细胞瘤（WHOⅡ-Ⅲ级）。	左颞叶
2	A3	1	3	1	0	0		0	60	3	0	0	0	0	56	0.13	0.06	1.36	52.39	12.2	0	0.18	47.76	0.03	3.91	4.73	0.65	18.6	0.02	0.77	0	47.89	17.74	0	邱如霞	常规病理报告	1327846	女	49	0003739360	1142920	13床	神经外科二	01491025	^13773642579	^320624196404074723^	肉眼所见:_x000D_ 碎组织一堆4*3*2cm。	（颞叶）考虑间变型星形胶质细胞瘤（WHOⅢ级）。_x000D_ 建议免疫组化检查进一步证实
2	C2	1	3	1	0	0		0	60	3	1	1	0	0	18	0.18	0.04	0.1	30.3	97.32	0.1	0.35	25.04	0.5	11	0.14	7.71	32.58	0.21	12.26	2.32	98.39	42.48	0	宋进达	常规病理报告	1324628	男	64	0003665158	1135723	12床	神经外科一	01441092	^86792201	^320624194903016596^	肉眼所见:_x000D_ 部分脑组织组织9*5*3.5cm，切开见8*5cm的巨大肿块，切面灰红，质嫩，局部出血，囊性变。	（左额叶）考虑星形胶质细胞瘤Ⅱ-Ⅲ级，建议做免疫组化检查进一步诊断。
3	A10	0	3	3	0	0		0	60	3	1	0	0	0	40											5	2.09	0	0.11		0.62	0.98	0	0	刘志刚	常规病理报告	1516724	男	38	F000077120	1268174	103床	神经外科一	02354459	^87469649	^320622197612023754^	肉眼所见:_x000D_ 灰红碎组织7*4*2.5cm，灰红，质软。_x000D_ 镜下所见:_x000D_ 瘤组织弥漫排列，瘤细胞多边形，胞浆空淡。	（右额叶）间变星形-少枝胶质细胞瘤（WHOⅢ级）。	右额叶
3	A9	1	2	1	0	0		0	60	2	0	0	0	0	14	0		0	10.13	0.06	0.48	7.06	1.35	0.33	6.78	1.42	43.95	29.41	0.33		0	29.11	0.34	0	朱秀菊	常规病理报告	1513222	女	49	0004305855	1258744	26床	神经外科二	02261131	^15862711992	^320624196603178648^	肉眼所见:_x000D_ 组织4块4*2.5*1cm，切面灰白，局部胶冻状。	（右顶叶）考虑星形胶质细胞瘤Ⅱ级，建议免疫组化进一步诊断。
4	D1	1	2	6	0	0		0	60	2	0	0	1	1	9	2.95	0.35	1.45	57.44	8.29	0	0.11	34.42	0.77	0.54	0.58	0.98	13.17	0.14	3.94	0.84	63.52	0.09	0	成霞	常规病理报告	1519805	女	44	02493231	1275184	28床	神经外科二	02407280	^13186581626	^32062419710502902X^	肉眼所见:_x000D_ 灰白组织4*3*1cm，切面灰白，局部略透明，质嫩。_x000D_ 镜下所见:_x000D_ 瘤组织弥漫排列，瘤细胞多边形。	（头部）胶质细胞瘤Ⅱ级。	头部
4	E1	1	2	6	0	0		0	60	2	0	0	1	1	21	1.33	0.15	0	41.45	1.51	0	0.2	74.79	4.89	0.92	1.67	0.95	5.75	0.21	4.65	0.95	82.02	1.61	0	成霞	常规病理报告	1519805	女	44	02493231	1275184	28床	神经外科二	02407280	^13186581626	^32062419710502902X^	肉眼所见:_x000D_ 灰白组织4*3*1cm，切面灰白，局部略透明，质嫩。_x000D_ 镜下所见:_x000D_ 瘤组织弥漫排列，瘤细胞多边形。	（头部）胶质细胞瘤Ⅱ级。	头部
4	E2	1	0	0	0.18	0.18		0	60	0	0	0	0	0	166	3.25	0.17	0	17.66	19.04	0.1	6.97	68.06	1.15	65.4	4.9	24.02	61.82	3.43	70.88	53.09	8.16	12.2	0.18	孙美云	常规病理报告	1521470	女	35	8000000000206217	1277760	32床	神经外科二	02015771	^18260500000	^320602197912115348^	肉眼所见:_x000D_ 灰褐组织一块2*1*1cm。	（右颞）脑组织血管增生扩张，血管壁厚薄不一，管腔不规则，符合动静脉畸形伴出血。
4	F1	1	2	6	0	0		0	60	2	0	0	1	1	8	0.51	0.09	0.92	34.01	16.47	0.01	0.2	7.97	0.1	5.61	0.11	3.6	2.96	0.38	23.89	5.1	85.89	0.21	0	成霞	常规病理报告	1519805	女	44	02493231	1275184	28床	神经外科二	02407280	^13186581626	^32062419710502902X^	肉眼所见:_x000D_ 灰白组织4*3*1cm，切面灰白，局部略透明，质嫩。_x000D_ 镜下所见:_x000D_ 瘤组织弥漫排列，瘤细胞多边形。	（头部）胶质细胞瘤Ⅱ级。	头部
7	A7	1	0	0	0	0		0	60	0	0	0	0	0	165	0.03	0.02		85.1							6.82	17.46	8.69	6.58	3.33	0.96	0	2.53	0	顾晓燕	常规病理报告	1521128	女	24	8000000001359112	1279160	35床	神经外科一	02434888	^18806295689	^420281199106081223^	肉眼所见:_x000D_ 组织多块3*2*1cm，切面灰白。	（右额叶）见脑组织及出血变性组织。	右额叶
7	B7	1	0	0	0	0		0	60	0	0	0	0	0																				0	顾晓燕	常规病理报告	1521128	女	24	8000000001359112	1279160	35床	神经外科一	02434888	^18806295689	^420281199106081223^	肉眼所见:_x000D_ 组织多块3*2*1cm，切面灰白。	（右额叶）见脑组织及出血变性组织。	右额叶
7	C3	1	0	0	0.03	0.03		0	60	0	0	1	0	0	247	2.01	0.76	0	8.14	91.03	0	44.35	7.46	0.11	100	0.34	4.98	48.42	1.83	52.64	19.81	77.83	53.4	0.03	黄美英	常规病理报告	1313771	女	73	8000000000738652	1108987	106床	神经外科监护	01235112	^15152888328	^32062419390720862X^	肉眼所见:_x000D_ 碎组织4*4*3cm，切开见出血。	（头部）脑组织内见凝血块，符合脑出血。	头部
3	G9	1	3	1	0	0		0	61	3	1	0	0	0	157	0	0.17	1.27	2.38	0	0	0.07	6.19	0	3.6	0	1.72	0	7.84	44.9	20.25	95.69	25.76	0	刘志刚	常规病理报告	1516724	男	38	F000077120	1268174	103床	神经外科一	02354459	^87469649	^320622197612023754^	肉眼所见:_x000D_ 灰红碎组织7*4*2.5cm，灰红，质软。_x000D_ 镜下所见:_x000D_ 瘤组织弥漫排列，瘤细胞多边形，胞浆空淡。	（右额叶）间变星形-少枝胶质细胞瘤（WHOⅢ级）。	右额叶
6	F5	1	0	0	0.05	0.05		0	61	0	1	1	0	0	28	0.58	0.54	4.27	82.1	31.7	0.05	5.04	58.69	0.5	40.21	43.07	15.23	84.4	2.5	74.78	61.9	31.99	72.4	0.05	钱锦山	常规病理报告	1518583	男	63	8000000000286486	1272712	03床	神经外科一	02389859	^13862918037	^320602195202142019^	肉眼所见:_x000D_ 灰白色组织一块5*3*1.5cm，切面灰白，灰褐。	（右额叶）脑组织变性，坏死，局部出血，脓细胞渗出，周围肉芽组织形成，符合脓肿。	右额叶
3	B9	1	2	1	0.15	0.15		0	63	2	0	0	0	0	51	4.15	5.39	14.06	57.42	2.35	0	2.1	2.66	0.35	1.74	0.18	19.1	10					0	0.15	朱秀菊	常规病理报告	1513222	女	49	0004305855	1258744	26床	神经外科二	02261131	^15862711992	^320624196603178648^	肉眼所见:_x000D_ 组织4块4*2.5*1cm，切面灰白，局部胶冻状。	（右顶叶）考虑星形胶质细胞瘤Ⅱ级，建议免疫组化进一步诊断。
3	E8	1	4	1	0	0		0	63	4	0	0	0	0	6	1.35	5.04	9.87	3.31	67.52	0.05	0.24	85.96	0.46	3.54	0.97	11.88	24.86	4.32	18.89	8.09	54.23	59.65	0	张艳英	常规病理报告	1510946	女	27	0004290098	1253219	25床	神经外科二	02258378	^18220991208	^420321198802135728^	肉眼所见:_x000D_ 碎组织3*1.5*0.5cm，切面灰白，质嫩，部分区域灰红。	（左颞底）考虑星形胶质瘤Ⅲ-Ⅳ级。_x000D_ 建议免疫组化检查进一步明确诊断	左颞底
3	F8	1	4	1	1.15	1.15		0	63	4	0	0	0	0	43	4.58	13.02	30.91	13.51	0	0.02	1.87	22.52	0.01	33.67	12.41	16.94	53.86	31.72	30.05	16.21	57.86	38.19	1.15	张艳英	常规病理报告	1510946	女	27	0004290098	1253219	25床	神经外科二	02258378	^18220991208	^420321198802135728^	肉眼所见:_x000D_ 碎组织3*1.5*0.5cm，切面灰白，质嫩，部分区域灰红。	（左颞底）考虑星形胶质瘤Ⅲ-Ⅳ级。_x000D_ 建议免疫组化检查进一步明确诊断	左颞底
3	G8	1	4	1	0.22	0.22		0	63	4	0	0	1	1	96	0	0.15	0.51	0.7	0	0	0.19	4.21	0.03	25.92	0.42	6.47	4.94		32.97	14.35	14.93	40.75	0.22	杨艳	常规病理报告	1512789	女	33	8000000000193108	1258560	05床	神经外科一	02159830	^13862966915	^320602198111160020^	肉眼所见:_x000D_ 组织一块5*3.5*2.5cm，切面灰白，质较嫩，部分区域灰褐，稍有出血。_x000D_ 镜下所见:_x000D_ 瘤组织弥漫排列，瘤细胞梭形，其中见大片坏死。	（右额叶）胶质母细胞瘤（WHOⅢ-Ⅳ级）。
3	A7	1	3	2	0	0		0	65	3	0	1	0	1	74	0.11	0.06	0.66	19.24	0.03	0.02	5.27	19.4	0.02	62.83	3.09	5.69	1.75	0.2	3.14	0.18	10.79	1.93	0	宋美兰	常规病理报告	1504769	女	61	0004260208	1239763	17床	神经外科二	02169293	^18051334292	^320626195401152843^	肉眼所见:_x000D_ 灰白、灰褐碎组织5*5*3cm。	（左额叶）少突胶质细胞瘤，局部呈间变性改变（WHOⅢ级）。
3	D6	1	4	6	1.28	1.28		0	67	4	0	0	0	0	187	0.03	0.12	0.81	30.01	59.13	0.46	2.63	78.64	1.43	83.85	0.69	7.38	80.38	28.13	32.68	6.12	31.58	35.48	1.28	顾新菊	常规病理报告	1501896	女	44	0004191302	1232112	31床	神经外科二	02118230	^15051252384	^320626197010223025^	肉眼所见:_x000D_ 碎组织一堆3.5*3*3cm。	（左额叶）胶质瘤（WHOⅢ-Ⅳ级）。	左额叶
3	B5	1	4	1	0.57	0.57		0	68	4	0	1	0	0	160	0.04	0.04	0	44.08	0.66	0.21	1.12	31.26	0.14	94.25	34.17	25.91	43.4	18.01	23.36	17.02	56.96	48.88	0.57	卢竹英	常规病理报告	1431209	女	67	0004127734	1224970	19床	神经外科二	02070917	^13615216186	^320611194705160325^	肉眼所见:_x000D_ 瘤组织4*3*1cm，切面灰白，质韧。	（左颞）星形胶质细胞瘤Ⅲ-Ⅳ级。	左颞
3	C5	1	4	1	0	0		0	68	4	0	1	0	0	82	0.43	0	0	16.79	0.22	0	3.14	2.78	0	30.07	15.25	6.78	13.26	9.64	37.1	27.24	53.29	47.79	0	卢竹英	常规病理报告	1431209	女	67	0004127734	1224970	19床	神经外科二	02070917	^13615216186	^320611194705160325^	肉眼所见:_x000D_ 瘤组织4*3*1cm，切面灰白，质韧。	（左颞）星形胶质细胞瘤Ⅲ-Ⅳ级。	左颞
3	G4	1	2	1	0	0		0	68	2	1	0	0	1	18	0	0	0	47.27	0	0	0	3.62	0	7.91	0.08	0.79	5.85	28.76	27.57	15.82	0.08	13.74	0	周志华	常规病理报告	1430652	男	50	0004119492	1223782	22床	神经外科二	02063356	^86271365	^320624196411023174^	肉眼所见:_x000D_ 灰白碎组织6*4.5*3.5cm，部分灰红，质软。	（额叶）星形胶质细胞瘤Ⅱ级。
7	B4	1	3	2	0	0		0	68	3	1	0	1	1	60	0.02	0.29	1.11	75.21	4.45	0	3.77	52.25	2.18	34.52	2.02	13.67	17.07	0.1	0.24	0.05	1.07	35.74	0	张龙	常规病理报告	1429674	男	24	321520320807	1221394	07床	神经外科一	02044015	^18252834422	^532923199011121538^	肉眼所见:_x000D_ 组织一块4.5*4*2.5cm，切开切面灰白，质嫩。	（左枕部）考虑间变型少突胶质细胞瘤（WHOⅢ级）。
7	C4	1	4	1	0	0		0	68	4	1	1	0	0	198	15.87	1.68	0.64	51.02	0	0	0	0	0	0	4	16.59	60.15	0.97	34.11	17.26	52.16	55.87	0	李百思	常规病理报告	1429802	男	71	00391481	1221586	03床	神经外科二	02050897	^8671513	^320624194305296014^	肉眼所见:_x000D_ 灰黄组织一块6.5*5*3cm，切面灰黄，灰红，质嫩。	（左额叶）星形胶质细胞瘤（WHOⅢ-Ⅳ级）。	左额叶
7	G6	1	4	1	0	0		0	68	4	1	0	0	0	96	0.25	0.1	0.27	3.65	0						0.12	22.22	28.88	0.42	30.22	26.13	33.31	11.85	0	王刘平	常规病理报告	1429804	男	18	0004156915	1221524	13床	神经外科一	02050664	^15358774144	^320622199607114079^	肉眼所见:_x000D_ 灰白碎组织2*1.5*0.8cm。	（左颞）星形胶质细胞瘤（WHOⅢ-Ⅳ级）建议免疫组化进一步明确诊断。
7	C9	1	0	0	0	0		0	70	0	0	0	0	0	88	0.12	1.61	3.33	11.9							0.77	16.87	26.13	1.97	22.11	8.61	29.26	24.07	0	曹云蕾	常规病理报告	1426230	女	12	0004114834	1213805	24床	神经外科一	01998609	^15996576487	^320683200111130823^	肉眼所见:_x000D_ 灰白组织一块2*2*2cm。	（左枕叶）脑组织间见畸形的血管，符合血管畸形伴出血。	左枕叶
7	D9	1	0	0	0	0		0	70	0	0	0	0	0	119	0.09		6.06	33.69		0	0.25	28.68	0.5	83.56	0.1	9.72	10.29	0.64	22.32	8.51	4.28	53.46	0	曹云蕾	常规病理报告	1426230	女	12	0004114834	1213805	24床	神经外科一	01998609	^15996576487	^320683200111130823^	肉眼所见:_x000D_ 灰白组织一块2*2*2cm。	（左枕叶）脑组织间见畸形的血管，符合血管畸形伴出血。	左枕叶
3	B3	1	1	4	0	0		0	71	1	0	0	0	0	16	0.95	0.32	2.08	78.05	0.2	0	0.05	1.4	0.03	0.15	37.84	11.57	23.69		43.99				0	丁海燕	常规病理报告	1421606	女	28	0004040762	1202141	02床	神经外科二	01919402	^13773774045	^320682198607154347^	肉眼所见:_x000D_ 灰白碎组织一堆，共3*2*2cm。_x000D_ 镜下所见:_x000D_ 瘤组织弥漫排列，其中较多微囊形成。	（左额叶）毛细胞型星形细胞瘤，部分区域细胞密度增加伴核异型。	左额叶
3	A2	1	0	0	0	0		0	73	0	1	0	0	0	40	0.03	0.03	0	41.83	0.14	0	0.22	4.54	0	74.88	53.31	10.1	23.61		2.83				0	张井兵	常规病理报告	1417388	男	45	0003977900	1192236	11床	神经外科一	01848424	^15151355940	^320624196906077713^	肉眼所见:_x000D_ 胶质瘤：脑组织一块4.5*4*3cm，切开见3*2.5cm暗红色区域，质较嫩。_x000D_ 颅内肿瘤：碎组织2*1.5*1cm。	（右侧额叶、右侧额叶深部）符合脉管瘤伴陈旧性出血及周围脑组织液化性坏死、胶质细胞增生。
3	B2	1	0	0	0.63	0.63		0	73	0	1	0	0	0	55	0.35	0.09	0	6.66	0	0.13	0.03	18.43	0	90.81	73.81	33.14	46.6		41.6				0.63	张井兵	常规病理报告	1417388	男	45	0003977900	1192236	11床	神经外科一	01848424	^15151355940	^320624196906077713^	肉眼所见:_x000D_ 胶质瘤：脑组织一块4.5*4*3cm，切开见3*2.5cm暗红色区域，质较嫩。_x000D_ 颅内肿瘤：碎组织2*1.5*1cm。	（右侧额叶、右侧额叶深部）符合脉管瘤伴陈旧性出血及周围脑组织液化性坏死、胶质细胞增生。
6	C5	1	3	2	0	0		0	73	3	0	0	0	0	0.3902	0.19	0.12	0	77.01	27.3	0	0.08	97.27	0	69.12	30.89	1.07	37.91	1.44	6.38	1.03	47.12	49.38	0	高琴梅	常规病理报告	1227113	女	46	0003325946	1072426	16床	神经外科二	00926203	^13485126526	^320923196607274821^	肉眼所见:_x000D_ 碎组织5*5*1.5cm，切面灰白，质嫩。	（左颞叶）混合型胶质细胞瘤，大部分为少质胶质细胞瘤伴间变，小部分为星形胶质细胞瘤（WHOⅡ-Ⅲ级）。	左颞叶
2	D8	1	3	6	0	0		0	76	3	0	0	0	1	37	0.1	0.09	1.97	60.55	28.37	0	0.01	47.05	1.44	32.53	15.53	8.83	38.79	1.23	2.56	0.89	96.84	84.1	0	薛建芸	常规病理报告	1409093	女	42	0003886095	1172065	05床	神经外科一	01702645	^18262502851	^320622197201154346^	肉眼所见:_x000D_ 碎组织一堆4*3*2cm。	（左颞叶）符合胶质瘤（WHOⅢ级）。_x000D_ （建议免疫组化证实）
2	E7	1	2	1	0.01	0.01		0	76	2	1	1	1	1	4	0.54	0.27	0.43	63.52	97.88	0	0.06	90.56	2.68	2.67	0.24	7.38	30.72	0.28	11.25	0.7	97.97	96.23	0.01	陈建军	常规病理报告	1407698	男	60	8000000000144492	1168697	24床	神经外科一	00864137	^13706292336	^320602195401162012^	肉眼所见:_x000D_ 组织一块4*3.5*2.5cm，切面灰白，质嫩。	（右额叶）星形胶质细胞瘤Ⅱ级，局部呈少突胶质细胞瘤。	右额叶
2	G7	1	2	1	0	0		0	76	2	0	0	0	0	58	0	0.08	0	50.01	7.26	0	0	28.08	0.03	17.69	0.69	1.88	7.8	0.17	0.48	0.17	12.28	31.01	0	徐云多	常规病理报告	1408050	女	40	8000000001210656	1169385	21床	神经外科一	01674394	^13057017090	^320923197309054825^	肉眼所见:_x000D_ 组织5*5*4cm，切面灰白。_x000D_ 镜下所见:_x000D_ 瘤组织弥散分布，细胞稍异型，血管内皮增生。	（左侧额叶）星形胶质细胞瘤Ⅱ级。
5	C8	1	0	0	0.03	0.03		0	76	0	0	0	0	0	56	0.33	1.83	4.44	2.65	0	0	0.02	7.77	0	36.44	1.14	5.2	25.81	2.76	34.84	0.73	0.61	70.07	0.03	章梅芳	常规病理报告	1406489	女	47	0003827478	1161207	22床	神经外科一	01646541	^18994226203	^320622196702146008^	肉眼所见:_x000D_ 颅内肿瘤：组织8*6*3cm，切面灰白，质嫩。_x000D_ 胶质瘤：组织2*2*1cm。	（右枕）脑组织出血，液化伴血管套内嗜酸粒细胞渗出，请结合临床。
5	D8	1	0	0	0	0		0	76	0	0	0	0	0	62	7.12	0.02	5.13	1.33	2.25	0	0.1	38.47	0.02	41.58	15.03	1.81	29.34	2.98	41.17	5.43	14.26	47.04	0	章梅芳	常规病理报告	1406489	女	47	0003827478	1161207	22床	神经外科一	01646541	^18994226203	^320622196702146008^	肉眼所见:_x000D_ 颅内肿瘤：组织8*6*3cm，切面灰白，质嫩。_x000D_ 胶质瘤：组织2*2*1cm。	（右枕）脑组织出血，液化伴血管套内嗜酸粒细胞渗出，请结合临床。
2	A6	1	3	2	0	0		0	77	3	1	0	0	0	22	0	0	0	43.32	0.04	0	0	22.7	0	13.03	0.53	0.56	19.99	0.68	0.51	0.27	24.43	58.76	0	黄冯建	常规病理报告	1405058	男	49	0003865245	1161799	20床	神经外科二	01628371	^13212280141	^32062319650218839X^	肉眼所见:_x000D_ 组织一块7*6*2cm，切开见5*5cm出血，坏死区。_x000D_ 镜下所见:_x000D_ 瘤组织弥漫排列，瘤细胞圆形，胞浆空淡，微血管增生。	（右额叶）少突胶质细胞瘤，局灶间变（WHOⅡ-Ⅲ级）。	右额叶
2	A7	1	2	1	0	0		0	77	2	0	0	1	3	122	0	0	0	44.54	8.54	0	0.17	45.88	0	46.08	5.73	0.56	30.83	2.05	0.25	2.44	0.04	33.13	0	陆登芳	常规病理报告	1406547	女	36	0003787471	1165765	02床	神经外科二	01650215	^13814729186	^510625197708275985^	肉眼所见:_x000D_ 灰白组织2块，共5*5*2.5cm，切面灰白，质嫩。_x000D_ 镜下所见:_x000D_ 瘤组织弥漫排列，瘤细胞圆形。	（左枕部）符合星形胶质细胞瘤Ⅱ级。 建议免疫组化进一步诊断。	左枕部
2	B7	1	2	1	0	0		0	77	2	0	0	1	3	236	0.24	0.02	0	1.98	14.53	0	0.01	81.77	0.01	37.85	4	1.07	41.71	0.28	1.1	0	1.36	39.04	0	陆登芳	常规病理报告	1406547	女	36	0003787471	1165765	02床	神经外科二	01650215	^13814729186	^510625197708275985^	肉眼所见:_x000D_ 灰白组织2块，共5*5*2.5cm，切面灰白，质嫩。_x000D_ 镜下所见:_x000D_ 瘤组织弥漫排列，瘤细胞圆形。	（左枕部）符合星形胶质细胞瘤Ⅱ级。 建议免疫组化进一步诊断。	左枕部
2	C7	1	2	1	0	0		0	77	2	0	0	1	3	4	1.24	0.45	3.75	0.29	78.7	0	0	54.15	1.13	1.52	0.21	2.91	61.2	0.06	4.58	1.36	94.74	70.3	0	陆登芳	常规病理报告	1406547	女	36	0003787471	1165765	02床	神经外科二	01650215	^13814729186	^510625197708275985^	肉眼所见:_x000D_ 灰白组织2块，共5*5*2.5cm，切面灰白，质嫩。_x000D_ 镜下所见:_x000D_ 瘤组织弥漫排列，瘤细胞圆形。	（左枕部）符合星形胶质细胞瘤Ⅱ级。 建议免疫组化进一步诊断。	左枕部
2	D7	1	2	1	0	0		0	77	2	0	0	1	3	16	0.06	0.02	0.41	2.79	79.13	0.02	0	74.25	0.71	0.62	0.57	7.62	48.07	0.08	3.41	2.19	95.9	82.59	0	陆登芳	常规病理报告	1406547	女	36	0003787471	1165765	02床	神经外科二	01650215	^13814729186	^510625197708275985^	肉眼所见:_x000D_ 灰白组织2块，共5*5*2.5cm，切面灰白，质嫩。_x000D_ 镜下所见:_x000D_ 瘤组织弥漫排列，瘤细胞圆形。	（左枕部）符合星形胶质细胞瘤Ⅱ级。 建议免疫组化进一步诊断。	左枕部
7	C7	1	0	0	0	0		0	77	0	1	0	0	0	31	15.46	2.04	2.97	67.2	1.19	0.19	69.55	54.63	0.31	100	0.52	15.08	37.33	2.35	25.04	9.89	51.47	21.6	0	陈杰	常规病理报告	1405164	男	55	0003862286	1162592	37床	神经外科一	01633703	15251393059	^320622195804243277^	肉眼所见:_x000D_ 组织一块4.5*3.5*1.5cm，部分区域出血。	（颞部）脑组织间见畸形的血管，间质出血，符合动静脉畸形。	颞部
7	D7	1	0	0	0	0		0	77	0	1	0	0	0	136	1.35	6.2	0	33.72	3.79	0.05	5.05	8.35	0.14	100	7.12	5.67	59.88	3.18	25.53	4.81	53.97	35.34	0	陈杰	常规病理报告	1405164	男	55	0003862286	1162592	37床	神经外科一	01633703	15251393059	^320622195804243277^	肉眼所见:_x000D_ 组织一块4.5*3.5*1.5cm，部分区域出血。	（颞部）脑组织间见畸形的血管，间质出血，符合动静脉畸形。	颞部
2	F4	1	3	1	0	0		0	78	3	0	0	0	0	52	0.24	0.1	0.62	59.81	43.69	0.08	0.71	64.53	3.91	49.67	13.02	3.1	54.52	7.94	15.58	0.92	96.06	69.58	0	浦和平	常规病理报告	1402457	女	46	0003771143	1154526	30床	神经外科二	01549270	^13584697976	^320622196807142644^	肉眼所见:_x000D_ 组织4*3*1cm，切面灰白。_x000D_ 镜下所见:_x000D_ 瘤组织弥漫排列，瘤细胞圆形，间质血管增生。	（左颞叶）间变型星形胶质细胞瘤（WHOⅢ级）。	左颞叶
2	G4	1	3	1	0	0		0	78	3	0	0	0	0	118	0	0	0	63.41	0.26	0.07	3	96.43	8.32	88.07	0.96	24.15	1.32	0.4	0.37	0.1	0.16	13.22	0	浦和平	常规病理报告	1402457	女	46	0003771143	1154526	30床	神经外科二	01549270	^13584697976	^320622196807142644^	肉眼所见:_x000D_ 组织4*3*1cm，切面灰白。_x000D_ 镜下所见:_x000D_ 瘤组织弥漫排列，瘤细胞圆形，间质血管增生。	（左颞叶）间变型星形胶质细胞瘤（WHOⅢ级）。	左颞叶
2	C4	1	2	2	0	0		0	79	2	0	0	0	0	29	0.02	0.07	0.79	12.24	25.09	0	0.25	94.81	1.39	59.22	3.34	1.49	21.61	0.42	1.29	2	50.04	55.18	0	孙美珍	常规病理报告	1401154	女	50	0003769016	1151573	12床	神经外科二	01554987	^13405749828	^320623196309154366^	肉眼所见:_x000D_ 瘤组织4.5*4*2.5cm，切面灰白，质嫩，见散在出血点。	（左额叶）考虑少突胶质细胞瘤（WHOⅡ级）。建议做免疫组化进一步证实。
2	D4	1	2	2	0	0		0	79	2	0	0	0	0	44	0.05	0.02	0.11	17.66	48.17	0	0.04	91.33	0.5	69.27	8.5	1.76	12.95	1.51	3.71	5.56	78.14	86.1	0	孙美珍	常规病理报告	1401154	女	50	0003769016	1151573	12床	神经外科二	01554987	^13405749828	^320623196309154366^	肉眼所见:_x000D_ 瘤组织4.5*4*2.5cm，切面灰白，质嫩，见散在出血点。	（左额叶）考虑少突胶质细胞瘤（WHOⅡ级）。建议做免疫组化进一步证实。
2	E4	1	2	2				0	79	2	0	0	0	0	11	0.66	0.04	4.55	72.86	46.59	0	0	93.82	6.29	69.32	3.41	1.26	21.33	0.67	1.2	0.46	54	58.36		孙美珍	常规病理报告	1401154	女	50	0003769016	1151573	12床	神经外科二	01554987	^13405749828	^320623196309154366^	肉眼所见:_x000D_ 瘤组织4.5*4*2.5cm，切面灰白，质嫩，见散在出血点。	（左额叶）考虑少突胶质细胞瘤（WHOⅡ级）。建议做免疫组化进一步证实。
2	F3	1	1	4	0.01	0.01		0	79	1	0	0	0	0	212	0	0.36	2.68	83.98	13.45	0.03	6.64	95.58	3.23	76.06	8.9	4.53	13.52	2.03	1.11	0.22	10.32	7.63	0.01	秦琦	常规病理报告	1400276	女	7	8000000000398569	1149975	21床	神经外科二	01520717	^13814620063^	^320602200610177046^	肉眼所见:_x000D_ 碎组织一堆5*3*1cm，切面灰白。	（右小脑）毛细胞型星形胶质细胞瘤（WHOⅠ级）。
2	G2		2	1				0	79	2	1	0	0	0																					管忠	常规病理报告	1326810	男	36	0003693421	1140743	37床	神经外科一	01477175	^15190906509	^320626197706223015^	肉眼所见:_x000D_ 组织一块5*3.5*2.5cm。	（左额叶）考虑星形胶质细胞瘤（WHOⅡ级）建议做免疫组化检查进一步证实。	左额叶
2	A4	1	1	4	0	0		0	80	1	0	0	0	0	81	0	0.02	0.46	45.64	0.46	0	0.03	45.71	0.13	18.77	0.06	4.54	0.47	0	0.31	0	2.3	3.8	0	秦琦	常规病理报告	1400276	女	7	8000000000398569	1149975	21床	神经外科二	01520717	^13814620063^	^320602200610177046^	肉眼所见:_x000D_ 碎组织一堆5*3*1cm，切面灰白。	（右小脑）毛细胞型星形胶质细胞瘤（WHOⅠ级）。
2	D2	1	2	2	0	0		0	81	2	0	1	0	0	140	0.04	0.09	0	54.37	57.66	0	0.07	95.81	0.26	62.62	5.94	0.99	25.87	0.78	1.63	0.41	95.89	6.38	0	郁美兰	常规病理报告	1324871	女	62	0003708957	1136224	34床	神经外科一	01445129	^13962925852	^320622195110172961^	肉眼所见:_x000D_ 碎组织一堆6*4.5*2cm。	（左额叶）考虑少突胶质细胞瘤（WHOⅡ级），建议做免疫组化检查进一步诊断。
1	C10	1	3	6	0.01	0.01		0	84	3	1	0	1	1	12					0	0.01	0.14	10.95	0.07	66.42	1.24	6.1	30.26	0.77	18.42	5.94	29.06	47.89	0.01	金武	常规病理报告	1319011	男	33	0003611920	1121469	18床	神经外科一	01334473	^15195532963	^342122198001207573^	肉眼所见:_x000D_ 组织一块6*3*3cm，切面暗红，质软，见散在出血。	（左颞叶）考虑间变型混合性胶质细胞瘤（WHOⅢ级），建议做免疫组化检查进一步诊断。	左颞叶
5	B10	1	0	0	0	0		0	85	0	0	1	0	0	286	0	0	0								0	3.17	3.36	0.35	7.21	0	0	0	0	印志英	常规病理报告	1213965	女	67	8000000000162747	1043025	27床	神经外科二	00109588	^85536919	^320602194408244040^	肉眼所见:_x000D_ 组织2.5*1.5*1.8cm。	（左顶叶）少量脑组织周围见厚壁，扩张血管，另见大量出血变性物。
1	A10	1	2	2				0	86	2	1	0	0	0	0	0	0	0	18.53							0	0	0	0.44	0	0	0	1.73		周友贵	常规病理报告	1314497	男	39	0003481871	1110094	31床	神经外科二	01243788	^13962987042	^320623197312256050^	肉眼所见:_x000D_ 组织一块5*4*2.5cm，切面灰白，质软。	（左额部）考虑少突胶质细胞瘤（WHOⅡ级），建议做免疫组化检查进一步诊断。
1	C9	1	4	1	0	0		0	86	4	1	0	0	0	1					0.63	0	0.03	1.38	0.02	3.37	0.69	10.7	34.29	0.04	17.92	6.22	17.54	34.15	0	陈吾泉	常规病理报告	1312492	男	34	0003483761	1102591	23床	神经外科一	01181943	^18251353860	^320623197905083175^	肉眼所见:_x000D_ 碎组织一堆4*3*2cm。	（小脑）星形胶质细胞瘤（WHOⅣ级）	小脑
6	D5	1	4	1	0	0		0	90	4	1	0	0	0	34	11.21	0.43		98.54				2.71			43.35	11.06	48.79	8.22					0	杨平	常规病理报告	1302491	男	53	8000000000226314	1080971	25床	神经外科二	00999106	^13921673026	^320624195911269619^	肉眼所见:_x000D_ 碎组织一堆4*3*2cm，部分区域暗红色。_x000D_ 镜下所见:_x000D_ 瘤组织弥漫分布，细胞异型明显，核大深染，血管内皮增生，局部间质出血。	（右侧脑室颞间）星形胶质细胞瘤Ⅲ-Ⅳ级。
6	E5	0	4	3	0.15	0.15		0	90	4	1	0	0	0	21	13.55	2.58	0	91.68	92.62	0	0.03	99.08	34.99	1.74	3.41	12.46	57.52	0.16	32.41	13.9	90.94	81.44	0.15	杨平	常规病理报告	1302491	男	53	8000000000226314	1080971	25床	神经外科二	00999106	^13921673026	^320624195911269619^	肉眼所见:_x000D_ 碎组织一堆4*3*2cm，部分区域暗红色。_x000D_ 镜下所见:_x000D_ 瘤组织弥漫分布，细胞异型明显，核大深染，血管内皮增生，局部间质出血。	（右侧脑室颞间）星形胶质细胞瘤Ⅲ-Ⅳ级。
1	A6	1	2	1	0	0		0	92	2	0	0	0	0	48	0	0	0	48.47							2.35	1.21	15.71	0.04	0.24	0.01	0	9.57	0	沈海英	常规病理报告	1227695	女	25	0003310159	1074578	02床	神经外科二	00934423	^86678725	^320683198701109020^	肉眼所见:_x000D_ 灰白组织一块5*4*1.5cm，切面灰白，质软，半透明。	（左颞部基底节区）星形胶质细胞瘤（WHOⅡ级）
1	G5	1	2	1	0	0		0	92	2	0	0	0	0	197	0.03	0	0.06	62.05	29.68	0	0.01	72.26	0.07	25.45	21.12	2.01	11.76	4.91	1.72	0.15	0	38.94	0	沈海英	常规病理报告	1227695	女	25	0003310159	1074578	02床	神经外科二	00934423	^86678725	^320683198701109020^	肉眼所见:_x000D_ 灰白组织一块5*4*1.5cm，切面灰白，质软，半透明。	（左颞部基底节区）星形胶质细胞瘤（WHOⅡ级）
6	B1	1	2	1	0	0		0	94	2	1	0	0	0	87	0	0.02	2.12	65.46	4.22	0	1.38	4.55	0.01	4.6	0.43	3.46	46.89	0.32	10.31	6.39	45.42	0	0	郭建平	常规病理报告	1208538	男	59		1030899	28床	神经外科一	00320175	^13862844212	^32062519520609467X^	肉眼所见:_x000D_ 不整形组织一块5*4*2.5cm，切面灰黄灰白。_x000D_ 镜下所见:_x000D_ 瘤组织弥漫排列，瘤细胞梭形、多边形。	（左颞叶）：星形胶质细胞瘤Ⅱ级。	左颞叶
6	C1	1	2	1	0	0		0	94	2	1	0	0	0	0.3455											0	7.69	34.18	0.7					0	郭建平	常规病理报告	1208538	男	59		1030899	28床	神经外科一	00320175	^13862844212	^32062519520609467X^	肉眼所见:_x000D_ 不整形组织一块5*4*2.5cm，切面灰黄灰白。_x000D_ 镜下所见:_x000D_ 瘤组织弥漫排列，瘤细胞梭形、多边形。	（左颞叶）：星形胶质细胞瘤Ⅱ级。	左颞叶
6	D1	1	2	1	0	0		0	94	2	0	0	0	0	47					0.12	0	0	59.72	0	54.5	0.14	0.56	16.89	0	4.41	1.42	2.14	0	0	章春凤	常规病理报告	1220499	女	48	0003200576	1058083	12床	神经外科二	00798258	^15051233416	^320622196404096604^	肉眼所见:_x000D_ 灰白碎组织4.8*4*1.2cm.	(右额部)星形胶质细胞瘤(WHOⅡ级)
6	E1	1	2	1	1.38	1.38		0	94	2	0	0	0	0	116					4.12	0.11	0.22	75.49	0.07	60.44	21.64	3.56	31.4	2.74	41.16	18.59	70.74	0	1.38	章春凤	常规病理报告	1220499	女	48	0003200576	1058083	12床	神经外科二	00798258	^15051233416	^320622196404096604^	肉眼所见:_x000D_ 灰白碎组织4.8*4*1.2cm.	(右额部)星形胶质细胞瘤(WHOⅡ级)
6	F1	0	2	3	0	0		0	94	2	0	0	0	0	30	0	0.21		74.72	27.78	0.04	1.22	71.12	13.16	89.77	2.14	0.8	20.17	0	6.54	6.44	87.07	0	0	章春凤	常规病理报告	1220499	女	48	0003200576	1058083	12床	神经外科二	00798258	^15051233416	^320622196404096604^	肉眼所见:_x000D_ 灰白碎组织4.8*4*1.2cm.	(右额部)星形胶质细胞瘤(WHOⅡ级)
6	F10	1	3	1	0	0		0	95	3	0	0	0	0	140	0	0		61.28							46.21	6.55	29.3	1.36	17.62	14.35	52.79	44.76	0	李建云	常规病理报告	1220002	女	33	0003234022	1057797	101床	神经外科一	00792876	^15851268539	^320623198109094353^	肉眼所见:_x000D_ 组织多块7*6*2cm，切面灰白，质软。_x000D_ 镜下所见:_x000D_ 瘤组织弥漫排列，细胞异型明显，部分血管内皮增生。	（右额叶）星形胶质细胞瘤Ⅱ-Ⅲ级。	右额叶
1	D3	1	2	1	0	0		0	96	2	0	0	0	0	16	0	0		0.66	100	12.5	12.5	62.5	12.5	25	0	0.68	6.22	0.24	2.56	1.23	99.42	10.46	0	曹建明	常规病理报告	1216045	女	51	0003123861	1046868	23床	神经外科二	00672756	^15151328819	^320623196012294544^	肉眼所见:_x000D_ 组织一块5*4*2cm，切面呈蜂窝状。_x000D_ 镜下所见:_x000D_ 瘤组织弥散排列，瘤细胞大小不一，异形，间质血管轻度增生。	（左额部）星形胶质细胞瘤Ⅱ级。	左额部
1	C2	0	1	4	0.16	0.16		0	99	1	0	0	0	0	172	0.61	0.38	0.54	12.55	37.24	0	0.65	86.72	6.81	34.46	49.75	16.75	81.05	17.73	29.36	37.8	37.72	33.63	0.16	圣培	常规病理报告	1208419	女	22	0800109575	1030325	11床	神经外科一	00145974	^15106282861	^320683199003247025^		肿瘤组织免疫组化标记结果如下（Envision法）：_x000D_ GFAP（+），S-100（±），NSE（+），CD56（-），CD10（-），CKpan（-），CKL（-），Syn（-）。_x000D_ CD34（+）显示丰富的血管网。_x000D_ （小脑）：结合HE切片，符合毛细胞型星形细胞瘤。
1	A2	0	1	4	0	0		0	100	1	1	0	0	0	86	0	0.06	0	59.13							4.07	4.07	9.72	0	1.69	1.23	0	14.12	0	何嘉欣	常规病理报告	1206100	男	2	8000000000924468	1024230	02床	神经外科二	00142260	^13862916944	^320601200908070333^	肉眼所见:_x000D_ 碎组织8*4*1cm，切面灰白，粘滑感，质韧。_x000D_ 镜下所见:_x000D_ 瘤组织微囊状排列，瘤细胞梭形。	（右小脑）符合毛细胞型星形胶质细胞瘤。	右小脑
1	B2	1	1	4	0	0		0	100	1	1	0	0	0	200	0	0.07	0.61	34.86	4.57	0	0.15	33.77	0.05	0.54	6.26	4.28	49.11	0.11	8.69	1.94	2.99	31.63	0	何嘉欣	常规病理报告	1206100	男	2	8000000000924468	1024230	02床	神经外科二	00142260	^13862916944	^320601200908070333^	肉眼所见:_x000D_ 碎组织8*4*1cm，切面灰白，粘滑感，质韧。_x000D_ 镜下所见:_x000D_ 瘤组织微囊状排列，瘤细胞梭形。	（右小脑）符合毛细胞型星形胶质细胞瘤。	右小脑
1	E5	1	2	6				0	100	2	1	1	0	0	270	0.06	0.08		96.11	23.16	0	3.12	98.56	6.59	74.61	85.52		11.8	15.24	50.87	32.65	13.47	14.47		谭炳志	常规病理报告	1226247	男	65	0003304077	1070313	07床	神经外科二	00907808	^13120592903	^320621194708277310^	肉眼所见:_x000D_ 组织一块3*3*2.5cm，切面灰白，局部见凝血块。	（右枕部）符合低级别胶质瘤（WHOⅡ级）伴出血囊性变。
6	C9	1	1	4	0	0		0	102	1	1	0	0	0	0.0002	0.36	0.32	0	58.14	92.13	0	0.03	3.92	0.22	1.19	9.8	1.45	96.24	0.51	3.13	0.78	15.97	16.72	0	吴浩华	常规病理报告	1201841	男	21	0800100958	1015245	23床	神经外科一	00132818	^81021529	^320602199002282031^	肉眼所见:_x000D_ 组织多块5*3*0.5CM,切面灰白,质嫩._x000D_ 镜下所见:_x000D_ 瘤组织弥散排列,瘤细胞小而圆,间质可见大量Rosenthal纤维伴微囊形成.	<腰椎椎管>毛细胞型星形细胞瘤.
1	A1		2	6	0	0		0	103	2	1	0	0	0																				0	季军	常规病理报告	1200050	男	36	0800098311	1010843	02床	神经外科二	00128845	15806297876	^320624197507081031^	肉眼所见:_x000D_ 组织一块7*7*4cm，脑组织下方见直径2.5cm灰褐区。_x000D_ 镜下所见:_x000D_ 瘤组织弥散排列，血管内皮增生。	（右额）：胶质细胞瘤（Ⅱ级）。	右额
1	B1		0	0						0	1	0																							朱永新	常规病理报告	1201746	男	43		133585	105	神外监护	-1			肉眼所见:_x000D_ 暗褐组织多块：6*5*1.5cm。	（左额叶）见少量脑组织，间质出血。另见凝血块。
1	B10
1	B7	1			0.01	0.01									52	0	0.1	0.6	68.28	0	0	0.48	0.17	0.02	3.78	26.14	11.24	86.59	1.72	25.35	16.36	28.58	48.47	0.01
1	C5	1			0	0									35	7.36	1.73	1.77	3.19	68.13	0	0.89	58.18	2.44	10.73	0.24	15.35	91.16	0.88	61.15	37.59	21.62	43.92	0
1	C7	1			7.01	7.01									152	0	0.04	0.56	50.49	12.49	0.07	13.33	41.12	1.47	92.37	0.79	13.1	64.97	16.43	64	44.57	5.86	15.97	7.01
1	D9																										1.94
1	E8	1	3	1	0	0				3	1	0	0	0	167											11.9	1.64	28.7	17.94	5.46	0.91	1.36	38.06	0	葛志明	常规病理报告	1309779	男	47	0003471492	1099270	06床	神经外科二	01152480	^85678250	^320611196604153117^	肉眼所见:_x000D_ 组织一块3*2.5*1cm。_x000D_ 镜下所见:_x000D_ 瘤组织弥漫排列，瘤细胞小而圆。	（额颞叶）星形胶质细胞瘤（WHOⅡ-Ⅲ级）	额颞叶
1	F7	1			2.1	2.1									165	0	0.01	0	54.32	94.71	0.03	0.53	18.48	0.27	33.98	7.87	16.3	39.82	0.72	69.74	47.98	82.94	76.29	2.1
1	G7	1			0.02	0.02									7	0	0.02	0.26	21.83	70.33	0.06	2.66	88.83	7.15	38.24	0	22.34	20.16	2.36	64.8	25.08	5.05	79.6	0.02
2	C6	1			0	0									9	6.87	0.1	0.55	7.62	92.32	0	0.03	20.87	0.19	8.05	27.08	12.35	79.05	0.14	50.25	7.07	91.08	92.28	0
2	F6	1			0.04	0.04									132	3.58	0.4	0.02	6.11	30.19	0	2.57	16.03	0.56	18.23	14.75	12.2	57.71	4.49	72.92	61.49	56.72	56.63	0.04
2	G10	1															0													0	0	0	0
3	A3	1			1.44	1.44									26	0.03		0	11.89	0	0	0.07	5.47	0	25.2	5.37	10.54	6.09		7.18				1.44
3	A5																0.07												0.76	2.84	0.6	30.67	7.63
3	B4	1																											28.47	3.04	23.2	46.81	44.35
3	C3	1																											12.98	49.67	14.84	39.34	38.02
3	E2															0	8.87	0	0.5	0	0	0	1.42	0	2.13				25.25	0	0	0	53.97
3	F1																													0.81	0.07	2.07	7.77
3	F2																												69.18	72.32	38.5	27.4	30.79
3	F3																												26.36	2.97	1.74	20.36	79.35
3	F9																							0.04					2.07	12.03	10.99	61.7	31.41
3	G1																							0.05						0.84	0.47	0.05	2.76
3	G2																												50.87	51.99	31.18	28.57	15.76
3	G3																							0.02					16.17	34.82	14.34	15.61	27.34
4	A8	1			0.66	0.66									158	0	0.08	0	0.38	0	0	0.16	0.18	0	15.89	0.43	2.12	3.61	6.33	0.15	0	0.81	1.78	0.66
4	B10	1													34	0.01	0.33	0.04	0.06	0	0	0	0.1	0	0.42	11.7	0.22	38.65	0.08	0	0	0	3.75
4	C10	1
4	C2	1	2	1						2	0	0	0	0	50	8.21	0.22	2.86	28.46	92.97	0.01	0.51	24.81	1.14	1.69	0.25	15.91	9.85	0.27	6.5	1.57	98.69	56.99		王玉清	常规病理报告	1521134	女	38	F000145583	1278703	02床	神经外科一	02431676	^18260577615	^511224197610086142^	肉眼所见:_x000D_ 组织一块6*4*2cm，切面灰白，局部透明，质软。	（右额叶）混合型星形细胞瘤，部分弥漫型星形细胞瘤，部分为少突胶质细胞瘤（WHOⅡ级）。
4	D2	1	2	1	0	0				2	0	0	0	0	28	9.28	0.13	0.49	90.6	9.44	0.02	0.25	3.11	0.35	0.8	0.3	5.29	54.55	0.17	8.41	2.96	95.84	57.83	0	王玉清	常规病理报告	1521134	女	38	F000145583	1278703	02床	神经外科一	02431676	^18260577615	^511224197610086142^	肉眼所见:_x000D_ 组织一块6*4*2cm，切面灰白，局部透明，质软。	（右额叶）混合型星形细胞瘤，部分弥漫型星形细胞瘤，部分为少突胶质细胞瘤（WHOⅡ级）。
4	F9	1													10											2.16	9.05	18.06	1.92	19.9	5.06	94.5	67.42
4	G1	1	3	1	0	0				3	1	0			8	0	0.06	0	21.5	1.91	0.01	0.1	67	0.83	0.46	0.35	0.26	3.08	0.26	10.82	0.68	94.25	0.55	0	茅新	常规病理报告	1519907	男	57				神外二	-1			肉眼所见:_x000D_ 灰白、灰黄碎组织一堆6*5*2cm，切面灰白，局部见出血。	（右额叶）考虑星形胶质细胞瘤，部分为少突胶质细胞瘤（WHOⅡ-Ⅲ级），建议做免疫组化检查进一步诊断。	右额叶
4	G4	1			0.01	0.01									6	0.06	0.12	0.78	7.53	2.09	0	0.01	76.32	0.1	0.23	0.06	1.82	13.85	0.17	1.62	0.55	78.31	13.26	0.01
5	A2	1	2	1						2	0	0	0	0						0	0	0	51.3	4.26	15.6				0.79	0	5.85	6.75	3.32		李书花	常规病理报告	1624764	女	57	F000624984	1368969	07床	神经外科一	02958892	^18932226885		肉眼所见:_x000D_ 不整形组织4*3*2cm，切面灰白，质嫩。_x000D_ 镜下所见:_x000D_ 瘤组织弥漫排列，其间微囊形成。	（右额叶）弥漫星形胶质细胞瘤（WHOⅡ级）。	右额叶
5	A8	1	0	0	0	0				0	0	0	0	0	224	0	0	0	78.72							58.32	0.93	27.17			0	0.36		0	张美玉	常规病理报告	1210006	女	52	0003046098	1033981	19床	神经外科一	00499625	^13862760851		肉眼所见:_x000D_ 组织5*5*2cm。	（右枕）脑组织中见不规则扩张的血管腔，管壁厚薄不均，脑实质内出血，符合血管畸形。
5	B1																			32.16	0	0.12	22.04	0	91.62				0.48	0	4.95	53.21	7.88
5	B8	1													137	0	0		0.05	0	0	0	18.39	0.47	17.31	90.77	0	5.26	0.39	30.53	0	0.46	38.45
5	C4		4	1						4	0	1	0	0		37.18	11.11	18.1	51.92	52.8	0	0.92	52.85	0.37	95				1.18	10.04	43.91	25.9	42.96		毛荷英	常规病理报告	1707152	女	72	F000892719	1414790	22床	神经外科一	03249537	^13951320729		肉眼所见:_x000D_ 灰白组织4*2.5*1cm，切面灰白，质软。	（右顶叶）考虑星形胶质瘤（WHOⅢ-Ⅳ级）建议做免疫组化检查进一步诊断。	右顶叶
5	D10																0.43			0.02	1.35	0	50.19	6.83	3.68						0.8	1.58
5	D3	1	4	1	3.54	3.54				4	0	0	0	0	145	0.17	5.75	0	32.45	98.39	0	0	11.67	0.07	65.61	51.2	9.92	61.23	1.2	16.53	13	54.7	20.5	3.54	丁志英	常规病理报告	1702242	女	59	F000832833	1403431	03床	神经外科一	03181882	^15896269897		肉眼所见:_x000D_ 组织一块4*2.5*1.5cm，切面灰白，灰红。	（顶叶）考虑胶质母细胞瘤（WHOⅣ级）。 建议免疫组化进一步诊断	顶叶
5	D4	1	4	1	0	0				4	0	1	0	0	87	4.82	0.36	30.01	17.75	64.44	0	0.87	71.72	1.01	81.15	37.8	11.91	84.66	3.41	64.04	51.91	14.64	74.75	0	毛荷英	常规病理报告	1707152	女	72	F000892719	1414790	22床	神经外科一	03249537	^13951320729		肉眼所见:_x000D_ 灰白组织4*2.5*1cm，切面灰白，质软。	（右顶叶）考虑星形胶质瘤（WHOⅢ-Ⅳ级）建议做免疫组化检查进一步诊断。	右顶叶
5	D9																0.66			0	0	0	56.04	0.02	2.21						2.42	34.28
5	E1																												0.4	3.39			8.09
5	E10																			0.35	0	0.02	5.56	0.03	34.89						0.22	0.66
5	E3	1	4	1	0.25	0.25				4	0	0	0	0	89	0.08	0	0	12.9	62.99	0	0.15	10.61	0.04	47.04	47.47	7.6	56.96	1.81		6.55	34.56		0.25	丁志英	常规病理报告	1702242	女	59	F000832833	1403431	03床	神经外科一	03181882	^15896269897		肉眼所见:_x000D_ 组织一块4*2.5*1.5cm，切面灰白，灰红。	（顶叶）考虑胶质母细胞瘤（WHOⅣ级）。 建议免疫组化进一步诊断	顶叶
5	E9																			0.39	0.07	0.07	17.82	0.07	28.3						8.29	7.55
5	F10	1	0	0	0	0				0	0	1	0	0	160	0	0.19	0	13.7							0	1.85	9.62	19.05					0	王宋英	常规病理报告	1417552	女	73	0003965861	1193152	104床	神经外科监护	01811136	^86211909^		肉眼所见:_x000D_ 灰红不整形组织5*4*3cm。	（颅内）脑组织边缘见凝血块，符合血肿。
5	F6																												1.33	69.48			81.86
5	F9	1											0							0.59	0	0.04	40.58	0.2	54.61	8.6	27.44	58.73	0		0.47	3.16
5	G1		2	1	0	0				2	0	0	0	0	5	0	0	0	0.22	19.69	0.01	6.27	63.37	4.31	41.04	4.22	4.7	37.5	5.96	17.02	13.67	9.79	56.36	0	李书花	常规病理报告	1624764	女	57	F000624984	1368969	07床	神经外科一	02958892	^18932226885		肉眼所见:_x000D_ 不整形组织4*3*2cm，切面灰白，质嫩。_x000D_ 镜下所见:_x000D_ 瘤组织弥漫排列，其间微囊形成。	（右额叶）弥漫星形胶质细胞瘤（WHOⅡ级）。	右额叶
5	G2		4	1	0	0				4	0	0	1	0	17	0	0.02	0	3.97	3.72	0	0.15	6.39	0	63.38	1.61	8.75	22.04			8.25	4.29		0	王玉霞	常规病理报告	1629342	女	50	8000000000664402	1380569	38床	神经外科一	03050502	^13912256538	^320624196606177202^	肉眼所见:_x000D_ 碎组织5*4*2cm，切面灰白，质嫩，局部有坏死。	（右顶）考虑胶质母细胞瘤（WHO Ⅳ级），建议做免疫组化检查进一步证实。
6	A7	1			0.11	0.11									54	0	0.03	0	73.9	8.09	0	0.12	72.29	3.35	24.11	52.34	5.61	0.26	0.93	0.26	0	9.46	22.6	0.11
6	B9	1													84					82.88	0	0	95.75	14.9	1.7	0.6	4.91	60.14	0.04	3.59	2.24	0	60.51
6	D9	1																		3.42	0	0.13	10.55	0.43	46.52	0	0	57.25	0	12.69	1.45	1.21	4.83
6	F3	0			0	0									62	2.98	1.79	0	47.5	0.4	0	0.42	59.1	0.32	70.84	0.47	11.68	91.51	0.01	77.5	92.04	0	67.5	0
6	G3	0			0	0									60											10.74	9.79	87.06	0	31.58	70.39	0	21.05	0
7	A1				0.01	0.01							0																			46.26		0.01
7	A2	1	0	0	0	0				0	1	0	0	0	54	0	0.02	0	44.09	0	0	0	24.65	0	0	0	2.54	8.77	0.25	17.08	7.08	0.99	7.47	0	陆凯旋	常规病理报告	1615501	男	26	F000534335	1348047	08床	神经外科一	02862218	^13057060362		肉眼所见:_x000D_ 灰白脑组织3块5*5*3cm，切面灰白，质软，另见灰褐凝血块组织4*3*1cm。	（大脑）符合脑组织血管畸形伴周围脑组织胶质细胞增生。 （送检凝血块）检及凝血块。 建议定期复查	大脑
7	A5				0	0																										7.97	0	0
7	A6	1	0	0	0	0				0	1	0	0	0	10	0	0	0	89.84	0	0	0	1.78	0	0.92	3.09	3.55	12.58	1.31	0	0	0.13	14.29	0	姚兴健	常规病理报告	1302910	男	17	0003384177	1084201	25床	神经外科一	01023539	^13962891079		肉眼所见:_x000D_ 碎组织2.5*2*0.8cm，其中见凝血块1.8*0.5*0.8cm，其余切面灰白，质偏嫩。	（头部）血管壁厚薄不一伴管腔扩张充血，出血，结合临床符合动静脉畸形伴边缘脑组织胶质细胞增生。_x000D_ （建议随访）
7	B6	1	0	0	0	0				0	1	0	0	0	131	1	1.36	0	10.92	0.05	0	0.13	1.19	0	13.25	8.5	1.84	71.69	0.69	18.24	4.45	26.23	54.44	0	姚兴健	常规病理报告	1302910	男	17	0003384177	1084201	25床	神经外科一	01023539	^13962891079		肉眼所见:_x000D_ 碎组织2.5*2*0.8cm，其中见凝血块1.8*0.5*0.8cm，其余切面灰白，质偏嫩。	（头部）血管壁厚薄不一伴管腔扩张充血，出血，结合临床符合动静脉畸形伴边缘脑组织胶质细胞增生。_x000D_ （建议随访）
7	C8	1																		0.62	0.02	53.47	24.42	0.36	100	3.62	9.43	47.75	0.24	14.6	2.62	5.26	57.12
7	D8	1			0	0									109	2.44		2.72	26.92	3.3	0.03	0.8	95.8	5.52	99.92	2.21	10.08	44.76	0.31	6.01	0.84	12.38	86.35	0
7	G10	1													97	0.01	0.03		34.41							0.04	34.28	1.43	1.35	39.46	22.11	45.47	29.39
[truncated: 15 more columns]

## Sheet: Sheet2
	ID	IDH1 mut1 wt0	Grade	2021 Histology type	Grade	Death	Month	gender	age	Chemotherapy	Radiotherapy	SMIM15	CD25	TEME115	TEME115 LYMPH	TEME115 GFAP	KLHDC8A	CD3	CD4	CD8	CD3+CD8	CD3+CD4	CD66b	CD68	FUOM	CD20	IKBIP CA	IKBIP Lymph	CD56	CD83	姓名	检查类型	检查号	性别	年龄	门诊号	住院号	床位号	送检科室	登记号	联系方式	身份证号码	肉眼所见	检查结果	部位	肿瘤组织学类型	Type	IDH1	IDH1 mut1 wt0
1	A1		2	6	2	0	103	1	0	0	0																				季军	常规病理报告	1200050	男	36	0800098311	1010843	02床	神经外科二	00128845	15806297876	^320624197507081031^	肉眼所见:_x000D_ 组织一块7*7*4cm，脑组织下方见直径2.5cm灰褐区。_x000D_ 镜下所见:_x000D_ 瘤组织弥散排列，血管内皮增生。	（右额）：胶质细胞瘤（Ⅱ级）。	右额	胶质细胞瘤	glioma
1	A10	1	2	2	2	0	86	1	0	0	0	0	0	0	0	18.53							0	0	0	0.44	0	0	0	1.73	周友贵	常规病理报告	1314497	男	39	0003481871	1110094	31床	神经外科二	01243788	^13962987042	^320623197312256050^	肉眼所见:_x000D_ 组织一块5*4*2.5cm，切面灰白，质软。	（左额部）考虑少突胶质细胞瘤（WHOⅡ级），建议做免疫组化检查进一步诊断。			oligodendroglioma	m	1
1	A2	0	1	4	1	0	100	1	0	0	0	86	0	0.06	0	59.13							4.07	4.07	9.72	0	1.69	1.23	0	14.12	何嘉欣	常规病理报告	1206100	男	2	8000000000924468	1024230	02床	神经外科二	00142260	^13862916944	^320601200908070333^	肉眼所见:_x000D_ 碎组织8*4*1cm，切面灰白，粘滑感，质韧。_x000D_ 镜下所见:_x000D_ 瘤组织微囊状排列，瘤细胞梭形。	（右小脑）符合毛细胞型星形胶质细胞瘤。	右小脑	毛细胞型星形胶质细胞瘤	pilocytic astrocytoma PA	w	0
1	A3	1			1	0	60	0	0			114	0	0.04	0	37.77							1.25	6.47	9.11	0.21	1.43	0.22	0	3.94																		m	1
1	A4	1	3	2	3	0	60	1	0	0	0	127	0	0.01	0	23.13							13.17	3.97	25.47	0.4	1.74	0.04	22.67	3.1	王志军	常规病理报告	1220896	男	43	0003259958	1060166	10床	神经外科一	00815376	^86794897	^320624196812176577^	肉眼所见:_x000D_ 碎组织7*7*3cm，局部见3*3cm灰褐区。_x000D_ 镜下所见:_x000D_ 瘤组织弥漫排列，瘤细胞多边形。	（右顶）间变性少枝胶质细胞瘤（WHOⅢ级）.结合病史，符合术后复发。			anaplastic oligodendroglioma	m	1
1	A5	1	4	1	4	1	6	1	1	0	0	96	0	0.14	0.37	0.06							0	1.44	11.58	0.06	12.07	6.44	6.9	10.34	黄亚康	常规病理报告	1225502	男	64	8000000000444215	1069271	17床	神经外科一	00841251	^81250317	^320624194806169216^	肉眼所见:_x000D_ 不整形碎组织一堆3*2*1cm，切面灰白，质嫩。_x000D_ 镜下所见:_x000D_ 瘤组织弥散排列，瘤细胞圆形，异形，间质水肿伴血管增生，内皮肿胀，可见栅栏状坏死。	（右枕部）星形胶质细胞瘤Ⅲ-Ⅳ级。	右枕部	星形胶质细胞瘤	astrocytoma	m	1
1	A6	1	2	1	2	0	92	0	0	0	0	48	0	0	0	48.47							2.35	1.21	15.71	0.04	0.24	0.01	0	9.57	沈海英	常规病理报告	1227695	女	25	0003310159	1074578	02床	神经外科二	00934423	^86678725	^320683198701109020^	肉眼所见:_x000D_ 灰白组织一块5*4*1.5cm，切面灰白，质软，半透明。	（左颞部基底节区）星形胶质细胞瘤（WHOⅡ级）			astrocytoma	m	1
1	A8	1	4	1	4	1	6	0	1	0	0	6	0	0	0	4.19							0.17	1.75	1.79	0.26	13.99	10.98	1.83	9.41	张兰	常规病理报告	1308785	女	67	0003442285	1096780	23床	神经外科二	01122014	^13404207607	^320623194601134128^	肉眼所见:_x000D_ 碎组织一堆4*2*2cm。_x000D_ 镜下所见:_x000D_ 瘤组织弥散排列，瘤细胞大小不一，核大深染，异形明显，可见栅栏状坏死伴血管内皮肿胀。	（左颞叶）考虑胶质母细胞瘤（WHOⅣ级），建议做免疫组化检查进一步诊断。	左颞叶		GBM	m	1
1	A9	1	4	1	4	1	2	1	0			0	0	0.05	0	17.26							0.17	2.31	6.67	0	32.17	12.99	7.59	25.8	陶俊	常规病理报告	1311463	男	47	0003450621	1103218	09床	神经外科一	01187882	^18752853952	^320622196604092034^	碎组织3*2*1cm	(右颞叶)胶质母细胞瘤（WHOⅣ级）			GBM	m	1
1	B1		0	0	0			1	0																						朱永新	常规病理报告	1201746	男	43		133585	105	神外监护	-1			肉眼所见:_x000D_ 暗褐组织多块：6*5*1.5cm。	（左额叶）见少量脑组织，间质出血。另见凝血块。			vascular malformation
1	B10
1	B2	1	1	4	1	0	100	1	0	0	0	200	0	0.07	0.61	34.86	4.57	0	0.15	33.77	0.05	0.54	6.26	4.28	49.11	0.11	8.69	1.94	2.99	31.63	何嘉欣	常规病理报告	1206100	男	2	8000000000924468	1024230	02床	神经外科二	00142260	^13862916944	^320601200908070333^	肉眼所见:_x000D_ 碎组织8*4*1cm，切面灰白，粘滑感，质韧。_x000D_ 镜下所见:_x000D_ 瘤组织微囊状排列，瘤细胞梭形。	（右小脑）符合毛细胞型星形胶质细胞瘤。	右小脑	毛细胞型星形胶质细胞瘤	pilocytic astrocytoma PA	m	1
1	B3	1	3	1	3	1	12	1	0	0	0	165	0.44	0.32	0.79	26.53	0	0	2.43	68.09	0.31	7.34	1.64	23.52	41.45	0.32	5.47	1.82	18.8	49.95	陈建	常规病理报告	1214311	男	53	8000000000682473	1043599	10床	神经外科一	00549413	85613997	^320602195809032035^	肉眼所见:_x000D_ 组织一块4.5*2.5*1.5cm。_x000D_ 镜下所见:_x000D_ 瘤组织弥漫排列，可见瘤巨细胞。	（右侧额叶）星形胶质细胞瘤Ⅲ级。	右侧额叶	星形胶质细胞瘤	astrocytoma	m	1
1	B4	1	3	2	3	0	60	1	0	0	0	281	1.22	0.22	0.62	27.28	2.29	0	4.09	39.18	1.3	23.83	5.75	8.68	48.5	0.68	16.69	4.54	93.13	16.29	王志军	常规病理报告	1220896	男	43	0003259958	1060166	10床	神经外科一	00815376	^86794897	^320624196812176577^	肉眼所见:_x000D_ 碎组织7*7*3cm，局部见3*3cm灰褐区。_x000D_ 镜下所见:_x000D_ 瘤组织弥漫排列，瘤细胞多边形。	（右顶）间变性少枝胶质细胞瘤（WHOⅢ级）.结合病史，符合术后复发。			oligodendroglioma	m	1
1	B5	1	4	1	4	1	6	1	1	0	0	68	0.16	0.88	2.6	2.81	6.9	0.06	0.89	36.32	0.56	3.58	1.32	13.52	90.29	0.47	71.39	40.48	54.31	41.75	黄亚康	常规病理报告	1225502	男	64	8000000000444215	1069271	17床	神经外科一	00841251	^81250317	^320624194806169216^	肉眼所见:_x000D_ 不整形碎组织一堆3*2*1cm，切面灰白，质嫩。_x000D_ 镜下所见:_x000D_ 瘤组织弥散排列，瘤细胞圆形，异形，间质水肿伴血管增生，内皮肿胀，可见栅栏状坏死。	（右枕部）星形胶质细胞瘤Ⅲ-Ⅳ级。	右枕部	星形胶质细胞瘤	astrocytoma	m	1
1	B6	1	4	1	4	1	4	1	0	0	0	50	0.74	0.19	0.24	63.55	0	0	0.19	0.7	0	28.76	23.38	8.89	72.31	15.74	41.54	19.34	18.53	55.77	周贤生	常规病理报告	1300693	男	58	8000000000283031	1077812	25床	神经外科二	00599444	^13814603582	^320602195402232019^	肉眼所见:_x000D_ 碎组织6*6*2cm，局部暗红。	（左颞叶）星形细胞胶质瘤，WHOⅢ-Ⅳ级，部分为胶质母细胞瘤。			astrocytoma	m	1
1	B7	1										52	0	0.1	0.6	68.28	0	0	0.48	0.17	0.02	3.78	26.14	11.24	86.59	1.72	25.35	16.36	28.58	48.47																		m	1
1	B9	1	3	1	3	1	16	1	0	0	1	1	0	0	0.24	92.89	0	0	0	25.95	0	0.39	2.7	5.76	23.39	0.05	4.84	0.89	1.31	20.22	谢细军	常规病理报告	1312378	男	42	8000000000206851	1105348	12床	神经外科一	01206126	^18912254602	^320622197006056636^	肉眼所见:_x000D_ 碎组织一堆4*3*2cm。	（头部）考虑星形胶质细胞瘤（WHOⅢ级）_x000D_ （建议免疫组化进一步诊断）			astrocytoma	m	1
1	C1	1	1	4	1	0	60	0	0	0	0	169	0.03	0.64	6.05	6.97	99.1	0	0.02	1.61	0	0.02	14.63	8.12	74.58	0.21	37.76	21.6	18.5	8.56	黄理菊	常规病理报告	1202109	女	57	0800101227	1015693	05床	神经外科二	00133201	^86345470	^32062419550115822x^	肉眼所见:_x000D_ 组织4*3*1cm。_x000D_ 镜下所见:_x000D_ 瘤组织弥散分布，细胞较小，可见小囊样结构。	（右额颞）毛细胞型星形细胞瘤。	右额颞	毛细胞型星形细胞瘤	pilocytic astrocytoma PA	m	1
1	C10	1	3	6	3	0	84	1	0	1	1	12					0	0.01	0.14	10.95	0.07	66.42	1.24	6.1	30.26	0.77	18.42	5.94	29.06	47.89	金武	常规病理报告	1319011	男	33	0003611920	1121469	18床	神经外科一	01334473	^15195532963	^342122198001207573^	肉眼所见:_x000D_ 组织一块6*3*3cm，切面暗红，质软，见散在出血。	（左颞叶）考虑间变型混合性胶质细胞瘤（WHOⅢ级），建议做免疫组化检查进一步诊断。	左颞叶	间变型混合性胶质细胞瘤	anaplastic glioma	m	1
1	C2	0	1	4	1	0	99	0	0	0	0	172	0.61	0.38	0.54	12.55	37.24	0	0.65	86.72	6.81	34.46	49.75	16.75	81.05	17.73	29.36	37.8	37.72	33.63	圣培	常规病理报告	1208419	女	22	0800109575	1030325	11床	神经外科一	00145974	^15106282861	^320683199003247025^		肿瘤组织免疫组化标记结果如下（Envision法）：_x000D_ GFAP（+），S-100（±），NSE（+），CD56（-），CD10（-），CKpan（-），CKL（-），Syn（-）。_x000D_ CD34（+）显示丰富的血管网。_x000D_ （小脑）：结合HE切片，符合毛细胞型星形细胞瘤。			pilocytic astrocytoma PA	w	0
1	C3	1	3	1	3	1	12	1	0	0	0	170	14.08	0.57	1.23	21.41	83.43	0.04	3.39	94.2	5.52	31.8	10.56	31.17	45.52	1.13	24.48	7.55	66.88	63.27	陈建	常规病理报告	1214311	男	53	8000000000682473	1043599	10床	神经外科一	00549413	85613997	^320602195809032035^	肉眼所见:_x000D_ 组织一块4.5*2.5*1.5cm。_x000D_ 镜下所见:_x000D_ 瘤组织弥漫排列，可见瘤巨细胞。	（右侧额叶）星形胶质细胞瘤Ⅲ级。	右侧额叶	星形胶质细胞瘤	astrocytoma	m	1
1	C4		4	1	4	1	6	1	1	0	0																				黄亚康	常规病理报告	1225502	男	64	8000000000444215	1069271	17床	神经外科一	00841251	^81250317	^320624194806169216^	肉眼所见:_x000D_ 不整形碎组织一堆3*2*1cm，切面灰白，质嫩。_x000D_ 镜下所见:_x000D_ 瘤组织弥散排列，瘤细胞圆形，异形，间质水肿伴血管增生，内皮肿胀，可见栅栏状坏死。	（右枕部）星形胶质细胞瘤Ⅲ-Ⅳ级。	右枕部	星形胶质细胞瘤	astrocytoma
1	C5	1										35	7.36	1.73	1.77	3.19	68.13	0	0.89	58.18	2.44	10.73	0.24	15.35	91.16	0.88	61.15	37.59	21.62	43.92																		m	1
1	C7	1										152	0	0.04	0.56	50.49	12.49	0.07	13.33	41.12	1.47	92.37	0.79	13.1	64.97	16.43	64	44.57	5.86	15.97																		m	1
1	C8		2	6	2	1	40	0	0	0	0																				王建英	常规病理报告	1309538	女	41	8000000000077920	1098737	10床	神经外科二	01135827	^15896265609	^320611197112190063^	肉眼所见:_x000D_ 组织2块6*4*3cm，切面灰白，见出血点。	（左额颞叶）胶质细胞瘤Ⅰ-Ⅱ级。			glioma
1	C9	1	4	1	4	0	86	1	0	0	0	1					0.63	0	0.03	1.38	0.02	3.37	0.69	10.7	34.29	0.04	17.92	6.22	17.54	34.15	陈吾泉	常规病理报告	1312492	男	34	0003483761	1102591	23床	神经外科一	01181943	^18251353860	^320623197905083175^	肉眼所见:_x000D_ 碎组织一堆4*3*2cm。	（小脑）星形胶质细胞瘤（WHOⅣ级）	小脑	星形胶质细胞瘤	astrocytoma	m	1
1	D1		4	1	4	1	12	0	1	1	1																				李兰英	常规病理报告	1202742	女	67	0800102531	1017770	06床	神经外科一	00135080	^15800787491	^320623194403266488^	肉眼所见:_x000D_ 不整形组织一块5*4*3cm，切面灰白、质嫩。_x000D_ 镜下所见:_x000D_ 瘤细胞弥漫排列，瘤组织中可见大片坏死。	（颅内）星形胶质细胞瘤Ⅲ-Ⅳ级。	颅内	星形胶质细胞瘤	astrocytoma
1	D10	1	4	6	4	1	20	1	1	0	0	15											0.27	1.44	7.09	0.02	3.07	0.81	1.89	4.57	刘庙林	常规病理报告	1319349	男	64	0003626352	1122000	04床	神经外科二	01338285	^15312953448	^320625194810087439^	肉眼所见:_x000D_ 灰白灰褐碎组织一堆4*4*1.5cm，质嫩。	（右颞顶）胶质瘤（WHOⅢ-Ⅳ级）。	右颞顶叶	胶质瘤	glioma	m	1
1	D2	1	2	1	2	1	11	0	0	0	0	293	0.08	0.35	0.15	76.78	85.81	0	0.1	93.77	2.13	4.96	3.89	22.66	48.32	0.06	22.27	5.06	63.77	24.24	高玉萍	常规病理报告	1208727	女	51	0800109155	1029559	16床	神经外科二	00145325	^84221898	^320623196102091468^	肉眼所见:_x000D_ 组织一块4*3*2.5cm。_x000D_ 镜下所见:_x000D_ 瘤组织弥漫排列，瘤细胞多边形，胞浆丰富，核偏位。	（右额颞叶）星形胶质细胞瘤Ⅱ级。	右额颞叶	星形胶质细胞瘤	astrocytoma	m	1
1	D3	1	2	1	2	0	96	0	0	0	0	16	0	0		0.66	100	12.5	12.5	62.5	12.5	25	0	0.68	6.22	0.24	2.56	1.23	99.42	10.46	曹建明	常规病理报告	1216045	女	51	0003123861	1046868	23床	神经外科二	00672756	^15151328819	^320623196012294544^	肉眼所见:_x000D_ 组织一块5*4*2cm，切面呈蜂窝状。_x000D_ 镜下所见:_x000D_ 瘤组织弥散排列，瘤细胞大小不一，异形，间质血管轻度增生。	（左额部）星形胶质细胞瘤Ⅱ级。	左额部	星形胶质细胞瘤	astrocytoma	m	1
1	D4	1	0	0	0	1	6	1	0	0	0	230	20.09	1.41	5.68	14.24	28.62	0.03	20.42	74.47	1.83	87.61	23.28	7.81	28.14	22.25	30.46	10.74	42.09	62.93	吴荣海	常规病理报告	1223393	男	49	0003258612	1065047	33床	神经外科一	00858492	^15262745086	^320623196310303197^	肉眼所见:_x000D_ 灰白色不整形碎组织一堆3.5*2.5*1cm。	（右侧基底节）部分脑组织出血坏死，部分胶质细胞增生，间质血管内皮细胞增生，未见明显神经元细胞，考虑低级别胶质瘤。			gliosis	m	1
1	D5	1	4	1	4	1	6	1	1	0	0	89	16.69	3.25	3.48	2.56	95.8	0.11	1.28	88.56	15.65	12.95	1.52	11.62	95.52	0.9	83.78	67.92	18.67	73.46	黄亚康	常规病理报告	1225502	男	64	8000000000444215	1069271	17床	神经外科一	00841251	^81250317	^320624194806169216^	肉眼所见:_x000D_ 不整形碎组织一堆3*2*1cm，切面灰白，质嫩。_x000D_ 镜下所见:_x000D_ 瘤组织弥散排列，瘤细胞圆形，异形，间质水肿伴血管增生，内皮肿胀，可见栅栏状坏死。	（右枕部）星形胶质细胞瘤Ⅲ-Ⅳ级。	右枕部	星形胶质细胞瘤	astrocytoma	m	1
1	D6	1	3	1	3	1	19	1	0	0	0	138	10.14	0.16	0.52	48.08	72.62	0	4.27	94.99	64.22	80.91	37.99	2.08	49.75	33.57	33.04	7.15	64.93	88.13	周文均	常规病理报告	1301298	男	47	0003375353	1079276	30床	神经外科二	00981405	^15370474816	^320623196601160835^	肉眼所见:_x000D_ 灰白碎组织一堆4*4*1.5cm，切面灰白，质中。_x000D_ 镜下所见:_x000D_ 瘤组织弥散排列，瘤细胞大小不一，核大深染，异形明显，间质可见灶性坏死伴血管增生，内皮细胞肿胀。	（双额部）考虑间变型星形胶质细胞瘤（WHOⅢ级），建议做免疫组化检查进一步诊断。			anaplastic astrocytoma	m	1
1	D8	1	2	6	2	1	40	0	0	0	0	104					6.35	0	3.47	9.47	0	90.18	5.76	7.96	47.53	1.99	13.24	2.27	7.07	43.98	王建英	常规病理报告	1309538	女	41	8000000000077920	1098737	10床	神经外科二	01135827	^15896265609	^320611197112190063^	肉眼所见:_x000D_ 组织2块6*4*3cm，切面灰白，见出血点。	（左额颞叶）胶质细胞瘤Ⅰ-Ⅱ级。			glioma	m	1
1	D9																							1.94
1	E1	0	4	1	4	1	15	0	0	0	0	213	0	0	0	23.6	60	0	0.42	1.49	0	0.42	3.16	6.95	21.4	0.16	21.94	17.21	0.37	12.98	施龙娣	常规病理报告	1205127	女	49	0800105564	1022970	37床	神经外科一	00139656	^13275290353	^320624196211138065^	肉眼所见:_x000D_ 碎组织6*6*3cm，切面灰白，有出血。_x000D_ 镜下所见:_x000D_ 瘤细胞呈弥漫排列，瘤细胞呈梭形，核大、异形明显，伴明显坏死，及血管内皮增生。	（右颞叶）胶质母细胞瘤（WHOⅣ级）。			GBM	w	0
1	E10	1	4	6	4	1	15	1	1	0	0	131											0.4	3.54	6.2	0	27.57	8.48	2.97	6.76	刘庙林	常规病理报告	1319349	男	64	0003626352	1122000	04床	神经外科二	01338285	^15312953448	^320625194810087439^	肉眼所见:_x000D_ 灰白灰褐碎组织一堆4*4*1.5cm，质嫩。	（右颞顶）胶质瘤（WHOⅢ-Ⅳ级）。	右颞顶叶	胶质瘤	glioma	m	1
1	E2	1	4	1	4	1	1	1	1	0	0	199	0.22	1.44	1.53	4.12	81.67	0	0.07	34.82	0.62	2.9	8.14	2.01	43.3	0.13	58.8	39.41	49.1	31.97	顾维忠	常规病理报告	1211658	男	61	0003076136	1037444	25床	神经外科一	00537663	^15950860895	^320624195105050436^	肉眼所见:_x000D_ 碎组织4*2*1cm。_x000D_ 镜下所见:_x000D_ 瘤组织弥散分布，细胞异形明显，核大，深染，血管内皮细胞增生，部分区域见坏死。	（颞顶叶）星形胶质细胞瘤Ⅲ-Ⅳ级。	颞顶叶	星形胶质细胞瘤	astrocytoma	m	1
1	E3	1	3	2	3	1	41	0	1	0	0	155	13.23	0.86	1.17	10.32	65.17	0	0	63.42	0.79	16.66	0.73	10.61	33.33	1.09	12.05	6.92	13.25	47.39	周云	常规病理报告	1216704	女	63	0003167516	1048916	04床	神经外科二	00700040		^320623194907194369^	肉眼所见:_x000D_ 组织一块10*9*3.5cm,切面灰白,出血._x000D_ 镜下所见:_x000D_ 瘤组织弥散排列,细胞较小,胞浆较空.	(额叶)少枝胶质细胞瘤伴间变(WHOⅡ-Ⅲ级)			oligodendroglioma	m	1
1	E4	1	0	0	0	1	5	1	0	0	0	243	0	0.02	0	78.43	14.16	0.06	41.72	82.93	0.45	93.2	63.64	1.18	47.33	18.18	35.88	12.98	0.1	12.21	吴荣海	常规病理报告	1223393	男	49	0003258612	1065047	33床	神经外科一	00858492	^15262745086	^320623196310303197^	肉眼所见:_x000D_ 灰白色不整形碎组织一堆3.5*2.5*1cm。	（右侧基底节）部分脑组织出血坏死，部分胶质细胞增生，间质血管内皮细胞增生，未见明显神经元细胞，考虑低级别胶质瘤。			gliosis	m	1
1	E5	1	2	6	2	0	100	1	1	0	0	270	0.06	0.08		96.11	23.16	0	3.12	98.56	6.59	74.61	85.52		11.8	15.24	50.87	32.65	13.47	14.47	谭炳志	常规病理报告	1226247	男	65	0003304077	1070313	07床	神经外科二	00907808	^13120592903	^320621194708277310^	肉眼所见:_x000D_ 组织一块3*3*2.5cm，切面灰白，局部见凝血块。	（右枕部）符合低级别胶质瘤（WHOⅡ级）伴出血囊性变。			glioma	m	1
1	E6	1	4	1	4	1	7	0	0	0	0		0.55	0	0.29	87.93	95.09	0	0.36	9.38	0	43.09									尹红	常规病理报告	1302303	女	40	0003375990	1082610	19床	神经外科一	01008150	^13063773981	^320622197202152326^	肉眼所见:_x000D_ 灰白组织一块7.5*5*1.5cm._x000D_ 镜下所见:_x000D_ 瘤组织栅栏状排列,瘤组织中见大片坏死.	(右颞叶)星形胶质细胞瘤Ⅳ级.			astrocytoma	m	1
1	E8	1	3	1	3			1	0	0	0	167											11.9	1.64	28.7	17.94	5.46	0.91	1.36	38.06	葛志明	常规病理报告	1309779	男	47	0003471492	1099270	06床	神经外科二	01152480	^85678250	^320611196604153117^	肉眼所见:_x000D_ 组织一块3*2.5*1cm。_x000D_ 镜下所见:_x000D_ 瘤组织弥漫排列，瘤细胞小而圆。	（额颞叶）星形胶质细胞瘤（WHOⅡ-Ⅲ级）	额颞叶	星形胶质细胞瘤	astrocytoma	m	1
1	E9		4	6	4	1	17	0	1	0	0																23.86	21.35	12.5	38.64	施云香	常规病理报告	1313776	女	65	0003500251	1108378	27床	神经外科一	01229908	^13912430932	^320625471008138^	肉眼所见:_x000D_ 组织一块7*7*5cm，切面灰白，部分坏死。	（头部）胶质细胞瘤（WHOⅣ级）			glioma
1	F1	0	3	6	3	1	32	1	1	0		213	0	0.09	0	49.95							22.28	13.64	52.11	2.42	47.13	48.93	35.88	24.42	常春贵	常规病理报告	1205865	男	65	8000000000048149	1024710	10床	神经外科二	00141510	^13962849230	^320602461013105^	肉眼所见:_x000D_ 灰黄、灰褐组织8*6*3cm，其外见出血。_x000D_ 镜下所见:_x000D_ 瘤组织弥散排列，间质血管增生、水肿、出血明显。	（右枕）胶质瘤（WHOⅢ级）。	右枕叶	胶质细胞瘤	glioma	w	0
1	F2	1	3	1	3	1	18	0	0	0	0	131	0.91	0.44	0.91	14.85	81.99	0.01	0.22	14.4	0.29	1.97	18.91	7.59	53.05	10.94	19.68	5.69	84.69	24.27	徐晓丽	常规病理报告	1212216	女	42	0003096504	1039228	20床	神经外科一	00582154	^13773851127	^320625196907154940^	肉眼所见:_x000D_ 瘤组织7*5*5cm，部分有包膜，切面灰白，有出血，半透明。_x000D_ 镜下所见:_x000D_ 瘤组织弥散状排列，瘤细胞异形，间质血管增生，并见灶性坏死。	（左额叶）间变型星形胶质细胞瘤（WHOⅢ级）。			anaplastic astrocytoma	m	1
1	F3	1	3	2	3	1	5	0	1	0	0	279	4.93	0.12	0.34	14.74	62.58	0	0.38	79.14	0.87	16.74	81.36	6.78	55.84	39.66	13.81	5.93	5.41	27.33	周云	常规病理报告	1216704	女	63	0003167516	1048916	04床	神经外科二	00700040		^320623194907194369^	肉眼所见:_x000D_ 组织一块10*9*3.5cm,切面灰白,出血._x000D_ 镜下所见:_x000D_ 瘤组织弥散排列,细胞较小,胞浆较空.	(额叶)少枝胶质细胞瘤伴间变(WHOⅡ-Ⅲ级)			oligodendroglioma	m	1
1	F4	1	4	1	4	1	6	1	1	0	0	77	0	0	0.09	14.57	51.89	0	0.53	9.63	0.14	5.99	0	4.9	17.24	0.1	15.8	3.4	0	13	黄亚康	常规病理报告	1225502	男	64	8000000000444215	1069271	17床	神经外科一	00841251	^81250317	^320624194806169216^	肉眼所见:_x000D_ 不整形碎组织一堆3*2*1cm，切面灰白，质嫩。_x000D_ 镜下所见:_x000D_ 瘤组织弥散排列，瘤细胞圆形，异形，间质水肿伴血管增生，内皮肿胀，可见栅栏状坏死。	（右枕部）星形胶质细胞瘤Ⅲ-Ⅳ级。	右枕部	星形胶质细胞瘤	astrocytoma	m	1
1	F5	1	3	2	3	0	60	0	0	0	0	147	2.15	0.3	1.28	50.37	79.75	0	2.46	76.99	1.41	24.3	19.96	4.35	41.04	3.06	27.36	7.98	83.38	43.46	高琴梅	常规病理报告	1227113	女	46	0003325946	1072426	16床	神经外科二	00926203	^13485126526	^320923196607274821^	肉眼所见:_x000D_ 碎组织5*5*1.5cm，切面灰白，质嫩。	（左颞叶）混合型胶质细胞瘤，大部分为少质胶质细胞瘤伴间变，小部分为星形胶质细胞瘤（WHOⅡ-Ⅲ级）。	左颞叶	混合型胶质细胞瘤，大部分为少质胶质细胞瘤伴间变，小部分为星形胶质细胞瘤	oligodendroglioma	m	1
1	F6	1	2	6	2	1	28	1	0	0	0	21	0	0.38	0.6	82.81	99.4	0.05	1.34	18.71	0.19	18.46	0.13	18.05	43.14	0.25	31.53	3.47	94.36	88.38	张胜兵	常规病理报告	1303182	男	49	0003392527	1084723	15床	神经外科一	01027113	^15962869363	^320624196312220818^	肉眼所见:_x000D_ 组织一块8*5*3cm，切面灰白，部分区域半透明，质嫩伴出血。	（头部）胶质瘤（WHOⅡ级）			glioma	m	1
1	F7	1										165	0	0.01	0	54.32	94.71	0.03	0.53	18.48	0.27	33.98	7.87	16.3	39.82	0.72	69.74	47.98	82.94	76.29																		m	1
1	G1	1	4	1	4	1	2	1	0	0	0	79	0	0	0	26.7	9.99	0	0.01	94.87	0.68	4.2	1.62	22.7	5.06	14.59	23.05	7.63	15.06	8.89	孙桂清	常规病理报告	1206097	男	57	8000000000451124	1025612	13床	神经外科二	00141960	^15306299119	^320602540708203^	肉眼所见:_x000D_ 组织一块6*4.5*1.5cm，切开部分灰褐。_x000D_ 镜下所见:_x000D_ 瘤组织栅栏状排列，瘤细胞梭形，其间可见大片坏死。	（左额颞）星形胶质细胞瘤Ⅲ-Ⅳ级。			astrocytoma	m	1
1	G2		3	1	3	1	7	0	1	0	0																				黄夕珍	常规病理报告	1212573	女	74	0003086266	1038604	21床	神经外科二	00573685	^13962854898	^320624193708286860^	肉眼所见:_x000D_ 碎组织4*3*1.5cm。_x000D_ 镜下所见:_x000D_ 瘤组织排列成弥漫状，细胞异型，肥大，血管内皮增生。	（左额部）星形胶质细胞瘤Ⅱ-Ⅲ级。	左额部	星形胶质细胞瘤	astrocytoma
1	G3	1	3	2	3	1	41	0	1	0	0	279	0	0.02	0	57.02	27.95	0	0.25	85.36	0.88	61.99	34.76	8.47	5.49	30.34	2.54	0.95	0.56	3.86	周云	常规病理报告	1216704	女	63	0003167516	1048916	04床	神经外科二	00700040		^320623194907194369^	肉眼所见:_x000D_ 组织一块10*9*3.5cm,切面灰白,出血._x000D_ 镜下所见:_x000D_ 瘤组织弥散排列,细胞较小,胞浆较空.	(额叶)少枝胶质细胞瘤伴间变(WHOⅡ-Ⅲ级)			oligodendroglioma	m	1
1	G4	1	4	1	4	1	6	1	1	0	0	123	0	0.07	0	5.9	58.45	0.04	1.23	32.37	0.22	12.14	0.05	13.14	11.45	0.53	33.38	12.79	5.81	5.22	黄亚康	常规病理报告	1225502	男	64	8000000000444215	1069271	17床	神经外科一	00841251	^81250317	^320624194806169216^	肉眼所见:_x000D_ 不整形碎组织一堆3*2*1cm，切面灰白，质嫩。_x000D_ 镜下所见:_x000D_ 瘤组织弥散排列，瘤细胞圆形，异形，间质水肿伴血管增生，内皮肿胀，可见栅栏状坏死。	（右枕部）星形胶质细胞瘤Ⅲ-Ⅳ级。	右枕部	星形胶质细胞瘤	astrocytoma	m	1
1	G5	1	2	1	2	0	92	0	0	0	0	197	0.03	0	0.06	62.05	29.68	0	0.01	72.26	0.07	25.45	21.12	2.01	11.76	4.91	1.72	0.15	0	38.94	沈海英	常规病理报告	1227695	女	25	0003310159	1074578	02床	神经外科二	00934423	^86678725	^320683198701109020^	肉眼所见:_x000D_ 灰白组织一块5*4*1.5cm，切面灰白，质软，半透明。	（左颞部基底节区）星形胶质细胞瘤（WHOⅡ级）			astrocytoma	m	1
1	G7	1										7	0	0.02	0.26	21.83	70.33	0.06	2.66	88.83	7.15	38.24	0	22.34	20.16	2.36	64.8	25.08	5.05	79.6																		m	1
2	A1	1	4	1	4	1	11	1	1	0	1	52	0.09	0.05	0.32	0.06	2.67	0	0.06	2.78	0	5.06	0	2.77	3.99	0.1	2.06	0.57	5.69	0.08	周振西	常规病理报告	1320205	男	73	0003608578	1121392	24床	神经外科二	01345942	^13524931883	^320624193909265310^	肉眼所见:_x000D_ 瘤组织一个5*5*4cm，质嫩，切面灰白。_x000D_ 镜下所见:_x000D_ 肿瘤细胞排列成栅栏状，并见出血及坏死区。	（右颞）胶质母细胞瘤（WHOⅢ-Ⅳ级）。			GBM	m	1
2	A2	1	4	6	4	1	5	1	1	0	0	257	0.06	0.02	0	40.12	9.63	0	0.04	86.43	0.27	14.58	0.23	2.61	6.36	0	1.53	0.76	2.69	0.33	戴建银	常规病理报告	1323323	男	62	0003630795	1132248	29床	神经外科一	01411800	^13506297568	^32062119510903141X^	肉眼所见:_x000D_ 不整形碎组织4*3*2cm。	（左颞叶）胶质细胞瘤（WHOⅢ-Ⅳ级）。	左颞叶	胶质细胞瘤	glioma	m	1
2	A3	1	3	1	3	0	60	0	0	0	0	56	0.13	0.06	1.36	52.39	12.2	0	0.18	47.76	0.03	3.91	4.73	0.65	18.6	0.02	0.77	0	47.89	17.74	邱如霞	常规病理报告	1327846	女	49	0003739360	1142920	13床	神经外科二	01491025	^13773642579	^320624196404074723^	肉眼所见:_x000D_ 碎组织一堆4*3*2cm。	（颞叶）考虑间变型星形胶质细胞瘤（WHOⅢ级）。_x000D_ 建议免疫组化检查进一步证实			anaplastic astrocytoma	m	1
2	A4	1	1	4	1	0	80	0	0	0	0	81	0	0.02	0.46	45.64	0.46	0	0.03	45.71	0.13	18.77	0.06	4.54	0.47	0	0.31	0	2.3	3.8	秦琦	常规病理报告	1400276	女	7	8000000000398569	1149975	21床	神经外科二	01520717	^13814620063^	^320602200610177046^	肉眼所见:_x000D_ 碎组织一堆5*3*1cm，切面灰白。	（右小脑）毛细胞型星形胶质细胞瘤（WHOⅠ级）。			pilocytic astrocytoma PA	m	1
2	A5	1	4	1	4	1	3	1	1	0	0	76	0.02	0	0	8.71	0.92	0	0.03	5.07	0	9.17	0.07	5.79	6.11	0.83	3.18	2.91	8.59	14.67	周贤根	常规病理报告	1402872	男	66	0003852543	1156087	25床	神经外科二	01589758	^13962716068	^320623194707315090^	肉眼所见:_x000D_ 瘤组织4.5*3*2.5cm，切面灰白，灰黄。	（右枕叶）考虑胶质母细胞瘤（WHOⅣ级）。_x000D_ 建议做免疫组化进一步证实			GBM	m	1
2	A6	1	3	2	3	0	77	1	0	0	0	22	0	0	0	43.32	0.04	0	0	22.7	0	13.03	0.53	0.56	19.99	0.68	0.51	0.27	24.43	58.76	黄冯建	常规病理报告	1405058	男	49	0003865245	1161799	20床	神经外科二	01628371	^13212280141	^32062319650218839X^	肉眼所见:_x000D_ 组织一块7*6*2cm，切开见5*5cm出血，坏死区。_x000D_ 镜下所见:_x000D_ 瘤组织弥漫排列，瘤细胞圆形，胞浆空淡，微血管增生。	（右额叶）少突胶质细胞瘤，局灶间变（WHOⅡ-Ⅲ级）。	右额叶	少突胶质细胞瘤，局灶间变	oligodendroglioma	m	1
2	A7	1	2	1	2	0	77	0	0	1	3	122	0	0	0	44.54	8.54	0	0.17	45.88	0	46.08	5.73	0.56	30.83	2.05	0.25	2.44	0.04	33.13	陆登芳	常规病理报告	1406547	女	36	0003787471	1165765	02床	神经外科二	01650215	^13814729186	^510625197708275985^	肉眼所见:_x000D_ 灰白组织2块，共5*5*2.5cm，切面灰白，质嫩。_x000D_ 镜下所见:_x000D_ 瘤组织弥漫排列，瘤细胞圆形。	（左枕部）符合星形胶质细胞瘤Ⅱ级。 建议免疫组化进一步诊断。	左枕部	星形胶质细胞瘤	astrocytoma	m	1
2	A8	1	2	1	2	1	14	1	0	0	0	1	0	0.27	0	59.73							12.65	4.42	27.83	1.07	1.07	0	24.85	47.39	朱华年	常规病理报告	1408288	男	40	0002682190	1169726	01床	神经外科二	00274843	^15720725089	^320919197306304791^	肉眼所见:_x000D_ 灰白组织5*3*2cm，切面灰白，部分半透明。	（右侧额颞叶）弥漫型星形细胞胶质瘤WHOⅡ级，部分为纤维型，部分为肥胖细胞型。			astrocytoma	m	1
2	B1	1	3	1	3	1	8	1	0	0	0	14	0.33	0.03	0	3.23	49.81	0	0.21	0.02	0	0.21	0.49	9.17	85.27	0.09	33.37	27.99	68.04	0.34	陈志飞	常规病理报告	1320663	男	57	80275962	1125683	05床	神经外科二	01366801	^15051266180	^320624195601292733^	肉眼所见:_x000D_ 组织2.5*2*1cm。_x000D_ 镜下所见:_x000D_ 肿瘤细胞呈网状，弥散状分布，细胞核圆形，梭形，血管及血管内皮细胞增生。	（头部）星形胶质细胞瘤Ⅱ-Ⅲ级。	头部	星形胶质细胞瘤	astrocytoma	m	1
2	B2	1	4	1	4	1	7	1	1	0	0	31	3.43	1.65	6.71	10.97	93.24	0	0.53	1.76	0.02	25.92	1.46	9.85	69.97	0.04	65.96	53.28	86.22	46.44	张选成	常规病理报告	1324345	男	63	0003660630	1134697	07床	神经外科二	01432679	^13861960631	^320625195005185436^	肉眼所见:_x000D_ 碎组织一堆1.5*1*1cm。	（左额叶）考虑胶质母细胞瘤（WHO Ⅳ级），建议做免疫组化检查进一步诊断。	左额叶		GBM	m	1
2	B3	1	4	1	4	1	10	1	1	0	1	179	0	0	0	90.65	38.19	0	0.44	86.42	0.91	37.2	8.07	7.82	18.19	0.36	21.27	9.34	53.96	17.91	吴锦良	常规病理报告	1328332	男	62	0003723351	1144452	30床	神经外科一	01503063	^87599830	^320622195104105797^	肉眼所见:_x000D_ 脑组织多块5*5*5cm，部分区域暗褐色。	（左额叶）胶质母细胞瘤（WHOⅣ级）。			GBM	m	1
2	B4	1	4	1	4	1	9	1	1	0	0	76	0.3	0.01	0	45.43	4.71	0	0.77	84.66	1.52	52.23	4.08	15.44	53.57	0.56	41.71	10.03	38.79	26.86	周荣才	常规病理报告	1400827	男	60	0003768964	1150987	10床	神经外科二	01550774	^13160181628	^320919195306303714^	肉眼所见:_x000D_ 组织一块4*3*2cm，切开切面灰白，半透明，出血。_x000D_ 镜下所见:_x000D_ 瘤组织弥漫分布，细胞异型明显，核大深染，血管内皮增生，有出血坏死。	（右额叶）星形胶质细胞瘤Ⅲ-Ⅳ级。			astrocytoma	m	1
2	B5	1	4	1	4	1	7	0	1	0	0	69	0.04	0.02	0	5.94	2.29	0.03	0.31	1.33	0.01	9.86	22.03	26.05	24.77	0.48	12.81	4.17	11.55	3.71	高门英	常规病理报告	1404165	女	61	0003837315	1159305	24床	神经外科二	01609941	^15950816448	^320624195212175648^	肉眼所见:_x000D_ 瘤组织一枚3.5*3.5*2cm，切面灰黄。	（左额颞叶）考虑胶质母细胞瘤（WHOⅣ级）。	左额颞叶	胶质母细胞瘤	GBM	m	1
2	B6	1	4	1	4	1	30	1	0	0	0												7.89	0.39	59.8	2.42	3.09	0	35.48	77.14	孙国军	常规病理报告	1405527	男	49	8000000001053547	1163474	35床	神经外科一	00753255	^13301291738	^320611196407243412^	肉眼所见:_x000D_ 组织一块2.5*2*1.5cm，切面灰白。_x000D_ 镜下所见:_x000D_ 瘤组织弥漫排列，瘤细胞多边形，血管增生，并见大片坏死。	（左颞叶）间变型星形细胞瘤（WHOⅢ级）部分为胶质母细胞瘤（WHOⅣ级）。			anaplastic astrocytoma	m	1
2	B7	1	2	1	2	0	77	0	0	1	3	236	0.24	0.02	0	1.98	14.53	0	0.01	81.77	0.01	37.85	4	1.07	41.71	0.28	1.1	0	1.36	39.04	陆登芳	常规病理报告	1406547	女	36	0003787471	1165765	02床	神经外科二	01650215	^13814729186	^510625197708275985^	肉眼所见:_x000D_ 灰白组织2块，共5*5*2.5cm，切面灰白，质嫩。_x000D_ 镜下所见:_x000D_ 瘤组织弥漫排列，瘤细胞圆形。	（左枕部）符合星形胶质细胞瘤Ⅱ级。 建议免疫组化进一步诊断。	左枕部	星形胶质细胞瘤	astrocytoma	m	1
2	B8	1	1	5	3	1	6	1	0	0	0	7	0	0.22	0	77.4	3.24	0	0.03	10.05	0.01	78.95	0.66	1.95	36.11	0.31	5.4	0	72.57	51.84	陈汉明	常规病理报告	1408784	男	58	0003875743	1170011	07床	神经外科监护	01674110	^15695233933	^320622195508104336^	肉眼所见:_x000D_ 碎组织2.5*2.5*0.8cm。	（第四脑室）符合节细胞胶质瘤伴部分间变（WHOⅢ级）。	第四脑室	节细胞胶质瘤伴部分间变	anaplastic ganglioglioma	m	1
2	C1	1	4	6	4	1	9	1	0	0	0	199	0.71	0.1	0.34	13.97	30.41	0	8.7	30.5	0.26	96.88	0	9.23	6.3	0.97	14.21	8.74	6.35	0	严志权	常规病理报告	1322129	男	47	0003568598	1129334	24床	神经外科一	01392664	^13151351938	^320926196601047299^	肉眼所见:_x000D_ 碎组织一堆8*7*2cm。	（右顶叶）胶质细胞瘤Ⅲ-Ⅳ级。			glioma	m	1
2	C2	1	3	1	3	0	60	1	1	0	0	18	0.18	0.04	0.1	30.3	97.32	0.1	0.35	25.04	0.5	11	0.14	7.71	32.58	0.21	12.26	2.32	98.39	42.48	宋进达	常规病理报告	1324628	男	64	0003665158	1135723	12床	神经外科一	01441092	^86792201	^320624194903016596^	肉眼所见:_x000D_ 部分脑组织组织9*5*3.5cm，切开见8*5cm的巨大肿块，切面灰红，质嫩，局部出血，囊性变。	（左额叶）考虑星形胶质细胞瘤Ⅱ-Ⅲ级，建议做免疫组化检查进一步诊断。			astrocytoma	m	1
2	C3	1	2	1	2	1	8	1	0	0	0	279	0.23	0.01	0	47.05	64.8	0.1	0.44	94.73	0.75	24.29	69.9	0.78	3.15	0	24.69	8.11	92.85	24.98	陈义明	常规病理报告	1329078	男	56	8000000000043114	1146030	01床	神经外科二	00798890	^13584646283	^320624195707185450^	肉眼所见:_x000D_ 碎组织一堆5*5*3cm，切面灰白。	（头部）考虑星形胶质细胞瘤（WHOⅡ级），建议做免疫组化检查进一步证实。	头部	星形胶质细胞瘤	astrocytoma	m	1
2	C4	1	2	2	2	0	79	0	0	0	0	29	0.02	0.07	0.79	12.24	25.09	0	0.25	94.81	1.39	59.22	3.34	1.49	21.61	0.42	1.29	2	50.04	55.18	孙美珍	常规病理报告	1401154	女	50	0003769016	1151573	12床	神经外科二	01554987	^13405749828	^320623196309154366^	肉眼所见:_x000D_ 瘤组织4.5*4*2.5cm，切面灰白，质嫩，见散在出血点。	（左额叶）考虑少突胶质细胞瘤（WHOⅡ级）。建议做免疫组化进一步证实。			oligodendroglioma	m	1
2	C5	1	4	1	4	1	7	0	1	0	0	37	2.39	0.39	0.57	10.67	90.95	1.19	6.89	43.24	6.97	57.02	6.52	44.31	80.54	0.18	75.27	51.15	88.89	48.88	高门英	常规病理报告	1404165	女	61	0003837315	1159305	24床	神经外科二	01609941	^15950816448	^320624195212175648^	肉眼所见:_x000D_ 瘤组织一枚3.5*3.5*2cm，切面灰黄。	（左额颞叶）考虑胶质母细胞瘤（WHOⅣ级）。	左额颞叶	胶质母细胞瘤	GBM	m	1
2	C6	1										9	6.87	0.1	0.55	7.62	92.32	0	0.03	20.87	0.19	8.05	27.08	12.35	79.05	0.14	50.25	7.07	91.08	92.28																		m	1
2	C7	1	2	1	2	0	77	0	0	1	3	4	1.24	0.45	3.75	0.29	78.7	0	0	54.15	1.13	1.52	0.21	2.91	61.2	0.06	4.58	1.36	94.74	70.3	陆登芳	常规病理报告	1406547	女	36	0003787471	1165765	02床	神经外科二	01650215	^13814729186	^510625197708275985^	肉眼所见:_x000D_ 灰白组织2块，共5*5*2.5cm，切面灰白，质嫩。_x000D_ 镜下所见:_x000D_ 瘤组织弥漫排列，瘤细胞圆形。	（左枕部）符合星形胶质细胞瘤Ⅱ级。 建议免疫组化进一步诊断。	左枕部	星形胶质细胞瘤	astrocytoma	m	1
2	C8	1	1	5	3	1	6	1	0	0	0	29	0.19	0.19	0.12	27.78	3.85	0	3.21	34.78	0.11	85.67	2.51	1.23	6.4	0.92	5.34	4.88	73.7	32.97	陈汉明	常规病理报告	1408784	男	58	0003875743	1170011	07床	神经外科监护	01674110	^15695233933	^320622195508104336^	肉眼所见:_x000D_ 碎组织2.5*2.5*0.8cm。	（第四脑室）符合节细胞胶质瘤伴部分间变（WHOⅢ级）。	第四脑室	节细胞胶质瘤伴部分间变	anaplastic ganglioglioma	m	1
2	D1	1	4	1	4	1	17	1	1	0	0	163	0.14	0	0.08	29.97	31.79	0.07	5.81	56.39	0.21	90.81	0.11	5.78	4.6	0.05	9.62	9.56	13.03	0.31	于伯界	常规病理报告	1322384	男	71	0003633379	1130303	20床	神经外科一	01400361	^13270685200	^320624194112263355^	肉眼所见:_x000D_ 脑组织一块10*5*3cm，切开切面暗褐，灰白，部分区域出血，坏死。	（右额叶）星形胶质细胞瘤Ⅳ级。			astrocytoma	m	1
2	D10	1	3	1	3	1	27	0	0	0	1		2.25	0.14	0	1.28	0.1	0.01	0.04	86.71	4.07	44.6					8.31	1.81	77.83	74.36	金兰芳	常规病理报告	1410202	女	56	8000000000300187	1174485	20床	神经外科一	01719420	^18862934886	^320611195711181864^	肉眼所见:_x000D_ 灰红灰褐碎组织一堆5*4*1.5cm，质嫩。_x000D_ 镜下所见:_x000D_ 瘤组织弥漫排列，瘤细胞多边形，格子样，其间血管增生明显。	（左额叶）间变型星形胶质细胞瘤（WHOⅢ级）。	左额叶	间变型星形胶质细胞瘤	anaplastic astrocytoma	m	1
2	D2	1	2	2	2	0	81	0	1	0	0	140	0.04	0.09	0	54.37	57.66	0	0.07	95.81	0.26	62.62	5.94	0.99	25.87	0.78	1.63	0.41	95.89	6.38	郁美兰	常规病理报告	1324871	女	62	0003708957	1136224	34床	神经外科一	01445129	^13962925852	^320622195110172961^	肉眼所见:_x000D_ 碎组织一堆6*4.5*2cm。	（左额叶）考虑少突胶质细胞瘤（WHOⅡ级），建议做免疫组化检查进一步诊断。			oligodendroglioma	m	1
2	D3	1	4	6	4	1	5	1	0	0	0	83	2.64	1.36	2.47	33.98	93.67	0.11	2.06	37.13	0.49	56.36	7.04	27.59	72.47	0.07	44.39	27.32	98.36	65.97	施胜飞	常规病理报告	1330184	男	50	0003720102	1149186	15床	神经外科一	01536136	^13912891970	^320625196312051897^	肉眼所见:_x000D_ 碎组织一堆6*6*3cm，切面灰黄，灰褐，质嫩。	（脑部颞叶）胶质瘤（WHOⅢ-Ⅳ级）。			glioma	m	1
2	D4	1	2	2	2	0	79	0	0	0	0	44	0.05	0.02	0.11	17.66	48.17	0	0.04	91.33	0.5	69.27	8.5	1.76	12.95	1.51	3.71	5.56	78.14	86.1	孙美珍	常规病理报告	1401154	女	50	0003769016	1151573	12床	神经外科二	01554987	^13405749828	^320623196309154366^	肉眼所见:_x000D_ 瘤组织4.5*4*2.5cm，切面灰白，质嫩，见散在出血点。	（左额叶）考虑少突胶质细胞瘤（WHOⅡ级）。建议做免疫组化进一步证实。			oligodendroglioma	m	1
2	D5	1	4	1	4	1	7	1	0	0	0	112	0.63	0.04	0	33.15	85.48	0.76	5.75	20.58	2.53	45.97	48.36	22.36	50.81	2.67	53.82	52.99	92.51	77.46	郭洪忠	常规病理报告	1404791	男	49	0003830648	1161318	29床	神经外科二	01622329	^15162825880	^320624196408169033^	肉眼所见:_x000D_ 碎组织一堆4*4*1cm。	（右颞顶叶）考虑星形胶质细胞瘤Ⅲ-Ⅳ级，建议做免疫组化检查进一步诊断。	右颞顶叶	星形胶质细胞瘤	astrocytoma	m	1
2	D6		4	1	4	1	3	1	1	0	0																				龚维新	常规病理报告	1406032	男	63	0003847529	1164943	31床	神经外科一	01650871	^18248845897	^320625195103024417^	肉眼所见:_x000D_ 组织4*3*1cm。	（右顶叶）间变型星形胶质细胞瘤，部分为胶质母细胞瘤（WHOⅢ-Ⅳ级）。	右顶叶	间变型星形胶质细胞瘤，部分为胶质母细胞瘤	anaplastic astrocytoma
2	D7	1	2	1	2	0	77	0	0	1	3	16	0.06	0.02	0.41	2.79	79.13	0.02	0	74.25	0.71	0.62	0.57	7.62	48.07	0.08	3.41	2.19	95.9	82.59	陆登芳	常规病理报告	1406547	女	36	0003787471	1165765	02床	神经外科二	01650215	^13814729186	^510625197708275985^	肉眼所见:_x000D_ 灰白组织2块，共5*5*2.5cm，切面灰白，质嫩。_x000D_ 镜下所见:_x000D_ 瘤组织弥漫排列，瘤细胞圆形。	（左枕部）符合星形胶质细胞瘤Ⅱ级。 建议免疫组化进一步诊断。	左枕部	星形胶质细胞瘤	astrocytoma	m	1
2	D8	1	3	6	3	0	76	0	0	0	1	37	0.1	0.09	1.97	60.55	28.37	0	0.01	47.05	1.44	32.53	15.53	8.83	38.79	1.23	2.56	0.89	96.84	84.1	薛建芸	常规病理报告	1409093	女	42	0003886095	1172065	05床	神经外科一	01702645	^18262502851	^320622197201154346^	肉眼所见:_x000D_ 碎组织一堆4*3*2cm。	（左颞叶）符合胶质瘤（WHOⅢ级）。_x000D_ （建议免疫组化证实）			glioma	m	1
2	D9	1	4	6	4	1	5	1	1	1	1	16	0.55	0.01	0	8.16	0.03	0.01	1.38	24.21	0	81.76	5.66	4.1	72.9	0.64	31.89	18.44	81.92	73.82	陈桂堂	常规病理报告	1409685	男	65	0003697802	1172910	30床	神经外科一	01656528	^13813600272	^320624194807136555^	肉眼所见:_x000D_ 碎组织一堆5*5*3.5cm。	（左枕）胶质细胞瘤（WHOⅢ-Ⅳ级）。	左枕叶	胶质细胞瘤	glioma	m	1
2	E1	1	4	1	4	1	14	1	1	0	0	89	1.71	0.32	0.68	0	76.61	0	0.4	21.52	0.13	4.64	0.08	6.16	12.21	0.08	41.83	27.55	61.57	1.8	于伯界	常规病理报告	1322384	男	71	0003633379	1130303	20床	神经外科一	01400361	^13270685200	^320624194112263355^	肉眼所见:_x000D_ 脑组织一块10*5*3cm，切开切面暗褐，灰白，部分区域出血，坏死。	（右额叶）星形胶质细胞瘤Ⅳ级。			astrocytoma	m	1
2	E10	1	3	1	3	1	27	0	0	0	1		1.88	0.02	0	9.76	5.94	0.05	2.21	80.08	3.1	75.78									金兰芳	常规病理报告	1410202	女	56	8000000000300187	1174485	20床	神经外科一	01719420	^18862934886	^320611195711181864^	肉眼所见:_x000D_ 灰红灰褐碎组织一堆5*4*1.5cm，质嫩。_x000D_ 镜下所见:_x000D_ 瘤组织弥漫排列，瘤细胞多边形，格子样，其间血管增生明显。	（左额叶）间变型星形胶质细胞瘤（WHOⅢ级）。	左额叶	间变型星形胶质细胞瘤	anaplastic astrocytoma	m	1
2	E2	1	4	6	4	1	3	0	1	0	0	118	0	0.03	0	5.74	48.09	0.28	14.41	32.37	2.32	59.63	5.51	43.21	66.24	0.14	46.44	39.49	60.35	15.52	江立新	常规病理报告	1325599	女	62	320840334596	1138150	35床	神经外科一	01459146	^13862849077	^320625195107187221^	肉眼所见:_x000D_ 占位内坏死组织：碎组织一堆1.5*1*0.5cm。_x000D_ 左枕叶占位：脑组织一堆7.5*5*4cm。	（左枕叶）胶质瘤（WHOⅢ-Ⅳ级）伴大量坏死，符合肿瘤术后复发。	左枕叶	胶质瘤	glioma	m	1
2	E3	1	4	1	4	1	17	1	1	0	0	142	0.33	0.01	0	27.67	39.3	0.04	3.6	71.94	0.28	71.62	57.42	20.57	70.26	27.11	23.66	3.42	53	27.94	朱锦华	常规病理报告	1400166	男	71	0003725809	1149591	14床	神经外科一	01536949	^15370935862	^32062219420928247x^	肉眼所见:_x000D_ 组织一块7*4*4cm，切面灰白，灰黄，质嫩。	（左侧颞叶）考虑胶质母细胞瘤（WHOⅣ级），建议做免疫组化检查进一步证实。			GBM	m	1
2	E4	1	2	2	2	0	79	0	0	0	0	11	0.66	0.04	4.55	72.86	46.59	0	0	93.82	6.29	69.32	3.41	1.26	21.33	0.67	1.2	0.46	54	58.36	孙美珍	常规病理报告	1401154	女	50	0003769016	1151573	12床	神经外科二	01554987	^13405749828	^320623196309154366^	肉眼所见:_x000D_ 瘤组织4.5*4*2.5cm，切面灰白，质嫩，见散在出血点。	（左额叶）考虑少突胶质细胞瘤（WHOⅡ级）。建议做免疫组化进一步证实。			oligodendroglioma	m	1
2	E6	1	4	1	4	1	1	1	0	0	0	42	5.71	0.18	0.38	44.05	95.7	0	0.11	80.36	10.24	11.84	12.55	4.4	77.81	1.83	69.1	47.91	77.49	80.11	凌卫冲	常规病理报告	1406266	男	46	0003865272	1163800	38床	神经外科一	01642837	^18260580988	^320625196802170637^	肉眼所见:_x000D_ 碎组织一堆3*3*1cm。	（脑室）星形胶质细胞瘤Ⅳ级。	脑室	星形胶质细胞瘤	astrocytoma	m	1
2	E7	1	2	1	2	0	76	1	1	1	1	4	0.54	0.27	0.43	63.52	97.88	0	0.06	90.56	2.68	2.67	0.24	7.38	30.72	0.28	11.25	0.7	97.97	96.23	陈建军	常规病理报告	1407698	男	60	8000000000144492	1168697	24床	神经外科一	00864137	^13706292336	^320602195401162012^	肉眼所见:_x000D_ 组织一块4*3.5*2.5cm，切面灰白，质嫩。	（右额叶）星形胶质细胞瘤Ⅱ级，局部呈少突胶质细胞瘤。	右额叶	星形胶质细胞瘤，局部呈少突胶质细胞瘤	astrocytoma	m	1
2	E9	1	4	1	4	1	5	1	1	0	0	19	2.32	0.08	2.48	33.27	13.48	0.06	0.27	1.37	0.28	3.31	8.96	23.22	86.24	0.57	32.63	30.72	88.31	68.72	钱海山	常规病理报告	1409972	男	75	0003792037	1174321	29床	神经外科一	01719357	^15370636535	^32062419390117641X^	肉眼所见:_x000D_ 组织一块5*4*4cm，部分有包膜。_x000D_ 镜下所见:_x000D_ 瘤组织弥漫分布，细胞异型明显，可见病理核分裂像，血管内皮增生。	（左颞）星形胶质细胞瘤Ⅳ级。	左颞	星形胶质细胞瘤	astrocytoma	m	1
2	F1	1	3	6	3	1	8	1	1	0	0	31	0.05	0.02	0.04	1.2	76.32	0	0.06	75.83	0.54	4.87	3.03	6.66	52.85	0.24	24.39	8.39	58.27	3.38	季品章	常规病理报告	1323183	男	65	0003274684	1131483	23床	神经外科二	00848385	^13862828937	^320624194807131711^	肉眼所见:_x000D_ 灰白碎组织一堆，共4*3*1cm。_x000D_ 镜下所见:_x000D_ 瘤细胞排列密集，并见出血区。	（左枕）胶质瘤（WHOⅢ级）。	左枕	胶质瘤	glioma	m	1
2	F10	1	3	1	3	1	27	0	0	0	1	6	0.14	0.02	0.1	0.62	5.23	0	0.13	96.75	4.33	20.24	22.2	2.58	3.08	30.93	2.19	0.52	40.22	41.65	金兰芳	常规病理报告	1410202	女	56	8000000000300187	1174485	20床	神经外科一	01719420	^18862934886	^320611195711181864^	肉眼所见:_x000D_ 灰红灰褐碎组织一堆5*4*1.5cm，质嫩。_x000D_ 镜下所见:_x000D_ 瘤组织弥漫排列，瘤细胞多边形，格子样，其间血管增生明显。	（左额叶）间变型星形胶质细胞瘤（WHOⅢ级）。	左额叶	间变型星形胶质细胞瘤	anaplastic astrocytoma	m	1
2	F2	1	4	1	4	1	3	0	1	0	0																				江立新	常规病理报告	1325599	女	62	320840334596	1138150	35床	神经外科一	01459146	^13862849077	^320625195107187221^	肉眼所见:_x000D_ 占位内坏死组织：碎组织一堆1.5*1*0.5cm。_x000D_ 左枕叶占位：脑组织一堆7.5*5*4cm。	（左枕叶）胶质瘤（WHOⅢ-Ⅳ级）伴大量坏死，符合肿瘤术后复发。	左枕叶	胶质瘤	glioma	m	1
2	F3	1	1	4	1	0	79	0	0	0	0	212	0	0.36	2.68	83.98	13.45	0.03	6.64	95.58	3.23	76.06	8.9	4.53	13.52	2.03	1.11	0.22	10.32	7.63	秦琦	常规病理报告	1400276	女	7	8000000000398569	1149975	21床	神经外科二	01520717	^13814620063^	^320602200610177046^	肉眼所见:_x000D_ 碎组织一堆5*3*1cm，切面灰白。	（右小脑）毛细胞型星形胶质细胞瘤（WHOⅠ级）。			pilocytic astrocytoma PA	m	1
2	F4	1	3	1	3	0	78	0	0	0	0	52	0.24	0.1	0.62	59.81	43.69	0.08	0.71	64.53	3.91	49.67	13.02	3.1	54.52	7.94	15.58	0.92	96.06	69.58	浦和平	常规病理报告	1402457	女	46	0003771143	1154526	30床	神经外科二	01549270	^13584697976	^320622196807142644^	肉眼所见:_x000D_ 组织4*3*1cm，切面灰白。_x000D_ 镜下所见:_x000D_ 瘤组织弥漫排列，瘤细胞圆形，间质血管增生。	（左颞叶）间变型星形胶质细胞瘤（WHOⅢ级）。	左颞叶	间变型星形胶质细胞瘤	anaplastic astrocytoma	m	1
2	F5	1	4	1	4	1	7	1	0	0	0	210	2.74	0.41	0.61	24.32	45.48	0.43	45.05	79.82	2.48	94.89	14.76	52.56	60.87	2.13	76.52	42.47	42.24	42.4	郭洪忠	常规病理报告	1404791	男	49	0003830648	1161318	29床	神经外科二	01622329	^15162825880	^320624196408169033^	肉眼所见:_x000D_ 碎组织一堆4*4*1cm。	（右颞顶叶）考虑星形胶质细胞瘤Ⅲ-Ⅳ级，建议做免疫组化检查进一步诊断。	右颞顶叶	星形胶质细胞瘤	astrocytoma	m	1
2	F6	1										132	3.58	0.4	0.02	6.11	30.19	0	2.57	16.03	0.56	18.23	14.75	12.2	57.71	4.49	72.92	61.49	56.72	56.63																		m	1
2	F7	1	4	1	4	1	5	1	1	0	0	239											27.27	9.09	12.98	4.55	41.33	24.72	1.33	0.09	王金元	常规病理报告	1407950	男	73	0003842144	1168317	01床	神经外科一	01675846	^15996522049	^320625194007056713^	肉眼所见:_x000D_ 组织2块7*4*1.5cm，质嫩，切开切面灰红，灰褐。	（右额颞叶）考虑胶质母细胞瘤（WHOⅣ级），建议做免疫组化检查进一步诊断。			GBM	m	1
2	F8	0	4	3	4	1	6	1	1	0	0	46	0.17	0.06	0	27.45	34.55	0	1.04	3.78	0.22	64.15	4.08	14.23	18.89	9.18	3.57	0.7	5.14	14.1	曹锡海	常规病理报告	1409440	男	70	0003883381	1172890	31床	神经外科一	01708431	^15062722428	^320623194310107955^	肉眼所见:_x000D_ 碎组织一堆4*3*2cm，切面灰白，灰黄，部分区域见有出血。	（左颞叶）胶质母细胞瘤（WHOⅣ级）。	左颞叶	胶质母细胞瘤	GBM	w	0
2	F9	1	4	1	4	1	5	1	1	0	0	10	1.14	0	0	17.55	51.46	0	0.32	3.34	0.46	8.39	20.46	20.55	63.83	0.95	15.87	12.76	72.69	31.48	钱海山	常规病理报告	1409972	男	75	0003792037	1174321	29床	神经外科一	01719357	^15370636535	^32062419390117641X^	肉眼所见:_x000D_ 组织一块5*4*4cm，部分有包膜。_x000D_ 镜下所见:_x000D_ 瘤组织弥漫分布，细胞异型明显，可见病理核分裂像，血管内皮增生。	（左颞）星形胶质细胞瘤Ⅳ级。	左颞	星形胶质细胞瘤	astrocytoma	m	1
2	G1	1	4	6	4	1	7	1	1	0	0	117	0	0	0	31.08	30.71	0	0.05	65.97	0.18	20.8	0	3.55	5.53	0.46	1.47	0.58	2.05	0.59	戴建银	常规病理报告	1323323	男	62	0003630795	1132248	29床	神经外科一	01411800	^13506297568	^32062119510903141X^	肉眼所见:_x000D_ 不整形碎组织4*3*2cm。	（左颞叶）胶质细胞瘤（WHOⅢ-Ⅳ级）。	左颞叶	胶质细胞瘤	glioma	m	1
2	G10	1												0													0	0	0	0																		m	1
2	G2		2	1	2	0	79	1	0	0	0																				管忠	常规病理报告	1326810	男	36	0003693421	1140743	37床	神经外科一	01477175	^15190906509	^320626197706223015^	肉眼所见:_x000D_ 组织一块5*3.5*2.5cm。	（左额叶）考虑星形胶质细胞瘤（WHOⅡ级）建议做免疫组化检查进一步证实。	左额叶	星形胶质细胞瘤	astrocytoma
2	G4	1	3	1	3	0	78	0	0	0	0	118	0	0	0	63.41	0.26	0.07	3	96.43	8.32	88.07	0.96	24.15	1.32	0.4	0.37	0.1	0.16	13.22	浦和平	常规病理报告	1402457	女	46	0003771143	1154526	30床	神经外科二	01549270	^13584697976	^320622196807142644^	肉眼所见:_x000D_ 组织4*3*1cm，切面灰白。_x000D_ 镜下所见:_x000D_ 瘤组织弥漫排列，瘤细胞圆形，间质血管增生。	（左颞叶）间变型星形胶质细胞瘤（WHOⅢ级）。	左颞叶	间变型星形胶质细胞瘤	anaplastic astrocytoma	m	1
2	G5	1	4	1	4	1	7	1	0	0	0	169	1.27	0.49	0	39.37	28.86	0.14	8.48	62.12	1.44	75.72	0.46	40.4	43.09	0.12	17.01	7.79	27.68	21.78	郭洪忠	常规病理报告	1404791	男	49	0003830648	1161318	29床	神经外科二	01622329	^15162825880	^320624196408169033^	肉眼所见:_x000D_ 碎组织一堆4*4*1cm。	（右颞顶叶）考虑星形胶质细胞瘤Ⅲ-Ⅳ级，建议做免疫组化检查进一步诊断。	右颞顶叶	星形胶质细胞瘤	astrocytoma	m	1
2	G7	1	2	1	2	0	76	0	0	0	0	58	0	0.08	0	50.01	7.26	0	0	28.08	0.03	17.69	0.69	1.88	7.8	0.17	0.48	0.17	12.28	31.01	徐云多	常规病理报告	1408050	女	40	8000000001210656	1169385	21床	神经外科一	01674394	^13057017090	^320923197309054825^	肉眼所见:_x000D_ 组织5*5*4cm，切面灰白。_x000D_ 镜下所见:_x000D_ 瘤组织弥散分布，细胞稍异型，血管内皮增生。	（左侧额叶）星形胶质细胞瘤Ⅱ级。			astrocytoma	m	1
2	G8	1	4	6	4	1	5	1	1	1	1	36	0.11	0	0	0.31	16.37	0.02	17.52	32.46	0.19	66.99	2.8	5.44	47.37	1.71	1.57	0.3	0.43	38.75	陈桂堂	常规病理报告	1409685	男	65	0003697802	1172910	30床	神经外科一	01656528	^13813600272	^320624194807136555^	肉眼所见:_x000D_ 碎组织一堆5*5*3.5cm。	（左枕）胶质细胞瘤（WHOⅢ-Ⅳ级）。	左枕叶	胶质细胞瘤	glioma	m	1
2	G9	1	4	1	4	1	5	1	1	0	0	17	2.62	0	0	0.06	17.49	0.04	4.05	4.09	0.62	10.46	3.4	13.05	29.74	0.57	13.97	6.1	33.04	33.21	钱海山	常规病理报告	1409972	男	75	0003792037	1174321	29床	神经外科一	01719357	^15370636535	^32062419390117641X^	肉眼所见:_x000D_ 组织一块5*4*4cm，部分有包膜。_x000D_ 镜下所见:_x000D_ 瘤组织弥漫分布，细胞异型明显，可见病理核分裂像，血管内皮增生。	（左颞）星形胶质细胞瘤Ⅳ级。	左颞	星形胶质细胞瘤	astrocytoma	m	1
3	A1	0	2	3	2	1	45	0	0	0	0	6	0.4	0.1	0	57.11	0	0	0.39	0.58	0	1.29					2.38				曹美红	常规病理报告	1412490	女	49	0003927207	1173825	21床	神经外科一	01762868	^86968631	^320624196407052909^	肉眼所见:_x000D_ 组织6*6*3cm，切面灰白。_x000D_ 镜下所见:_x000D_ 瘤组织弥漫分布，细胞异形，血管内皮增生	（右额叶）星形胶质细胞瘤Ⅱ级。	右额叶	星形胶质细胞瘤	astrocytoma	w	0
3	A10	0	3	3	3	0	60	1	0	0	0	40											5	2.09	0	0.11		0.62	0.98	0	刘志刚	常规病理报告	1516724	男	38	F000077120	1268174	103床	神经外科一	02354459	^87469649	^320622197612023754^	肉眼所见:_x000D_ 灰红碎组织7*4*2.5cm，灰红，质软。_x000D_ 镜下所见:_x000D_ 瘤组织弥漫排列，瘤细胞多边形，胞浆空淡。	（右额叶）间变星形-少枝胶质细胞瘤（WHOⅢ级）。	右额叶	间变星形-少枝胶质细胞瘤	anaplastic astrocytoma	w	0
3	A2	1	0	0	0	0	73	1	0	0	0	40	0.03	0.03	0	41.83	0.14	0	0.22	4.54	0	74.88	53.31	10.1	23.61		2.83				张井兵	常规病理报告	1417388	男	45	0003977900	1192236	11床	神经外科一	01848424	^15151355940	^320624196906077713^	肉眼所见:_x000D_ 胶质瘤：脑组织一块4.5*4*3cm，切开见3*2.5cm暗红色区域，质较嫩。_x000D_ 颅内肿瘤：碎组织2*1.5*1cm。	（右侧额叶、右侧额叶深部）符合脉管瘤伴陈旧性出血及周围脑组织液化性坏死、胶质细胞增生。			vascular malformation	m	1
3	A3	1										26	0.03		0	11.89	0	0	0.07	5.47	0	25.2	5.37	10.54	6.09		7.18																					m	1
3	A4	1	4	1	4	1	3	0	1	0	0	78	0.02	0.07	0	48.77	0	0	0.1	4.8	0.01	25.3	11.85	5.66	3.26	1.19	1.35	0.56	0.95	6.89	葛美芬	常规病理报告	1424454	女	70	0004103520	1209163	14床	神经外科二	01967254	^13962951065	^320624194404028621^	肉眼所见:_x000D_ 碎组织4.5*4*3.5cm，切面灰白，质嫩。_x000D_ 镜下所见:_x000D_ 瘤组织弥漫分布，细胞异型，血管内皮增生，可见坏死。	（右额叶）星形胶质细胞瘤Ⅲ-Ⅳ级。	右额叶	星形胶质细胞瘤	astrocytoma	m	1
3	A5													0.07												0.76	2.84	0.6	30.67	7.63
3	A6	1	3	1	3	1	51	1	0	1	1	2	0	0.02	0	40.51	0	0.15	0.09	27.05	0.76	1.05	1	19.9	4.86	0.3	0	3.6	1.5	2.31	卞荣华	常规病理报告	1501035	男	43	8000000000133375	1229369	13床	神经外科一	00632458	^15962952038	^320611197110090018^	肉眼所见:_x000D_ 脑组织6*6*5cm。	（右侧额顶颞部）星形胶质细胞瘤Ⅱ-Ⅲ级。	右侧额顶颞部	星形胶质细胞瘤	astrocytoma	m	1
3	A7	1	3	2	3	0	65	0	1	0	1	74	0.11	0.06	0.66	19.24	0.03	0.02	5.27	19.4	0.02	62.83	3.09	5.69	1.75	0.2	3.14	0.18	10.79	1.93	宋美兰	常规病理报告	1504769	女	61	0004260208	1239763	17床	神经外科二	02169293	^18051334292	^320626195401152843^	肉眼所见:_x000D_ 灰白、灰褐碎组织5*5*3cm。	（左额叶）少突胶质细胞瘤，局部呈间变性改变（WHOⅢ级）。			anaplastic oligodendroglioma	m	1
3	A8	1	4	1	4	1	6	1	1	0	0	93	0.1		0	56.4	0.97	0	0.08	13.86	0.04	3.78				1.43		1.2	1.42	3.19	季海清	常规病理报告	1508475	男	73	0004271756	1248194	13床	神经外科一	02218514	^15306272085	^320624194111083950^	肉眼所见:_x000D_ 灰白组织一块8*4*3cm，切面灰白，质软。	（右颞部）星形胶质细胞瘤Ⅳ级。	右颞部	星形胶质细胞瘤	astrocytoma	m	1
3	A9	1	2	1	2	0	60	0	0	0	0	14	0		0	10.13	0.06	0.48	7.06	1.35	0.33	6.78	1.42	43.95	29.41	0.33		0	29.11	0.34	朱秀菊	常规病理报告	1513222	女	49	0004305855	1258744	26床	神经外科二	02261131	^15862711992	^320624196603178648^	肉眼所见:_x000D_ 组织4块4*2.5*1cm，切面灰白，局部胶冻状。	（右顶叶）考虑星形胶质细胞瘤Ⅱ级，建议免疫组化进一步诊断。			astrocytoma	m	1
3	B1	0	2	3	2	1	48	0	0	0	0	3	0	0	0	95.26	0	0	0.23	6.38	0.23	10.55					38.59				曹美红	常规病理报告	1412490	女	49	0003927207	1173825	21床	神经外科一	01762868	^86968631	^320624196407052909^	肉眼所见:_x000D_ 组织6*6*3cm，切面灰白。_x000D_ 镜下所见:_x000D_ 瘤组织弥漫分布，细胞异形，血管内皮增生	（右额叶）星形胶质细胞瘤Ⅱ级。	右额叶	星形胶质细胞瘤	astrocytoma	w	0
3	B10	1	3	1	3	1	14	1	0	0	0	7	0.34	0.55	0.16	25.25	7.63	0	0.05	0.86	0	0.27	0.1	16.19	1.2	1.2		1.71	10.83	0	曹玉峰	常规病理报告	1516955	男	44	8000000001376623	1267974	23床	神经外科一	02359482	^13862933312	^320624197102217711^	肉眼所见:_x000D_ 不整形组织6*5*2cm，切开部分区域灰白，质嫩，局部有出血。	（左额颞叶及基底节区）星形胶质细胞瘤Ⅲ级。	左额颞叶及基底节区	星形胶质细胞瘤	astrocytoma	m	1
3	B2	1	0	0	0	0	73	1	0	0	0	55	0.35	0.09	0	6.66	0	0.13	0.03	18.43	0	90.81	73.81	33.14	46.6		41.6				张井兵	常规病理报告	1417388	男	45	0003977900	1192236	11床	神经外科一	01848424	^15151355940	^320624196906077713^	肉眼所见:_x000D_ 胶质瘤：脑组织一块4.5*4*3cm，切开见3*2.5cm暗红色区域，质较嫩。_x000D_ 颅内肿瘤：碎组织2*1.5*1cm。	（右侧额叶、右侧额叶深部）符合脉管瘤伴陈旧性出血及周围脑组织液化性坏死、胶质细胞增生。			vascular malformation	m	1
3	B3	1	1	4	1	0	71	0	0	0	0	16	0.95	0.32	2.08	78.05	0.2	0	0.05	1.4	0.03	0.15	37.84	11.57	23.69		43.99				丁海燕	常规病理报告	1421606	女	28	0004040762	1202141	02床	神经外科二	01919402	^13773774045	^320682198607154347^	肉眼所见:_x000D_ 灰白碎组织一堆，共3*2*2cm。_x000D_ 镜下所见:_x000D_ 瘤组织弥漫排列，其中较多微囊形成。	（左额叶）毛细胞型星形细胞瘤，部分区域细胞密度增加伴核异型。	左额叶	毛细胞型星形细胞瘤，部分区域细胞密度增加伴核异型	pilocytic astrocytoma PA	m	1
3	B4	1																								28.47	3.04	23.2	46.81	44.35																		m	1
3	B5	1	4	1	4	0	68	0	1	0	0	160	0.04	0.04	0	44.08	0.66	0.21	1.12	31.26	0.14	94.25	34.17	25.91	43.4	18.01	23.36	17.02	56.96	48.88	卢竹英	常规病理报告	1431209	女	67	0004127734	1224970	19床	神经外科二	02070917	^13615216186	^320611194705160325^	肉眼所见:_x000D_ 瘤组织4*3*1cm，切面灰白，质韧。	（左颞）星形胶质细胞瘤Ⅲ-Ⅳ级。	左颞	星形胶质细胞瘤	astrocytoma	m	1
3	B6	1	4	1	4	1	6	0	1	0	0	60	4.11	1.38	0	33.32	1.48	0	0.02	12.95	0.11	5.09	80.52	22.99	35.71	0.73		13.7	55.71	60.91	邓秀芳	常规病理报告	1501388	女	63	0004178217	1230855	20床	神经外科一	02109799	^18068683240	^320622195110043609^	肉眼所见:_x000D_ 灰红灰白碎组织8*6*3cm，局部暗红。	（额叶）胶质母细胞瘤（WHOⅣ级）。	额叶	胶质母细胞瘤	GBM	m	1
3	B7	1	4	1	4	1	6	1	1	0	0	150	8.87	5.94	0	19.69	19.12	0.44	24.51	41.83	3.13	85.45	28.27	53.89	43.9	0.62	3.55	1.26	74.06	37.64	高士昌	常规病理报告	1506098	男	65	0004258273	1242522	13床	神经外科二	02185979	^18651315301	^320626195001243017^	肉眼所见:_x000D_ 组织5*4*4cm。	（右额颞叶）星形胶质细胞瘤（WHOⅢ-Ⅳ级）。	右额颞叶	星形胶质细胞瘤	astrocytoma	m	1
3	B8	1	4	1	4	1	11	0	0	0	0	97	1.29	0.7	0.56	39.7	58.21	0.07	3.89	27.72	1.01	53.11	37.27	30.08	10.37	6.71		9.53	28.76	45.02	张洪芬	常规病理报告	1510049	女	59	8000000000722554	1251152	27床	神经外科二	02240832	^13962963144	^320611195508161825^	肉眼所见:_x000D_ 组织一块5*3.5*2cm，部分区域稍灰褐，出血。	（头）考虑胶质母细胞瘤（WHOⅣ级）。	头		GBM	m	1
3	B9	1	2	1	2	0	63	0	0	0	0	51	4.15	5.39	14.06	57.42	2.35	0	2.1	2.66	0.35	1.74	0.18	19.1	10					0	朱秀菊	常规病理报告	1513222	女	49	0004305855	1258744	26床	神经外科二	02261131	^15862711992	^320624196603178648^	肉眼所见:_x000D_ 组织4块4*2.5*1cm，切面灰白，局部胶冻状。	（右顶叶）考虑星形胶质细胞瘤Ⅱ级，建议免疫组化进一步诊断。			astrocytoma	m	1
3	C1	1	2	1	2	1	45	0	0	0	0	31	0	0	0	98.89	0	0	0	37.81	0.19	1.8					5.82	1.42	5.66	33.94	曹美红	常规病理报告	1412490	女	49	0003927207	1173825	21床	神经外科一	01762868	^86968631	^320624196407052909^	肉眼所见:_x000D_ 组织6*6*3cm，切面灰白。_x000D_ 镜下所见:_x000D_ 瘤组织弥漫分布，细胞异形，血管内皮增生	（右额叶）星形胶质细胞瘤Ⅱ级。	右额叶	星形胶质细胞瘤	astrocytoma	m	1
3	C10	1	3	1	3	1	14	1	0	0	0	12	0.37	0.21	0.07	24.46	33.28	0	0.17	0.78	0	0.23	1.9	11.75	6.91	10.27	0.53	0.68	9.98	0.2	曹玉峰	常规病理报告	1516955	男	44	8000000001376623	1267974	23床	神经外科一	02359482	^13862933312	^320624197102217711^	肉眼所见:_x000D_ 不整形组织6*5*2cm，切开部分区域灰白，质嫩，局部有出血。	（左额颞叶及基底节区）星形胶质细胞瘤Ⅲ级。	左额颞叶及基底节区	星形胶质细胞瘤	astrocytoma	m	1
3	C2	0	2	3	2	1	13	1	0	0	1	2	0	0	0	87.54	0	0	0	0.08	0	0.21	34.68	5.67	6.09						刘树生	常规病理报告	1419621	男	54	0004057958	1196979	13床	神经外科一	01878984	^13773857209	^320625196006036672^	肉眼所见:_x000D_ 灰红碎组织4*3.5*2.5cm，质软，另见膜样组织一块3*2*0.1cm。	（右额叶）考虑星形胶质细胞瘤Ⅱ级，建议免疫组化检查进一步诊断。	右额叶	星形胶质细胞瘤	astrocytoma	w	0
3	C3	1																								12.98	49.67	14.84	39.34	38.02																		m	1
3	C4	1	4	1	4	1	1	0	0	0	0	18	3.21	13.48	9.89	14.23	8.82	0.03	1.11	10.42	0.66	5.51	29.45	55.61	54.03	64.25	40.04	22.57	56.1	45.6	孙小霞	常规病理报告	1426894	女	39	8000000000006511	1215165	10床	神经外科二	01984443	^13585227031	^320602197502180024^	肉眼所见:_x000D_ 灰白碎组织一堆4*3*1.5cm。_x000D_ 镜下所见:_x000D_ 瘤组织弥漫排列，瘤组织中血管增生，坏死易见。	（头）胶质母细胞瘤（WHOⅣ级）。			GBM	m	1
3	C5	1	4	1	4	0	68	0	1	0	0	82	0.43	0	0	16.79	0.22	0	3.14	2.78	0	30.07	15.25	6.78	13.26	9.64	37.1	27.24	53.29	47.79	卢竹英	常规病理报告	1431209	女	67	0004127734	1224970	19床	神经外科二	02070917	^13615216186	^320611194705160325^	肉眼所见:_x000D_ 瘤组织4*3*1cm，切面灰白，质韧。	（左颞）星形胶质细胞瘤Ⅲ-Ⅳ级。	左颞	星形胶质细胞瘤	astrocytoma	m	1
3	C6	1	4	1	4	1	6	0	1	0	0	120	23.23	0.74	5.44	22.02	59.06	0.02	0.94	5.67	0.13	65.1	74.89	24.59	54.9	85.82	29.67	34.42	10.68	4.89	邓秀芳	常规病理报告	1501388	女	63	0004178217	1230855	20床	神经外科一	02109799	^18068683240	^320622195110043609^	肉眼所见:_x000D_ 灰红灰白碎组织8*6*3cm，局部暗红。	（额叶）胶质母细胞瘤（WHOⅣ级）。	额叶	胶质母细胞瘤	GBM	m	1
3	C7	1	4	1	4	1	8	0	1	0	0	5	12.79	1.31	3.53	65.45	81.99	0.26	0.88	12.68	1.64	6.97	2.82	23.46	38.41	5.76	52.48	34.92	76.06	66.45	陆亚玉	常规病理报告	1506183	女	80	0004259210	1240761	21床	神经外科一	02174726	^15349264899	^320624193410162267^	肉眼所见:_x000D_ 碎组织一堆6*4.5*4cm，上附脑组织4*3.5cm，切开切面灰白，淡黄，局部出血，质软。_x000D_ 镜下所见:_x000D_ 瘤组织弥漫分布，细胞异型明显，血管内皮增生，可见多灶坏死。	（右侧额叶）星形胶质细胞瘤Ⅳ级。	右侧额叶	星形胶质细胞瘤	astrocytoma	m	1
3	C8	1	4	1	4	1	11	0	0	0	0	44	0.51	0.35	0.75	40.03	97.02	0.25	2.8	21.59	1.88	21.6	3.03	38.99	17.44	1.09	6.53	1.41	54.29	70.76	张洪芬	常规病理报告	1510049	女	59	8000000000722554	1251152	27床	神经外科二	02240832	^13962963144	^320611195508161825^	肉眼所见:_x000D_ 组织一块5*3.5*2cm，部分区域稍灰褐，出血。	（头）考虑胶质母细胞瘤（WHOⅣ级）。	头		GBM	m	1
3	C9	1	2	1	2	1	42	1	0	0	1	63	7.19	0.49	1.58	51.43	95.53	0	0.09	0.52	0	11.27	18.16	9.98	47.77	3.6	13.9	4.83	73.67	60.35	丁勇林	常规病理报告	1514777	男	37	02008701	1262908	29床	神经外科一	01137747	^15606287058	^320624197710285152^	肉眼所见:_x000D_ 碎组织多块5*4*2cm，局部呈半透明，切面灰白，质软。	（左额叶）考虑星形胶质细胞瘤Ⅱ级，建议做免疫组化检查进一步证实。	左额叶	星形胶质细胞瘤	astrocytoma	m	1
3	D10	1	3	1	3	1	14	1	0	0	0	19		0.59	0.5	28.57	69.45	0	0.14	0.14	0	0.2	1.2	15.14	10.95	2.74	11.88	0.67	3.07	0.77	曹玉峰	常规病理报告	1516955	男	44	8000000001376623	1267974	23床	神经外科一	02359482	^13862933312	^320624197102217711^	肉眼所见:_x000D_ 不整形组织6*5*2cm，切开部分区域灰白，质嫩，局部有出血。	（左额颞叶及基底节区）星形胶质细胞瘤Ⅲ级。	左额颞叶及基底节区	星形胶质细胞瘤	astrocytoma	m	1
3	D2	1	4	1	4	1	38	0	1	0	0	15	16.72	7.63	13.58	20.29	0	0.05	0	46.64	0.51	12.11	33.49	13.78	74.75	42.36	34.29	19.3	75.78	87.11	单德英	常规病理报告	1421054	女	68	0004026835	1200162	33床	神经外科二	01905558	^18796187953	^320624194607184122^	肉眼所见:_x000D_ 灰白碎组织一堆3.5*2*0.5cm。_x000D_ 镜下所见:_x000D_ 瘤组织弥漫分布，细胞异型明显，核大深染，可见坏死区，血管内皮增生。	（左额叶）星形胶质细胞瘤Ⅳ级（胶质母细胞瘤）	左额叶	星形胶质细胞瘤	astrocytoma	m	1
3	D3	1	4	1	4	1	3	0	0	0	0	25	11.08	0.11	0	16.69	0	0.15	0.04	8.12	0.23	7.88					61.75	45.23	74.07	79.79	张文秀	常规病理报告	1423233	女	57	0004083595	1205683	25床	神经外科一	01937548	^15895302174	^32062219561121500X^	肉眼所见:_x000D_ 组织5*5*4cm，切面灰红，灰黄，局部坏死，半透明。	（左侧额颞叶）胶质母细胞瘤（WHOⅣ级）。	左侧额颞叶		GBM	m	1
3	D4	1	4	1	4	1	1	0	0	0	0	258	5.09	3.35	6.98	17.52	9.2	0.21	0.77	48.05	0.42	90.06					53.21	47.76	23.65	56.47	孙小霞	常规病理报告	1426894	女	39	8000000000006511	1215165	10床	神经外科二	01984443	^13585227031	^320602197502180024^	肉眼所见:_x000D_ 灰白碎组织一堆4*3*1.5cm。_x000D_ 镜下所见:_x000D_ 瘤组织弥漫排列，瘤组织中血管增生，坏死易见。	（头）胶质母细胞瘤（WHOⅣ级）。			GBM	m	1
3	D5	1	4	1	4	1	10	1	1	0	0	35	0.84	1.23	2.33	35.73	56.57	0.02	0.19	78.71	0.59	25.71	37.16	9.32	31.68	29.52	12.3	2.74	18.08	79.85	胡承祥	常规病理报告	1431210	男	61	0004120276	1225150	31床	神经外科一	02070816	^15862756709	^320623195311100071^	肉眼所见:_x000D_ 碎组织5*4*2cm，切面灰白，局部出血，质嫩。	（右颞）星形胶质细胞瘤Ⅲ-Ⅳ级。	右颞	星形胶质细胞瘤	astrocytoma	m	1
3	D6	1	4	6	4	0	67	0	0	0	0	187	0.03	0.12	0.81	30.01	59.13	0.46	2.63	78.64	1.43	83.85	0.69	7.38	80.38	28.13	32.68	6.12	31.58	35.48	顾新菊	常规病理报告	1501896	女	44	0004191302	1232112	31床	神经外科二	02118230	^15051252384	^320626197010223025^	肉眼所见:_x000D_ 碎组织一堆3.5*3*3cm。	（左额叶）胶质瘤（WHOⅢ-Ⅳ级）。	左额叶	胶质瘤	glioma	m	1
3	D7	1	4	1	4	1	6	0	0	0	0	30	10.96	6.64	5.1	7.49	94.32	2.41	8.2	34.09	6.12	39.23	12.63	37.13	83.53	3.13	55.42	29.65	47.68	76.21	吴桂珠	常规病理报告	1508155	女	57	0004279091	1247071	32床	神经外科二	02215486	^15895162082	^320926195710234267^	肉眼所见:_x000D_ 碎组织一堆4*3.5*1.5cm。_x000D_ 镜下所见:_x000D_ 瘤组织弥漫排列，其间可见坏死，并见较多的瘤巨细胞。	（颅内）多形性胶质母细胞瘤（WHOⅣ级）。			GBM	m	1
3	D8	1	4	6	4	1	16	1	1	0	0	86	0.02	17.03	7.58	16.7	92.07	0.22	14.29	5.46	0.34	45.87	22.23	30.15	47.2	7.2	65.63	45.35	56.88	78.38	翁士福	常规病理报告	1509704	男	66	0004300467	1250787	24床	神经外科二	02242025	^15996504167	^320623194902220951^	肉眼所见:_x000D_ 灰白不整形碎组织一堆3.5*2.5*1cm，切面灰红，灰白，质软。	（右脑）胶质瘤(WHOⅢ-Ⅳ)级。			glioma	m	1
3	D9	1	3	2	3	1	14	0	0	0	1	150	1.57	2.17	7.27	73.09	93.05	0.04	4.18	7.21	0.08	61.53					15.69	8	39.45	63.21	钱美益	常规病理报告	1515745	女	58	0004043625	1265224	31床	神经外科二	01921065	^13862862900	^320625195609235924^	肉眼所见:_x000D_ 组织一块5*5*1.5cm，切面灰白，灰褐，部分区域出血。	（左额叶）考虑混合型胶质细胞瘤（WHOⅡ-Ⅲ级）部分为间变型少突胶质细胞瘤，部分为星形胶质细胞瘤。_x000D_ 建议免疫组化进一步诊断			anaplastic oligodendroglioma	m	1
3	E1	1	4	1	4	1	7	0	0	0	0	1	0	0	0	99.53	0	0	0	30	0	0					6.95	3.06	11.17	10.52	汤美方	常规病理报告	1412981	女	59	0003925201	1180746	12床	神经外科二	01763592	^18252487281	^320624195412117020^	肉眼所见:_x000D_ 组织一块4*2*1.5cm，切面灰白，质嫩，部分区域有出血。	（右额叶）胶质母细胞瘤（WHOⅣ级）。			GBM	m	1
3	E10	1	4	1	4	1	25	0	0	0	0	85	0	0	0	15.85	71		0.1	0.04	0.01	0.88	4.75	11.22		3.66	9.77	0.59	0.78	0	金明霞	常规病理报告	1519354	女	44	8000000000351891	1274304	21床	神经外科一	00906381	^15862798963	^320624197103215048^	肉眼所见:_x000D_ 组织一块6*6*4cm，切开见4.5*3cm的灰红区，与周围境界不清。_x000D_ 镜下所见:_x000D_ 肿瘤细胞弥漫分布，细胞异型明显，核大深染，可见大片坏死，周围肿瘤细胞呈栅栏状排列，血管内皮增生。	（右额叶）星形胶质细胞瘤Ⅳ级（胶质母细胞瘤）。	右额叶	星形胶质细胞瘤	astrocytoma	m	1
3	E2												0	8.87	0	0.5	0	0	0	1.42	0	2.13				25.25	0	0	0	53.97
3	E3	1	4	1	4	1	2	0	0	0	0	9	0.39	0.3	0	2.7	0	0.03	0	0.5	0	3.18	25	16.11	81.65						张文秀	常规病理报告	1423233	女	57	0004083595	1205683	25床	神经外科一	01937548	^15895302174	^32062219561121500X^	肉眼所见:_x000D_ 组织5*5*4cm，切面灰红，灰黄，局部坏死，半透明。	（左侧额颞叶）胶质母细胞瘤（WHOⅣ级）。	左侧额颞叶		GBM	m	1
3	E4	1	4	1	4	1	10	1	0	0	0	79	2.04	3.6	12.11	24.62	0.1	0	3.54	2.98	0.07	37.68	65.86	11.73	42.93	12.01	68.59	50.74	87.5	93.22	吴生全	常规病理报告	1428047	男	49	0004143057	1217564	07床	神经外科一	02023659	^13962866979	^320624196508227472^	肉眼所见:_x000D_ 送检不整形组织8*7*4cm，质嫩，部分区域有出血。	（右额部）胶质母细胞瘤，部分区域呈胶质肉瘤改变。（WHOⅣ级）			GBM	m	1
3	E5	1	4	1	4	1	20	1	0	0	0	19	1.27	2.75	5.54	10.98	25.18	0.13	1.71	14.38	1.12	24.48	9.75	21.07	34.46	23.05	31.55	9.69	3.08	36.79	张爱忠	常规病理报告	1500726	男	56	0004209361	1229286	04床	神经外科二	02099696	^13801485987	^32062419580120227X^	肉眼所见:_x000D_ 组织10*6*5cm，切开见直径3cm肿块。	（右侧颞枕部）胶质母细胞瘤（WHOⅣ级）。	右侧颞枕部		GBM	m	1
3	E6	1	4	1	4	1	28	1	1	0	0	207	0.41	0.37	1.06	4.45	3.33	0.11	23.07	27.26	1.26	95.7	67.2	21.48	9.82	60.74	41.17	31.6	61.9	36.62	陈进生	常规病理报告	1504271	男	65	0004235667	1237784	03床	神经外科一	02152221	^13962720602	^320622194908131398^	肉眼所见:_x000D_ 灰黄碎组织5*3*1.5cm。	（颞底）胶质母细胞瘤（WHOⅣ级）。	颞底	胶质母细胞瘤	GBM	m	1
3	E7	1	4	1	4	1	6	0	0	0	0	35	10.61	7.38	5.84	7.75	53.92	2.08	14.97	44.09	7.24	47.56	11.09	41.09	68.46	1.97	16.63	5.93	92.95	51.86	吴桂珠	常规病理报告	1508155	女	57	0004279091	1247071	32床	神经外科二	02215486	^15895162082	^320926195710234267^	肉眼所见:_x000D_ 碎组织一堆4*3.5*1.5cm。_x000D_ 镜下所见:_x000D_ 瘤组织弥漫排列，其间可见坏死，并见较多的瘤巨细胞。	（颅内）多形性胶质母细胞瘤（WHOⅣ级）。			GBM	m	1
3	E8	1	4	1	4	0	63	0	0	0	0	6	1.35	5.04	9.87	3.31	67.52	0.05	0.24	85.96	0.46	3.54	0.97	11.88	24.86	4.32	18.89	8.09	54.23	59.65	张艳英	常规病理报告	1510946	女	27	0004290098	1253219	25床	神经外科二	02258378	^18220991208	^420321198802135728^	肉眼所见:_x000D_ 碎组织3*1.5*0.5cm，切面灰白，质嫩，部分区域灰红。	（左颞底）考虑星形胶质瘤Ⅲ-Ⅳ级。_x000D_ 建议免疫组化检查进一步明确诊断	左颞底		astrocytoma	m	1
3	E9	1	4	6	4	1	17	0	1	0	0	28	5.32	4.43	7.28	28.14	82.32	0.01	0.07	18.42	0.01	2.33	10.74	10.38	36.2	22.31	1.63	0.15	4.99	40.13	孙淑芹	常规病理报告	1516134	女	76	F000071551	1266270	24床	神经外科二	02348117	^13773626329	^220621193902170543^	肉眼所见:_x000D_ 瘤组织8*5*2cm，表面附6*3cm的脑膜，切开切面灰白，半透明，质嫩，局部见坏死。	（左额）考虑胶质细胞瘤（WHOⅢ-Ⅳ级）建议免疫组化进一步诊断。			glioma	m	1
3	F1																										0.81	0.07	2.07	7.77
3	F10	1	4	1	4	1	25	0	0	0	0	74	0	0.04	0	38.61	0	0	0.45	1.74	0.02	74.75	1.4	4.92	3.95	1.4	13.45	1.55	1.4	0	金明霞	常规病理报告	1519354	女	44	8000000000351891	1274304	21床	神经外科一	00906381	^15862798963	^320624197103215048^	肉眼所见:_x000D_ 组织一块6*6*4cm，切开见4.5*3cm的灰红区，与周围境界不清。_x000D_ 镜下所见:_x000D_ 肿瘤细胞弥漫分布，细胞异型明显，核大深染，可见大片坏死，周围肿瘤细胞呈栅栏状排列，血管内皮增生。	（右额叶）星形胶质细胞瘤Ⅳ级（胶质母细胞瘤）。	右额叶	星形胶质细胞瘤	astrocytoma	m	1
3	F2																									69.18	72.32	38.5	27.4	30.79
3	F3																									26.36	2.97	1.74	20.36	79.35
3	F4	1	4	1	4	1	9	1	0	0	0	45	1.68	5.12	11.85	61.55	0	0	0.42	4.16		37.76	34.38	6.42	52.5						吴生全	常规病理报告	1428047	男	49	0004143057	1217564	07床	神经外科一	02023659	^13962866979	^320624196508227472^	肉眼所见:_x000D_ 送检不整形组织8*7*4cm，质嫩，部分区域有出血。	（右额部）胶质母细胞瘤，部分区域呈胶质肉瘤改变。（WHOⅣ级）			GBM	m	1
3	F5	1	4	1	4	1	20	1	0	0	0	24	2.03	1.26	0.76	4.8	0	0.01	0.33	0.13		0.52	46.74	34.56	24.54	58.37	40.4	18.26	22.04	32.81	张爱忠	常规病理报告	1500726	男	56	0004209361	1229286	04床	神经外科二	02099696	^13801485987	^32062419580120227X^	肉眼所见:_x000D_ 组织10*6*5cm，切开见直径3cm肿块。	（右侧颞枕部）胶质母细胞瘤（WHOⅣ级）。	右侧颞枕部		GBM	m	1
3	F6	1	4	1	4	1	3	0	1	0	0	13	0	5.37	15.52	4.37	0	0	0.39	1.66		1.34	0.88	13.73	81.65	65.9	50.12	28.77	15.98	39.63	王银凤	常规病理报告	1504708	女	68	0004219788	1239155	38床	神经外科一	02165837	^18012852962	^320623194606273020^	肉眼所见:_x000D_ 灰白色组织一块7*4*3cm，切面灰白，淡黄，淡红，质嫩。	（左额颞顶）胶质母细胞瘤（WHOⅣ级）。			GBM	m	1
3	F7	1	4	1	4	1	22	0	1	0	0	27	0	0	0.19	2.38	0.13	0.03	0.3	21.86	0	2.31	0	4.76	12.15	45.29	56.43	39.82	47.36	46.29	唐月芹	常规病理报告	1508470	女	62	0004285615	1248585	36床	神经外科一	02227524	^15366520280	^320919195308100726^	肉眼所见:_x000D_ 灰白组织多块，共8*7*3cm，切面灰白，局部出血。	(右侧额颞部)星形胶质细胞瘤Ⅳ级。			astrocytoma	m	1
3	F8	1	4	1	4	0	63	0	0	0	0	43	4.58	13.02	30.91	13.51	0	0.02	1.87	22.52	0.01	33.67	12.41	16.94	53.86	31.72	30.05	16.21	57.86	38.19	张艳英	常规病理报告	1510946	女	27	0004290098	1253219	25床	神经外科二	02258378	^18220991208	^420321198802135728^	肉眼所见:_x000D_ 碎组织3*1.5*0.5cm，切面灰白，质嫩，部分区域灰红。	（左颞底）考虑星形胶质瘤Ⅲ-Ⅳ级。_x000D_ 建议免疫组化检查进一步明确诊断	左颞底		astrocytoma	m	1
3	F9																				0.04					2.07	12.03	10.99	61.7	31.41
3	G1																				0.05						0.84	0.47	0.05	2.76
3	G10	1	4	1	4	1	25	0	0	0	0	6	0	0.02	0.4	1.88	0	0	0.01	0.09	0.01	0.07	0.04	6.76	1.12	32.69	0	0	33.99	0.98	金明霞	常规病理报告	1519354	女	44	8000000000351891	1274304	21床	神经外科一	00906381	^15862798963	^320624197103215048^	肉眼所见:_x000D_ 组织一块6*6*4cm，切开见4.5*3cm的灰红区，与周围境界不清。_x000D_ 镜下所见:_x000D_ 肿瘤细胞弥漫分布，细胞异型明显，核大深染，可见大片坏死，周围肿瘤细胞呈栅栏状排列，血管内皮增生。	（右额叶）星形胶质细胞瘤Ⅳ级（胶质母细胞瘤）。	右额叶	星形胶质细胞瘤	astrocytoma	m	1
3	G2																									50.87	51.99	31.18	28.57	15.76
3	G3																				0.02					16.17	34.82	14.34	15.61	27.34
3	G4	1	2	1	2	0	68	1	0	0	1	18	0	0	0	47.27	0	0	0	3.62	0	7.91	0.08	0.79	5.85	28.76	27.57	15.82	0.08	13.74	周志华	常规病理报告	1430652	男	50	0004119492	1223782	22床	神经外科二	02063356	^86271365	^320624196411023174^	肉眼所见:_x000D_ 灰白碎组织6*4.5*3.5cm，部分灰红，质软。	（额叶）星形胶质细胞瘤Ⅱ级。			astrocytoma	m	1
3	G5	1	3	1	3	1	51	1	0	1	1	25	0	0	0	4.11	0	0	0.15	0.56	0.14	1.17	0.11	4.14	12.94						卞荣华	常规病理报告	1501035	男	43	8000000000133375	1229369	13床	神经外科一	00632458	^15962952038	^320611197110090018^	肉眼所见:_x000D_ 脑组织6*6*5cm。	（右侧额顶颞部）星形胶质细胞瘤Ⅱ-Ⅲ级。	右侧额顶颞部	星形胶质细胞瘤	astrocytoma	m	1
3	G6	1	4	1	4	1	3	0	1	0	0	16	0	1.27	7.65	0.35	0	0	0.14	0.09	0	0.14	0	7.28	2.71	0.96	7.89	2.38	99.08	47.28	王银凤	常规病理报告	1504708	女	68	0004219788	1239155	38床	神经外科一	02165837	^18012852962	^320623194606273020^	肉眼所见:_x000D_ 灰白色组织一块7*4*3cm，切面灰白，淡黄，淡红，质嫩。	（左额颞顶）胶质母细胞瘤（WHOⅣ级）。			GBM	m	1
3	G7	1	4	1	4	1	22	0	1	0	0	29	0	0	0	1.1	0	0	0.49	0.57	0	0.23	0	0.95	0.36	32.39	35.29	15.78	42.38	35.96	唐月芹	常规病理报告	1508470	女	62	0004285615	1248585	36床	神经外科一	02227524	^15366520280	^320919195308100726^	肉眼所见:_x000D_ 灰白组织多块，共8*7*3cm，切面灰白，局部出血。	(右侧额颞部)星形胶质细胞瘤Ⅳ级。			astrocytoma	m	1
3	G8	1	4	1	4	0	63	0	0	1	1	96	0	0.15	0.51	0.7	0	0	0.19	4.21	0.03	25.92	0.42	6.47	4.94		32.97	14.35	14.93	40.75	杨艳	常规病理报告	1512789	女	33	8000000000193108	1258560	05床	神经外科一	02159830	^13862966915	^320602198111160020^	肉眼所见:_x000D_ 组织一块5*3.5*2.5cm，切面灰白，质较嫩，部分区域灰褐，稍有出血。_x000D_ 镜下所见:_x000D_ 瘤组织弥漫排列，瘤细胞梭形，其中见大片坏死。	（右额叶）胶质母细胞瘤（WHOⅢ-Ⅳ级）。			GBM	m	1
3	G9	1	3	1	3	0	61	1	0	0	0	157	0	0.17	1.27	2.38	0	0	0.07	6.19	0	3.6	0	1.72	0	7.84	44.9	20.25	95.69	25.76	刘志刚	常规病理报告	1516724	男	38	F000077120	1268174	103床	神经外科一	02354459	^87469649	^320622197612023754^	肉眼所见:_x000D_ 灰红碎组织7*4*2.5cm，灰红，质软。_x000D_ 镜下所见:_x000D_ 瘤组织弥漫排列，瘤细胞多边形，胞浆空淡。	（右额叶）间变星形-少枝胶质细胞瘤（WHOⅢ级）。	右额叶	间变星形-少枝胶质细胞瘤	anaplastic astrocytoma	m	1
4	A4	1	4	1	4	1	24	0	1	0	0	116	0.04	0.31	0.53	0.04	0	0	1.2	0.11	0.02	20.56	0.07	19.25	2.5	2.1	4.55	2.48	0.15	1.47	朱汉琴	常规病理报告	1527102	女	82	F000230289	1293501	02床	神经外科一	02527419	^18921252766	^320625193305045161^	肉眼所见:_x000D_ 灰白色组织3.5*3*2cm，切面灰白，灰黄，局部见出血。_x000D_ 镜下所见:_x000D_ 瘤组织弥漫分布，细胞异型明显，可见大片坏死，血管内皮增生。	（左额叶）星形胶质细胞瘤Ⅳ级（胶质母细胞瘤）。			GBM	m	1
4	A5	1	1	5	2	1	57	0	0	0	0	10	0	0.15	1	0.02	44.78	0.05	0.15	0.12	0	0.63	0.1	1.25	1.82	0.26	0.24	0.09	37.01	3.11	黄爱琴	常规病理报告	1528072	女	40	3206210732160	1295881	16床	神经外科一	02542706	^18751392906	^320621197503118344^	肉眼所见:_x000D_ 组织一块4.5*4*2cm，切面灰白，质软。_x000D_ 镜下所见:_x000D_ 瘤组织弥漫排列，其中见少量神经节细胞。	（右额叶）混合性胶质细胞瘤，其中见少量神经节细胞（WHOⅡ级）。	右额叶	混合性胶质细胞瘤，其中见少量神经节细胞	ganglioglioma	m	1
4	A6	1	4	1	4	1	10	1	0	1	1	131	0.01	0.12	0	20.29	0	0	0.08	47.88	0.05	64.28	4.35	4.28	15.91	2.12	3.19	0.64	2.59	5.67	顾汉斌	常规病理报告	1532936	男	48	8000000000488011	1306811	01床	神经外科一	01533319	^13814700650	^320611196707070613^	肉眼所见:_x000D_ 左顶叶：碎组织0.5*0.5*0.5cm。_x000D_ 左颞叶：碎组织4.5*3*1cm。_x000D_ 左额叶：灰白组织1*0.5*0.3cm，质软。	（左额叶及左顶叶）考虑星形胶质细胞瘤Ⅳ级（胶质母细胞瘤），建议做免疫组化检查进一步证实。 （左颞叶）考虑星形胶质细胞瘤Ⅱ级。	左额叶及左顶叶，左颞叶	星形胶质细胞瘤，胶质母细胞瘤，星形胶质细胞瘤	GBM	m	1
4	A7	1	3	6	3	1	20	0	1	0	1	22	0	0.27	0.83	2.68	1.02	0	0.07	1.01	0	1.86	0.36	8.27	11.53	0.75	0.32	0	0	5.49	冯玉英	常规病理报告	1601184	女	62	F000329670	1311660	18床	神经外科二	02637121	^15958897988	^320625195303266226^	肉眼所见：_x000D_ 送检组织一块3.5*2.5*1.5cm，切面灰白，质嫩，局部半透明。	（左额叶）间变性胶质细胞瘤（WHOⅢ级）。	左额叶	间变性胶质细胞瘤	anaplastic glioma	m	1
4	A8	1										158	0	0.08	0	0.38	0	0	0.16	0.18	0	15.89	0.43	2.12	3.61	6.33	0.15	0	0.81	1.78																		m	1
4	A9	1	4	1	4	1	6	1	1	0	0	35	0	0.09	0.25	0		0	0	0	0	0.23	0.32	0.99	37.17	1.23	0	0.05	0	0	何语稳	常规病理报告	1606017	男	69	F000406159	1325710	24床	神经外科二	02721755	^051585643455	^320919194701165716^	肉眼所见:_x000D_ 组织一块5*5*2cm，切面灰白，质嫩。	（头部）胶质母细胞瘤（WHOⅣ级）。	头部	胶质母细胞瘤	GBM	m	1
4	B10	1										34	0.01	0.33	0.04	0.06	0	0	0	0.1	0	0.42	11.7	0.22	38.65	0.08	0	0	0	3.75																		m	1
4	B4	1	4	1	4	1	3	1	1	0	0	86	3.17	1.24	0	9.41	19.78	0.03	1.33	6.41	0.68	16.81	8.05	16.82	61.13	0.68	53.45	44.14	80.35	59.01	乔志荣	常规病理报告	1527771	男	63	F000236413	1294595	28床	神经外科一	02534259	^13813754885	^320624195111196415^	肉眼所见:_x000D_ 部分脑组织5*3*2cm，切面灰白，局部坏死。	（左额叶）考虑胶质母细胞瘤（WHOⅣ级），建议做免疫组化检查进一步证实。			GBM	m	1
4	B5	1	1	5	2	1	57	0	0	0	0	20	0.12	0.27	2.54	26.2	60.25	0	0.79	16.72	0.19	2.31	2.34	2.35	69.49	0.44	2.29	1.7	95.13	18.46	黄爱琴	常规病理报告	1528072	女	40	3206210732160	1295881	16床	神经外科一	02542706	^18751392906	^320621197503118344^	肉眼所见:_x000D_ 组织一块4.5*4*2cm，切面灰白，质软。_x000D_ 镜下所见:_x000D_ 瘤组织弥漫排列，其中见少量神经节细胞。	（右额叶）混合性胶质细胞瘤，其中见少量神经节细胞（WHOⅡ级）。	右额叶	混合性胶质细胞瘤，其中见少量神经节细胞	ganglioglioma	m	1
4	B6	1	4	1	4	1	10	1	0	1	1	143					16.58	0	0.02	92.15	0.92	8.79	39.84	1.87	54.92	1.1	30.61	16	80.19	72.51	顾汉斌	常规病理报告	1532936	男	48	8000000000488011	1306811	01床	神经外科一	01533319	^13814700650	^320611196707070613^	肉眼所见:_x000D_ 左顶叶：碎组织0.5*0.5*0.5cm。_x000D_ 左颞叶：碎组织4.5*3*1cm。_x000D_ 左额叶：灰白组织1*0.5*0.3cm，质软。	（左额叶及左顶叶）考虑星形胶质细胞瘤Ⅳ级（胶质母细胞瘤），建议做免疫组化检查进一步证实。 （左颞叶）考虑星形胶质细胞瘤Ⅱ级。	左额叶及左顶叶，左颞叶	星形胶质细胞瘤，胶质母细胞瘤，星形胶质细胞瘤	GBM	m	1
4	B7	1	4	1	4	1	55	1	0	1	1	19	0.16	1.65	1.99	11.39	0.27	0	0.13	9.8	0.09	2.23	0.49	4.91	28.34	0.8	9.05	2.13	73.74	75.53	沈建平	常规病理报告	1601275	男	43	8000000000805288	1313167	02床	神经外科二	02644581	^13962979050	^320624197207199214^	肉眼所见:_x000D_ 灰白组织一块7*5*5cm，切面灰白，灰黄，并见出血肿块6*4cm，灰白区域3.5*2cm，质软。_x000D_ 镜下所见:_x000D_ 肿瘤组织弥漫排列。	（左颞枕）胶质母细胞瘤（WHOⅣ级）。			GBM	m	1
4	B8	1	3	2	3	1	39	1	0	0	1	192	0.02	0.09	0.15	0.03	0.43	0	0.1	1.74	0.01	22.34	0.55	2.7	14.85	0.44	1.28	0.11	11.6	20.13	唐保林	常规病理报告	1603705	男	48	F000359435	1319391	28床	神经外科二	02670433	^13773666409	^320623196712174914^	肉眼所见:_x000D_ 灰褐碎组织一堆7*4*3cm，切面灰白，暗红，质嫩。	（左颞顶叶）间变型少突胶质星形细胞瘤（WHOⅢ级）结合病史符合胶质瘤复发。			anaplastic oligodendroglioma	m	1
4	B9	1	4	1	4	1	8	0	1	0	0	150	0.02	0.06	0	0	0	0	0	2.56	0.15	8.13	31.29	4.12	28.52	13.2	4.17	1.67	2.42	16.58	王瑞英	常规病理报告	1608746	女	72	F000429125	1330713	32床	神经外科一	02746965	^15106176361	^320624194306144127^	肉眼所见:_x000D_ 碎组织一堆0.6*0.7*0.3cm。	（右额底）考虑胶质母细胞瘤（WHOⅣ级）建议免疫组化检查进一步证实。			GBM	m	1
4	C1		4	1	4	1	7	0	1	0	0																				马松莲	常规病理报告	1519421	女	61	F000119767	1274557	31床	神经外科二	02402590	^13912415272	^32062319540418370x^	肉眼所见:_x000D_ 碎组织2*2*2cm，切面灰红，灰褐。_x000D_ 镜下所见:_x000D_ 瘤组织弥漫排列，其间可见坏死，瘤细胞异形。	（头部）胶质母细胞瘤（WHOⅣ级）。	头部	胶质母细胞瘤	GBM
4	C10	1																																														m	1
4	C2	1	2	1	2			0	0	0	0	50	8.21	0.22	2.86	28.46	92.97	0.01	0.51	24.81	1.14	1.69	0.25	15.91	9.85	0.27	6.5	1.57	98.69	56.99	王玉清	常规病理报告	1521134	女	38	F000145583	1278703	02床	神经外科一	02431676	^18260577615	^511224197610086142^	肉眼所见:_x000D_ 组织一块6*4*2cm，切面灰白，局部透明，质软。	（右额叶）混合型星形细胞瘤，部分弥漫型星形细胞瘤，部分为少突胶质细胞瘤（WHOⅡ级）。			astrocytoma	m	1
4	C3	1	4	1	4	1	15	0	0	1	1	65	0.38	7.99	5.63	0	66.44	0	0.68	76.77	4.8	2.44	0.01	14.09	21.99	0.05	71.01	55.47	0	24.64	汤玉珍	常规病理报告	1522289	女	56	8000000000652942	1281565	32床	神经外科一	01163831	^13739147207	^320624195901178844^	肉眼所见:_x000D_ 灰黄碎组织4*3*2.5cm，局部半透明，质嫩。	（左颞叶）星形胶质细胞瘤（WHOⅣ级），结合病史，符合胶质瘤术后复发。			astrocytoma	m	1
4	C4	1	4	1	4	1	3	1	1	0	0	168	15.14	1.8	2.68	33.53	78.23	0.1	4.04	37.29	0	49.46	3.34	16.56	52.01	1.75	46.5	20.22	61.53	28.2	乔志荣	常规病理报告	1527771	男	63	F000236413	1294595	28床	神经外科一	02534259	^13813754885	^320624195111196415^	肉眼所见:_x000D_ 部分脑组织5*3*2cm，切面灰白，局部坏死。	（左额叶）考虑胶质母细胞瘤（WHOⅣ级），建议做免疫组化检查进一步证实。			GBM	m	1
4	C5	1	4	1	4	1	45	0	0	1	1	241	19.13	9.01	4.06	35.57	56.93	0.03	63.01	59.51	3.79	63.81	2.68	42.88	53.8	7.48	50.31	37.75	28.92	30.54	卞美霞	常规病理报告	1530023	女	50	8000000004041478	1298512	24床	神经外科二	02558581	^15189416619	^320624196505044144^	肉眼所见:_x000D_ 组织2块，共5*4*2cm，切面灰白，灰褐，质软，局部见出血。	（颅内）考虑星形胶质细胞瘤（WHOⅣ级），建议做免疫组化检查进一步证实。	颅内	星形胶质细胞瘤	astrocytoma	m	1
4	C6	1	4	1	4	1	10	1	1	0	0	208	0.65	2.11	2.3	60.65	75.37	0.04	3.51	58.59	1.9	63.96	4.77	13.03	61.92	1.73	58.68	37.11	93.84	67.52	朱锦信	常规病理报告	1533521	男	68	F000308950	1308414	09床	神经外科二	02615165	^13810086890	^320622194711080670^	肉眼所见:_x000D_ 灰白组织一堆4*3*1cm。	（右颞）考虑胶质母细胞瘤（WHOⅣ级），建议做免疫组化检查进一步诊断。			GBM	m	1
4	C7	1	4	1	4	1	55	1	0	1	1	97	15.06	0.88	2.67	25.41	64.09	0	0.95	4.33	0.38	13.03	3.08	10.08	49.61	7.38	42.75	13.84	88.19	34.87	沈建平	常规病理报告	1601275	男	43	8000000000805288	1313167	02床	神经外科二	02644581	^13962979050	^320624197207199214^	肉眼所见:_x000D_ 灰白组织一块7*5*5cm，切面灰白，灰黄，并见出血肿块6*4cm，灰白区域3.5*2cm，质软。_x000D_ 镜下所见:_x000D_ 肿瘤组织弥漫排列。	（左颞枕）胶质母细胞瘤（WHOⅣ级）。			GBM	m	1
4	C8	1	4	1	4	1	11	1	1	0	0	137	0.06	0.16	0.4	67.45	0.17	0	0	95.27	1.11	51.55	67.02	0.64	3.1	0.11	3.27	0.94	5.32	11.04	郁其成	常规病理报告	1604906	男	67	F000388028	1322404	24床	神经外科一	02701573	^86452820	^320624194808061217^	肉眼所见:_x000D_ 组织一块8*7*5cm，切面灰白，实性，质嫩。	（左额叶）星形胶质细胞瘤Ⅳ级。	左额叶		astrocytoma	m	1
4	C9	1	3	1	3	1	35	0	1	0	0	32	0.02	8.08	1.9	0.11	2.08	0	0	1.62	0	0.72	5.01	1.52	26.56	0.08	0.18	0.06	0	14.26	时敏仲	常规病理报告	1610751	女	62	F000456192	1335317	16床	神经外科二	02777003	^15862752878	^320623195307158107^	肉眼所见:_x000D_ 灰白组织一块5*3.5*2.5cm，切开切面灰白，质较嫩。	（右额）弥漫星形胶质细胞瘤，局灶伴坏死（WHOⅡ-Ⅲ级）。			astrocytoma	m	1
4	D1	1	2	6	2	0	60	0	0	1	1	9	2.95	0.35	1.45	57.44	8.29	0	0.11	34.42	0.77	0.54	0.58	0.98	13.17	0.14	3.94	0.84	63.52	0.09	成霞	常规病理报告	1519805	女	44	02493231	1275184	28床	神经外科二	02407280	^13186581626	^32062419710502902X^	肉眼所见:_x000D_ 灰白组织4*3*1cm，切面灰白，局部略透明，质嫩。_x000D_ 镜下所见:_x000D_ 瘤组织弥漫排列，瘤细胞多边形。	（头部）胶质细胞瘤Ⅱ级。	头部	胶质细胞瘤	glioma	m	1
4	D10	1	3	5	3	1	14	1	1	0	0	99	0.05	0.05	0.4	9.87	0.09	0	0.03	2.16	0	13.74	10.75	1.38	50.93	4.51	26.98	12.03	3.17	13.1	高汉清	常规报告	1613125	男	70	8000000000665912	1340577	09床	神经外科二	01154979	^13515216526	^320624194605237155^		免疫组化标记结果（Envision法）： NSE(-),GFAP(+),Olig-2(+),S-100(-),Vim(+),EMA(-),Ki-67(约50%阳性),IDH-1(-),brag v600(-),NeuN(+) （右颞叶）结合HE符合间变型神经节胶质瘤（WHOⅢ级）。	右颞叶	间变型神经节胶质瘤	anaplastic ganglioglioma	m	1
4	D2	1	2	1	2			0	0	0	0	28	9.28	0.13	0.49	90.6	9.44	0.02	0.25	3.11	0.35	0.8	0.3	5.29	54.55	0.17	8.41	2.96	95.84	57.83	王玉清	常规病理报告	1521134	女	38	F000145583	1278703	02床	神经外科一	02431676	^18260577615	^511224197610086142^	肉眼所见:_x000D_ 组织一块6*4*2cm，切面灰白，局部透明，质软。	（右额叶）混合型星形细胞瘤，部分弥漫型星形细胞瘤，部分为少突胶质细胞瘤（WHOⅡ级）。			astrocytoma	m	1
4	D3	1	3	1	3	1	10	1	0	0	0	82	0.51	0	0.86	19.45	39.68	0	0.46	4.87	0.43	62.25	1.23	4.37	12.89	0.97	5.12	1.72	12.38	33.66	赵志兵	常规病理报告	1522665	男	47	F000171149	1282859	102床	神经外科监护	02460374	^15106288660	^320624196805056438^	肉眼所见:_x000D_ 灰白、灰褐色碎组织6*3cm，切面灰白，见大片出血。	（右颞叶）恶性肿瘤，考虑间变型星形胶质细胞瘤（WHOⅢ级），建议做免疫组化检查进一步诊断。			anaplastic astrocytoma	m	1
4	D4	1	4	1	4	1	58	0	0	0	1	122	54.04	7.92	9.99	12.45	99.89	0.02	0.2	62.38	0.55	22.95	9.25	6.41	61.58	3.02	70.76	49.87	92.32	70.39	王梅	常规病理报告	1527856	女	41	F000226029	1294254	24床	神经外科二	02522527	^13626293112	^320622197410196286^	肉眼所见:_x000D_ 灰白组织一块4*3*1cm，切面灰白，质偏软，局部见1*1cm的出血区。	（右颞）胶质细胞瘤Ⅲ-Ⅳ级，部分区域呈胶质母细胞瘤改变。			GBM	m	1
4	D5		4	1	4	1	46	0	0	1	1												4.94	25.93	50	16.05					卞美霞	常规病理报告	1530023	女	50	8000000004041478	1298512	24床	神经外科二	02558581	^15189416619	^320624196505044144^	肉眼所见:_x000D_ 组织2块，共5*4*2cm，切面灰白，灰褐，质软，局部见出血。	（颅内）考虑星形胶质细胞瘤（WHOⅣ级），建议做免疫组化检查进一步证实。	颅内	星形胶质细胞瘤	astrocytoma
4	D6	1	4	1	4	1	19	1	0	1	1	195	9.98	1.11	10.33	22.53	47.17	0.28	56.06	55.31	0.31	90.83	1.56	50.38	20.22	3.5	66.44	22.56	25.39	15.17	蒋昊南	常规病理报告	1600936	男	39	8000000001082740	1312590	05床	神经外科二	02641921	^18912294381	^320602197607121012^	肉眼所见:_x000D_ 灰白组织一块8*6*3cm，切面灰褐，部分区域灰褐、灰黄，有充血，质嫩。_x000D_ 镜下所见:_x000D_ 瘤组织弥漫排列，瘤细胞梭形，多边形，可见瘤巨细胞，其间可见大片坏死。	（右侧额叶）胶质母细胞瘤（WHOⅣ级）。	右侧额叶	胶质母细胞瘤	GBM	m	1
4	D7	1	4	1	4	1	12	0	0	0	0	74	4.78	0.94	0.66	3.18	96.01	0	0.27	49.52	0.94	20.23	1.91	8.32	68.03	0.71	45.7	22.68	76.57	78.49	薛春丽	常规病理报告	1602266	女	43	F000350874	1315952	37床	神经外科一	02660995	^13584738333	^320622197204234122^	肉眼所见:_x000D_ 灰白碎组织5*4*2cm。_x000D_ 镜下所见:_x000D_ 瘤组织弥漫状、栅栏状排列，瘤组织中血管增生，可见大片坏死。	（右侧顶枕）胶质母细胞瘤（WHOⅣ级）。			GBM	m	1
4	D9	1	3	1	3	1	35	0	1	0	0	69	0.27	0.46	3.65	2.87	24	0	0	0.52	0.03	4	44.83	8.49	45.21	0.94	5.54	1.14	56.79	27.8	时敏仲	常规病理报告	1610751	女	62	F000456192	1335317	16床	神经外科二	02777003	^15862752878	^320623195307158107^	肉眼所见:_x000D_ 灰白组织一块5*3.5*2.5cm，切开切面灰白，质较嫩。	（右额）弥漫星形胶质细胞瘤，局灶伴坏死（WHOⅡ-Ⅲ级）。			astrocytoma	m	1
4	E1	1	2	6	2	0	60	0	0	1	1	21	1.33	0.15	0	41.45	1.51	0	0.2	74.79	4.89	0.92	1.67	0.95	5.75	0.21	4.65	0.95	82.02	1.61	成霞	常规病理报告	1519805	女	44	02493231	1275184	28床	神经外科二	02407280	^13186581626	^32062419710502902X^	肉眼所见:_x000D_ 灰白组织4*3*1cm，切面灰白，局部略透明，质嫩。_x000D_ 镜下所见:_x000D_ 瘤组织弥漫排列，瘤细胞多边形。	（头部）胶质细胞瘤Ⅱ级。	头部	胶质细胞瘤	glioma	m	1
4	E10	1	3	5	3	1	14	1	1	0	0	48	1.16	0.13	0.58	13.52	0.34	0	0	10.17	0	10.2	4.7	1.91	51.19	0.39	34.12	23.41	8.7	25	高汉清	常规报告	1613125	男	70	8000000000665912	1340577	09床	神经外科二	01154979	^13515216526	^320624194605237155^		免疫组化标记结果（Envision法）： NSE(-),GFAP(+),Olig-2(+),S-100(-),Vim(+),EMA(-),Ki-67(约50%阳性),IDH-1(-),brag v600(-),NeuN(+) （右颞叶）结合HE符合间变型神经节胶质瘤（WHOⅢ级）。	右颞叶	间变型神经节胶质瘤	anaplastic ganglioglioma	m	1
4	E2	1	0	0	0	0	60	0	0	0	0	166	3.25	0.17	0	17.66	19.04	0.1	6.97	68.06	1.15	65.4	4.9	24.02	61.82	3.43	70.88	53.09	8.16	12.2	孙美云	常规病理报告	1521470	女	35	8000000000206217	1277760	32床	神经外科二	02015771	^18260500000	^320602197912115348^	肉眼所见:_x000D_ 灰褐组织一块2*1*1cm。	（右颞）脑组织血管增生扩张，血管壁厚薄不一，管腔不规则，符合动静脉畸形伴出血。			vascular malformation	m	1
4	E3	0	4	6	4	1	5	1	1	0	0	48	6.35	0.43	3.94	20.81	74.87	0.01	0.18	15.97	0.66	5.12	0.76	11.41	66.49	0.16	58.03	34.26	88.52	42.46	俞云山	常规病理报告	1523575	男	61	F000182791	1284977	15床	神经外科一	02473932	^18962729610	^320622195312207958^	肉眼所见:_x000D_ 碎组织5*4*2cm，切面灰白，质嫩。_x000D_ 镜下所见:_x000D_ 瘤组织弥漫排列，可见瘤巨细胞，其间血管增生，可见坏死。	（左桥小脑）胶质细胞瘤Ⅲ-Ⅳ级。	左桥小脑		glioma	w	0
4	E4	1	1	5	2	1	57	0	0	0	0	8					98.49	0	0.12	81.88	0.96	0.99	0.13	3.86	47.06	0.25	3.04	0.79	97.62	27.06	黄爱琴	常规病理报告	1528072	女	40	3206210732160	1295881	16床	神经外科一	02542706	^18751392906	^320621197503118344^	肉眼所见:_x000D_ 组织一块4.5*4*2cm，切面灰白，质软。_x000D_ 镜下所见:_x000D_ 瘤组织弥漫排列，其中见少量神经节细胞。	（右额叶）混合性胶质细胞瘤，其中见少量神经节细胞（WHOⅡ级）。	右额叶	混合性胶质细胞瘤，其中见少量神经节细胞	ganglioglioma	m	1
4	E5	1	4	1	4	1	6	1	1	0	0	138	14.36	0.94	2.91	9.19	75.25	2.12	8.15	22.9	1.49	61.38	36.32	13.04	81.47	17.09	76.09	61.51	21.94	65.28	袁志冲	常规病理报告	1530502	男	63	3206810961069	1300672	26床	神经外科一	02571461	^13921497808	^320626195208210415^	肉眼所见:_x000D_ 组织6*4*2cm，局部见一个2.5*2cm的灰白质嫩区，境界较清。_x000D_ 镜下所见:_x000D_ 瘤组织弥漫束状排列，细胞异型明显，核大深染，有出血，坏死，血管内皮增生。	（左颞叶）星形胶质细胞瘤Ⅳ级（胶质母细胞瘤）。	左颞叶		astrocytoma	m	1
4	E6	1	4	1	4	1	22	1	0	1	1	199	1.11	3.62	9.84	28.46	77.45	0	1.63	13.9	0.2	25.48	1.9	17.72	36.84	2.54	51.23	34.32	69.84	61.15	蒋昊南	常规病理报告	1600936	男	39	8000000001082740	1312590	05床	神经外科二	02641921	^18912294381	^320602197607121012^	肉眼所见:_x000D_ 灰白组织一块8*6*3cm，切面灰褐，部分区域灰褐、灰黄，有充血，质嫩。_x000D_ 镜下所见:_x000D_ 瘤组织弥漫排列，瘤细胞梭形，多边形，可见瘤巨细胞，其间可见大片坏死。	（右侧额叶）胶质母细胞瘤（WHOⅣ级）。	右侧额叶	胶质母细胞瘤	GBM	m	1
4	E7	0	4	3	4	1	12	0	0	0	0	54	0.06	2.22	2.58	2.96	99.73	0.01	0.02	26.32	0.05	0.79	0.7	5.92	67.92	0.34	22.67	7.91	91.48	83.05	薛春丽	常规病理报告	1602266	女	43	F000350874	1315952	37床	神经外科一	02660995	^13584738333	^320622197204234122^	肉眼所见:_x000D_ 灰白碎组织5*4*2cm。_x000D_ 镜下所见:_x000D_ 瘤组织弥漫状、栅栏状排列，瘤组织中血管增生，可见大片坏死。	（右侧顶枕）胶质母细胞瘤（WHOⅣ级）。			GBM	w	0
4	E8	1	4	1	4	1	11	1	1	0	0	50	11.91	0.61	1.88	44.15	94.4	0.22	0.78	14.77	0.94	3.07	1.85	18.51	80.48	0.76	56.51	45.52	99.05	78.83	郁其成	常规病理报告	1604906	男	67	F000388028	1322404	24床	神经外科一	02701573	^86452820	^320624194808061217^	肉眼所见:_x000D_ 组织一块8*7*5cm，切面灰白，实性，质嫩。	（左额叶）星形胶质细胞瘤Ⅳ级。	左额叶		astrocytoma	m	1
4	E9	1	3	1	3	1	35	0	1	0	0	45	0.32	0.37	0.82	8.5	91.86	0	0	0.81	0	0.39	11.87	8.96	34.81	0.49	12.67	2.13	69.75	58.62	时敏仲	常规病理报告	1610751	女	62	F000456192	1335317	16床	神经外科二	02777003	^15862752878	^320623195307158107^	肉眼所见:_x000D_ 灰白组织一块5*3.5*2.5cm，切开切面灰白，质较嫩。	（右额）弥漫星形胶质细胞瘤，局灶伴坏死（WHOⅡ-Ⅲ级）。			astrocytoma	m	1
4	F1	1	2	6	2	0	60	0	0	1	1	8	0.51	0.09	0.92	34.01	16.47	0.01	0.2	7.97	0.1	5.61	0.11	3.6	2.96	0.38	23.89	5.1	85.89	0.21	成霞	常规病理报告	1519805	女	44	02493231	1275184	28床	神经外科二	02407280	^13186581626	^32062419710502902X^	肉眼所见:_x000D_ 灰白组织4*3*1cm，切面灰白，局部略透明，质嫩。_x000D_ 镜下所见:_x000D_ 瘤组织弥漫排列，瘤细胞多边形。	（头部）胶质细胞瘤Ⅱ级。	头部	胶质细胞瘤	glioma	m	1
4	F10	1	4	1	4	1	13	1	1	0	0	61	0.29	0.19	0.2	4.2	62.86	0	0.08	1.14	0.03	15.15	1.09	6.82	15.87	0.1	3.46	0.62	0.62	46.49	陆志明	常规病理报告	1617093	男	73	F000549979	1351040	09床	神经外科二	02878917	^13815217970	^320624194211254710^	肉眼所见:_x000D_ 组织一块4*4*3cm，切面灰白，质嫩。	（右颞叶）胶质母细胞瘤（WHOⅣ级）。	右颞叶	胶质母细胞瘤	GBM	m	1
4	F3	1	3	2	3	1	43	0	0	0	0	93	43.34	4.17	7.57	15.85	38.4	0	0.72	96.48	54.34	19.7	0.91	2.64	81.48	3.22	75.55	79.82	40.16	54.08	潘淑红	常规病理报告	1525692	女	59	F000212982	1290237	10床	神经外科一	02508010	^15162856283	^320624195608291864^	肉眼所见:_x000D_ 脑组织一块7.5*7*2.5cm，切面灰白，部分区域见出血点，质嫩。_x000D_ 镜下所见:_x000D_ 瘤组织部分区域细胞核圆，胞浆较为空淡，局部有钙化。	（右颈）混合性胶质瘤（少突星形胶质细胞瘤，WHOⅢ级）。	右颈部	混合性胶质瘤，少突星形胶质细胞瘤	oligodendroglioma	m	1
4	F4	1	1	5	2	1	55	0	0	0	0	60					71.99	0	0.01	65.29	0.2	0.91	1.19	2.45	37.1	0.52	3.59	1.38	96.63	28.06	黄爱琴	常规病理报告	1528072	女	40	3206210732160	1295881	16床	神经外科一	02542706	^18751392906	^320621197503118344^	肉眼所见:_x000D_ 组织一块4.5*4*2cm，切面灰白，质软。_x000D_ 镜下所见:_x000D_ 瘤组织弥漫排列，其中见少量神经节细胞。	（右额叶）混合性胶质细胞瘤，其中见少量神经节细胞（WHOⅡ级）。	右额叶	混合性胶质细胞瘤，其中见少量神经节细胞	ganglioglioma	m	1
4	F5	1	4	1	4	1	6	1	1	0	0	107	9.93	0.68	1.39	12.92	57.15	0.03	1.63	3.65	0.03	62.18	7	18.21	62.61	2.12	64.5	62.64	93.88	80.36	袁志冲	常规病理报告	1530502	男	63	3206810961069	1300672	26床	神经外科一	02571461	^13921497808	^320626195208210415^	肉眼所见:_x000D_ 组织6*4*2cm，局部见一个2.5*2cm的灰白质嫩区，境界较清。_x000D_ 镜下所见:_x000D_ 瘤组织弥漫束状排列，细胞异型明显，核大深染，有出血，坏死，血管内皮增生。	（左颞叶）星形胶质细胞瘤Ⅳ级（胶质母细胞瘤）。	左颞叶		astrocytoma	m	1
4	F6	1	4	1	4	1	22	1	0	1	1	195	16.49	2.36	5.76	0.67	62.27	0	0.13	50.2	0.65	15.19	0.05	6.15	11.64	4.03	84	28.2	47.27	6.42	蒋昊南	常规病理报告	1600936	男	39	8000000001082740	1312590	05床	神经外科二	02641921	^18912294381	^320602197607121012^	肉眼所见:_x000D_ 灰白组织一块8*6*3cm，切面灰褐，部分区域灰褐、灰黄，有充血，质嫩。_x000D_ 镜下所见:_x000D_ 瘤组织弥漫排列，瘤细胞梭形，多边形，可见瘤巨细胞，其间可见大片坏死。	（右侧额叶）胶质母细胞瘤（WHOⅣ级）。	右侧额叶	胶质母细胞瘤	GBM	m	1
4	F7	1	3	2	3	1	39	1	0	0	1	168	0	0.28	0	54.61	1.48	0.61	10.76	63.12	4.31	89.31	3.11	0.92	56.86	3.15	73.46	49.28	94.58	93.36	唐保林	常规病理报告	1603705	男	48	F000359435	1319391	28床	神经外科二	02670433	^13773666409	^320623196712174914^	肉眼所见:_x000D_ 灰褐碎组织一堆7*4*3cm，切面灰白，暗红，质嫩。	（左颞顶叶）间变型少突胶质星形细胞瘤（WHOⅢ级）结合病史符合胶质瘤复发。			anaplastic oligodendroglioma	m	1
4	F8	1	0	0	0	1	53	1	0	0	0	234	1.26	0	0	73.71	97.43	0	0	0.9	0.03	3.21	3.21	16.85	10.56	4.98	53.21	29.8	33.61	15.6	刘秀忠	常规病理报告	1605109	男	54	F000388931	1322710	18床	神经外科二	02702582	^18761766494	^320623196106290034^	肉眼所见:_x000D_ 囊壁样组织大小2.8*2.5*1cm。	（右颞叶）纤维囊壁样组织内见脑组织及血管增生扩张，出血，急慢性炎细胞浸润，局部见含铁血黄素沉积。	右颞叶	正常脑组织	brain tissue	m	1
4	F9	1										10											2.16	9.05	18.06	1.92	19.9	5.06	94.5	67.42																		m	1
4	G1	1	3	1	3			1	0			8	0	0.06	0	21.5	1.91	0.01	0.1	67	0.83	0.46	0.35	0.26	3.08	0.26	10.82	0.68	94.25	0.55	茅新	常规病理报告	1519907	男	57				神外二	-1			肉眼所见:_x000D_ 灰白、灰黄碎组织一堆6*5*2cm，切面灰白，局部见出血。	（右额叶）考虑星形胶质细胞瘤，部分为少突胶质细胞瘤（WHOⅡ-Ⅲ级），建议做免疫组化检查进一步诊断。	右额叶	星形胶质细胞瘤，部分为少突胶质细胞瘤	astrocytoma	m	1
4	G2	1	4	1	4	1	17	1	0	1	1	36	3.1	0.06	0.81	4.75	2.04	1.05	0.54	80.5	4.39	14.82	0.04	7.43	7.88	0.46	64.32	34.77	37.95	83.05	方志明	常规病理报告	1522078	男	47	8000000000284765	1280695	28床	神经外科二	00807997	^13003552019	^320611196711300311^	肉眼所见:_x000D_ 碎组织4*4*4cm，切面灰白，灰褐，有出血，质嫩。	（右侧顶枕）考虑胶质母细胞瘤（WHOⅣ级），建议做免疫组化检查进一步证实。	右侧顶枕	胶质母细胞瘤	GBM	m	1
4	G3	1	4	1	4	1	24	0	1	0	0	74	3.38	0.23	0.78	17.31	20.48	0.71	9.29	67.58	12.58	60.51	0.45	55.63	25.69	3.1	74.01	76.97	53.35	71.82	朱汉琴	常规病理报告	1527102	女	82	F000230289	1293501	02床	神经外科一	02527419	^18921252766	^320625193305045161^	肉眼所见:_x000D_ 灰白色组织3.5*3*2cm，切面灰白，灰黄，局部见出血。_x000D_ 镜下所见:_x000D_ 瘤组织弥漫分布，细胞异型明显，可见大片坏死，血管内皮增生。	（左额叶）星形胶质细胞瘤Ⅳ级（胶质母细胞瘤）。			GBM	m	1
4	G4	1										6	0.06	0.12	0.78	7.53	2.09	0	0.01	76.32	0.1	0.23	0.06	1.82	13.85	0.17	1.62	0.55	78.31	13.26																		m	1
4	G5	1	4	1	4	1	10	1	0	1	1	123	0.64	0.51	2.86	41.86	8.67	0.01	5.54	90.78	0.75	78.1	21.31	2.92	38.95	12.68					顾汉斌	常规病理报告	1532936	男	48	8000000000488011	1306811	01床	神经外科一	01533319	^13814700650	^320611196707070613^	肉眼所见:_x000D_ 左顶叶：碎组织0.5*0.5*0.5cm。_x000D_ 左颞叶：碎组织4.5*3*1cm。_x000D_ 左额叶：灰白组织1*0.5*0.3cm，质软。	（左额叶及左顶叶）考虑星形胶质细胞瘤Ⅳ级（胶质母细胞瘤），建议做免疫组化检查进一步证实。 （左颞叶）考虑星形胶质细胞瘤Ⅱ级。	左额叶及左顶叶，左颞叶	星形胶质细胞瘤，胶质母细胞瘤，星形胶质细胞瘤	GBM	m	1
4	G6	1	3	6	3	1	20	0	1	0	1	105	0	0.73	0	2.31	14.15	0.01	0.92	4.34	0.14	13.43	1.75	30.18	29.88	1.19	58.47	35.17	70.82	62.56	冯玉英	常规病理报告	1601184	女	62	F000329670	1311660	18床	神经外科二	02637121	^15958897988	^320625195303266226^	肉眼所见：_x000D_ 送检组织一块3.5*2.5*1.5cm，切面灰白，质嫩，局部半透明。	（左额叶）间变性胶质细胞瘤（WHOⅢ级）。	左额叶	间变性胶质细胞瘤	anaplastic glioma	m	1
4	G8	1	0	0	0	1	53	1	0	0	0	166	0.24	0.15	0	5.6	23.88	0.07	10.82	32.42	0.82	62.03	26.27	18.15	37.75	42.22	78.15	53.43	33.01	38.27	陈子鹏	常规病理报告	1605384	男	23	F000397693	1324195	26床	神经外科二	02712356	^18071607886	^321324199302172216^	肉眼所见:_x000D_ 灰褐、灰白组织一块，大小2.5*1.5*1cm。	（颅内）脑组织边缘见大小不等的血管，管腔内出血，符合血管畸形。	颅内	血管畸形	vascular malformation	m	1
4	G9	1	3	1	3	1	35	0	1	0	0	21	0.02	0.16	1.69	0.73	13.74	0	0.92	17.57	0	4.21	0.38	7.25	18.68	0.81	3.69	2.12	94.6	47.65	时敏仲	常规病理报告	1610751	女	62	F000456192	1335317	16床	神经外科二	02777003	^15862752878	^320623195307158107^	肉眼所见:_x000D_ 灰白组织一块5*3.5*2.5cm，切开切面灰白，质较嫩。	（右额）弥漫星形胶质细胞瘤，局灶伴坏死（WHOⅡ-Ⅲ级）。			astrocytoma	m	1
5	A1	1	4	1	4	1	4	0	1	0	0	32	0.17	0.08		13.64	0	0	0	53.51	0	14.68	7.82	13.14	27.3	2.77	0	2.29	0	1.8	季文玉	常规病理报告	1618319	女	74	F000563642	1353874	27床	神经外科二	02893397	^13813641979	^326022194107130483^	肉眼所见:_x000D_ 组织一块4*3*2.5cm，切面灰白，灰黄，质软。	（左枕叶）胶质母细胞瘤（WHOⅣ级）。	左枕叶	胶质母细胞瘤	GBM	m	1
5	A10	1	4	6	4	1	5	1	1	0	0	183	0	0		11.96							0	4.63	2.98	0.22	0	0	0	0	左永德	常规病理报告	1224246	男	74	0003298371	1067323	12床	神经外科一	00879088	^13656291184	^320623193803237374^	肉眼所见:_x000D_ 送检组织一块6*5*3cm，切开见6*3.5cm的灰白质硬区。	（右颞叶）胶质细胞瘤（WHOⅢ-Ⅳ级）			glioma	m	1
5	A2	1	2	1	2			0	0	0	0						0	0	0	51.3	4.26	15.6				0.79	0	5.85	6.75	3.32	李书花	常规病理报告	1624764	女	57	F000624984	1368969	07床	神经外科一	02958892	^18932226885		肉眼所见:_x000D_ 不整形组织4*3*2cm，切面灰白，质嫩。_x000D_ 镜下所见:_x000D_ 瘤组织弥漫排列，其间微囊形成。	（右额叶）弥漫星形胶质细胞瘤（WHOⅡ级）。	右额叶	弥漫星形胶质细胞瘤	astrocytoma	m	1
5	A3	1	2	1	2	1	51	1	0	0	0	11	0.02	0.01		7.69							68.61	2.95	62.44	0.1	0			2.16	高留军	常规病理报告	1630284	男	38	F000724424	1382458	28床	神经外科一	03065510	^18914363868	^320682197807087156^	肉眼所见:_x000D_ 灰白碎组织5*4*3cm。	（右额颞叶）星形胶质细胞瘤Ⅱ级。	右额颞叶	星形胶质细胞瘤	astrocytoma	m	1
5	A4	1	4	1	4	1	23	1	0	1	1	52	0	0.03	0	78.59	0	0	0.24	30	0.26	78.31	23.19	0.88	14.38	0.11	0.83	12.65	2.91	1.04	窦亚泰	常规病理报告	1704279	男	23	F000860452	1409296	24床	神经外科一	03212552	^15862777345	^320682199308134076^	肉眼所见:_x000D_ 肿瘤：碎组织3.5*3.5*2cm。_x000D_ 周围组织：组织一块3*3*1.5cm。	（左顶枕、肿瘤周围组织）胶质母细胞瘤（WHOⅣ级）。 建议免疫组化检查进一步诊断	左顶枕	胶质母细胞瘤	GBM	m	1
5	A5	1	2	5	2	1	11	0	0	0	0	60	0.32	0.33	100	38	0	0	0.38	0	0	3.17	10.11	3.28	23.67	0.04	1.55	0.77	0	24.68	曹美红	常规病理报告	1712107	女	37	F000947365	1425876	20床	神经外科一	03311107	^15962878009	^320683197911267022^	肉眼所见:_x000D_ 灰白、灰红组织一块5.5*5*4cm，切开内见直径3cm的囊腔，内容物流失，局部切面灰白，灰红，质软。	（左额叶）考虑多形性黄色瘤样胶质瘤（WHOⅡ级）建议免疫组化进一步诊断。	左额叶	多形性黄色瘤样胶质瘤	Pleomorphicxanthoastrocytoma	m	1
5	A6	1	4	1	4	1	26	0	0	0	0	58	0	0.04		7.86							17.5	27.22	32.29	0.28	1.68	0.18	4.05	2.83	杜燕红	常规病理报告	1726882	女	52	03514021	1461223	11床	神经外科一	03514021	^13813636978	^320624196501028286^	右侧额叶占位：灰白组织一块5*4*4cm，切面灰白，灰红，质嫩。	（右侧额叶）考虑胶质母细胞瘤（WHOⅣ级），正在行免疫组化检查进一步证实。	右侧额叶	胶质母细胞瘤	GBM	m	1
5	A7	1	4	1	4	1	7	1	0	0	0	266	0.11	0.08	0	53.65							72.01	4.89	43.9		23.99	0.47	0	8.72	朱广钱	常规病理报告	1210481	男	54	0003063303	1035216	25床	神经外科一	00529426	^13758165152	^32062319580214735X^	肉眼所见:_x000D_ 碎组织4*4*1cm。_x000D_ 镜下所见:_x000D_ 瘤组织弥漫排列，血管增生，瘤组织中央见坏死。	（右额）星形胶质细胞瘤Ⅲ-Ⅳ级。			astrocytoma	m	1
5	A8	1	0	0	0			0	0	0	0	224	0	0	0	78.72							58.32	0.93	27.17			0	0.36		张美玉	常规病理报告	1210006	女	52	0003046098	1033981	19床	神经外科一	00499625	^13862760851		肉眼所见:_x000D_ 组织5*5*2cm。	（右枕）脑组织中见不规则扩张的血管腔，管壁厚薄不均，脑实质内出血，符合血管畸形。			vascular malformation	m	1
5	A9	1	4	6	4	1	14	1	0	0	0		0.01	0.01		1.28							42.13	4.63	7.91	0	6.75	0	0	3.38	丁陈冲	常规病理报告	1220748	男	50	0003164646	1058801	28床	神经外科一	00802281	^15301461843	^320626196202025053^	肉眼所见:_x000D_ 碎组织4*4*2cm。_x000D_ 镜下所见:_x000D_ 瘤组织弥漫排列，其间见大片坏死。	（右颞叶）胶质细胞瘤Ⅳ级-Ⅳ级。	右颞叶	胶质细胞瘤	glioma	m	1
5	B1																32.16	0	0.12	22.04	0	91.62				0.48	0	4.95	53.21	7.88
5	B10	1	0	0	0	0	85	0	1	0	0	286	0	0	0								0	3.17	3.36	0.35	7.21	0	0	0	印志英	常规病理报告	1213965	女	67	8000000000162747	1043025	27床	神经外科二	00109588	^85536919	^320602194408244040^	肉眼所见:_x000D_ 组织2.5*1.5*1.8cm。	（左顶叶）少量脑组织周围见厚壁，扩张血管，另见大量出血变性物。			vascular malformation	m	1
5	B2	0	4	3	4	1	35	0	0	1	1	23	0	0	0	57.05							2.82	1.56	5.25	4.39	0.69			49.1	章燕	常规病理报告	1624877	女	48	01762831	1369710	36床	神经外科一	02656671	^15851272206	^320624196807191449^	肉眼所见:_x000D_ 不整形组织5*5*4cm，质嫩，切面灰白，灰褐。	（左颞部）考虑胶质母细胞瘤（WHOⅣ级）。_x000D_ 建议免疫组化检查进一步诊断。			GBM	w	0
5	B3	1	0	0	0	1	1	1	1	0	0	91	2.82	1.76		3.44	3.11	0	3.87	2.97	0.09	20.1	22.97	25.54	73.72	10.48	0.05	14.56	45.13	42.56	周载贵	常规病理报告	1630401	男	71	F000723067	1382928	21床	神经外科一	03064034	^13921479381	^320623194508247830^	肉眼所见:_x000D_ 组织一块5*3*3.5cm，呈囊性。	（脑肿瘤）符合陈旧性出血伴脑组织变性，坏死，周围胶质细胞增生。			gliosis	m	1
5	B4	1	4	1	4	1	23	1	0	1	1	108	6.58	1.44		39.01	6.8	0	0.3	33.1	0.3	41.56	43.98	2.19	39.47	0.14	14.47	18.3	5.08	59.94	窦亚泰	常规病理报告	1704279	男	23	F000860452	1409296	24床	神经外科一	03212552	^15862777345	^320682199308134076^	肉眼所见:_x000D_ 肿瘤：碎组织3.5*3.5*2cm。_x000D_ 周围组织：组织一块3*3*1.5cm。	（左顶枕、肿瘤周围组织）胶质母细胞瘤（WHOⅣ级）。 建议免疫组化检查进一步诊断	左顶枕	胶质母细胞瘤	GBM	m	1
5	B5	1	4	1	4	1	19	1	0	0	0																				沈国强	常规病理报告	1716722	男	46	03379777	1436755	21床	神经外科一	03379777	^15151346010	^320624197008085038^	灰白碎组织3*3*2cm，切面灰白，质嫩。	（右额叶）胶质母细胞瘤（WHO Ⅳ级）。			GBM	m	1
5	B6	1	4	1	4	1	19	1	0	0	0	18	4.81	0.77	0.32	23.38							16.07	19.28	65.65						吕勇军	常规病理报告	1728446	男	48	03537787	1464684	36床	神经外科二	03537787	^13584630138	^320622196902021592^	右额叶肿瘤：灰白灰红碎组织4*4*3cm，切面灰白灰红，质软。	（右额叶）考虑胶质母细胞瘤（WHOⅣ级）。正在行免疫组化检查进一步诊断。	右额叶	胶质母细胞瘤	GBM	m	1
5	B7		4	1	4	1	7	1	0	0	0					72.85	0	0	0.06	0	0	1.51				0.95	29.93	4.12	5.12	10.36	朱广钱	常规病理报告	1210481	男	54	0003063303	1035216	25床	神经外科一	00529426	^13758165152	^32062319580214735X^	肉眼所见:_x000D_ 碎组织4*4*1cm。_x000D_ 镜下所见:_x000D_ 瘤组织弥漫排列，血管增生，瘤组织中央见坏死。	（右额）星形胶质细胞瘤Ⅲ-Ⅳ级。			astrocytoma
5	B8	1										137	0	0		0.05	0	0	0	18.39	0.47	17.31	90.77	0	5.26	0.39	30.53	0	0.46	38.45																		m	1
5	B9	1	4	6	4	1	14	1	0	0	0	257	0.08	0.03		96.68							24.44	2.22	20.63	4.65		0.02	0		丁陈冲	常规病理报告	1220748	男	50	0003164646	1058801	28床	神经外科一	00802281	^15301461843	^320626196202025053^	肉眼所见:_x000D_ 碎组织4*4*2cm。_x000D_ 镜下所见:_x000D_ 瘤组织弥漫排列，其间见大片坏死。	（右颞叶）胶质细胞瘤Ⅳ级-Ⅳ级。	右颞叶	胶质细胞瘤	glioma	m	1
5	C1	1	3	1	3	1	10	1	1	0	0	33	0.03	0.04	0.83	2.32							1.32	2.03	38.57						成炳付	常规病理报告	1620254	男	68	8000000000390198	1358308	10床	神经外科二	00841391	^13328091738	^320624194806177179^	肉眼所见:_x000D_ 组织3块6*4.5*3cm，上附少量脑膜，部分区域呈胶冻样。	（左颞）星形胶质细胞瘤Ⅱ-Ⅲ级。	左颞	星形胶质细胞瘤	astrocytoma	m	1
5	C2	1	4	1	4	1	10	1	1	1	1	80	3.9	2.13	7.21	0.7							1.04	23.5	48.07						陆志明	常规病理报告	1626495	男	73	F000678202	1373867	27床	神经外科二	03015481	^13063567712	^320624194211254710^	肉眼所见:_x000D_ 灰红组织多块6*5*3.5cm，部分区域灰褐色。	（右颞部）胶质母细胞瘤（WHOⅣ级）。	右颞部	胶质母细胞瘤	GBM	m	1
5	C3	1	4	1	4	1	14	0	0	0	0						58.86	0.32	3.08	36.29	1.47	22.28	6.11	15.77	34.94	3.23	5.95	21.1	90.09	8.23	屈素平	常规病理报告	1701616	女	58	F000823127	1402063	18床	神经外科二	03171276	^13270681653	^320624195805101564^	肉眼所见:_x000D_ 组织一块5*4*3.5cm，切开切面灰白，部分有出血。	（左额部）考虑胶质母细胞瘤（WHOⅣ级），建议做免疫组化检查进一步证实。			GBM	m	1
5	C4		4	1	4			0	1	0	0		37.18	11.11	18.1	51.92	52.8	0	0.92	52.85	0.37	95				1.18	10.04	43.91	25.9	42.96	毛荷英	常规病理报告	1707152	女	72	F000892719	1414790	22床	神经外科一	03249537	^13951320729		肉眼所见:_x000D_ 灰白组织4*2.5*1cm，切面灰白，质软。	（右顶叶）考虑星形胶质瘤（WHOⅢ-Ⅳ级）建议做免疫组化检查进一步诊断。	右顶叶	星形胶质瘤	astrocytoma
5	C5	1	4	6	4	1	8	1	1	0	1	163	0.17	0.02	0	3.63	57.17	0.25	2.97	23.32	0.44	23.84	6.19	39.18	66.82	0.12	4.7	40.05	88.83	80.74	汤模清	常规病理报告	1720187	男	68	03430809	1445167	11床	神经外科二	03430809	^15250631438	^320625194901276235^	组织一块，4*3*1.5cm，切面灰白，质稍嫩	（左侧颞叶）胶质瘤WHOⅣ级，建议做免疫组化进行分子分型。			glioma	m	1
5	C6	1	4	1	4	1	19	1	0	0	0	73	0.11	0.01	0	2.89	89.59	0	0	3.84	0.08	2.6	68.97	13.15	81.89	0.26	53.03	0.63	97.83	81.69	吕勇军	常规病理报告	1728446	男	48	03537787	1464684	36床	神经外科二	03537787	^13584630138	^320622196902021592^	右额叶肿瘤：灰白灰红碎组织4*4*3cm，切面灰白灰红，质软。	（右额叶）考虑胶质母细胞瘤（WHOⅣ级）。正在行免疫组化检查进一步诊断。	右额叶	胶质母细胞瘤	GBM	m	1
5	C7	1	4	1	4	1	7	1	0	0	0	262	2.24	0.88	6.56	9.35	0.36	0.03	3.91	30.8	0.06	82.96	58.9	6.62	27.85		63.87	4.36	24.93	26.87	朱广钱	常规病理报告	1210481	男	54	0003063303	1035216	25床	神经外科一	00529426	^13758165152	^32062319580214735X^	肉眼所见:_x000D_ 碎组织4*4*1cm。_x000D_ 镜下所见:_x000D_ 瘤组织弥漫排列，血管增生，瘤组织中央见坏死。	（右额）星形胶质细胞瘤Ⅲ-Ⅳ级。			astrocytoma	m	1
5	C8	1	0	0	0	0	76	0	0	0	0	56	0.33	1.83	4.44	2.65	0	0	0.02	7.77	0	36.44	1.14	5.2	25.81	2.76	34.84	0.73	0.61	70.07	章梅芳	常规病理报告	1406489	女	47	0003827478	1161207	22床	神经外科一	01646541	^18994226203	^320622196702146008^	肉眼所见:_x000D_ 颅内肿瘤：组织8*6*3cm，切面灰白，质嫩。_x000D_ 胶质瘤：组织2*2*1cm。	（右枕）脑组织出血，液化伴血管套内嗜酸粒细胞渗出，请结合临床。			vascular malformation	m	1
5	D1	1	4	5	4	1	10	1	0	0	0	9	1		0	0.03							8.78	14.97	37.98	1.45	2.09			39.72	赵耀方	常规病理报告	1620494	男	48	F000593790	1358790	22床	神经外科二	02925811	^15896251747	^320625196711236194^	肉眼所见:_x000D_ 不整形组织4*2*1.5cm，切面灰白，质嫩。	（右侧顶枕部）考虑多形性胶质母细胞瘤（WHOⅣ级）。_x000D_ 建议免疫组化检查进一步诊断。			Pleomorphicxanthoastrocytoma	m	1
5	D10													0.43			0.02	1.35	0	50.19	6.83	3.68						0.8	1.58
5	D2	1	4	1	4	1	10	1	1	1	1	69	0.38		2.56	7.91							9.34	9.66	17.75	0.76	5.78			69.97	陆志明	常规病理报告	1626495	男	73	F000678202	1373867	27床	神经外科二	03015481	^13063567712	^320624194211254710^	肉眼所见:_x000D_ 灰红组织多块6*5*3.5cm，部分区域灰褐色。	（右颞部）胶质母细胞瘤（WHOⅣ级）。	右颞部	胶质母细胞瘤	GBM	m	1
5	D3	1	4	1	4			0	0	0	0	145	0.17	5.75	0	32.45	98.39	0	0	11.67	0.07	65.61	51.2	9.92	61.23	1.2	16.53	13	54.7	20.5	丁志英	常规病理报告	1702242	女	59	F000832833	1403431	03床	神经外科一	03181882	^15896269897		肉眼所见:_x000D_ 组织一块4*2.5*1.5cm，切面灰白，灰红。	（顶叶）考虑胶质母细胞瘤（WHOⅣ级）。 建议免疫组化进一步诊断	顶叶	胶质母细胞瘤	GBM	m	1
5	D4	1	4	1	4			0	1	0	0	87	4.82	0.36	30.01	17.75	64.44	0	0.87	71.72	1.01	81.15	37.8	11.91	84.66	3.41	64.04	51.91	14.64	74.75	毛荷英	常规病理报告	1707152	女	72	F000892719	1414790	22床	神经外科一	03249537	^13951320729		肉眼所见:_x000D_ 灰白组织4*2.5*1cm，切面灰白，质软。	（右顶叶）考虑星形胶质瘤（WHOⅢ-Ⅳ级）建议做免疫组化检查进一步诊断。	右顶叶	星形胶质瘤	astrocytoma	m	1
5	D5	1	2	4	2	1	37	0	0	0	0	95	4.48	0.64	1.05	99.79	85.61	0.25	6.21	7.25	0.2	42.17	6.96	10.54	12.87	1.79	3.49	31.76	85.12	81.01	孔梦如	常规病理报告	1721378	女	12	02937152	1448649	33床	神经外科一	02937152	^13665685126	^34161200504302927^	小脑占位：灰白碎组织，1.5*0.5*0.5cm。_x000D_ 病周：灰白组织1枚，0.8*0.5*0.3cm。	（小脑）结合免疫组化结果符合毛细胞粘液样型星型细胞瘤，WHOⅡ级。 免疫组化结果（172049）： 瘤细胞：GFAP (+), S100 (+), Vimentin (+), NSE (-), NF (-), CgA (-)	小脑	毛细胞粘液样型星型细胞瘤	pilocytic astrocytoma PA	m	1
5	D6	1	4	1	4	1	43	1	0	0	0	86	5.78	2.63	1.11	39.44	93.58	0.16	0.19	1.91	0.29	5.67	22.37	13.53	58.9	2.08	51.14	0.67	86.86	50.82	吕勇军	常规病理报告	1728446	男	48	03537787	1464684	36床	神经外科二	03537787	^13584630138	^320622196902021592^	右额叶肿瘤：灰白灰红碎组织4*4*3cm，切面灰白灰红，质软。	（右额叶）考虑胶质母细胞瘤（WHOⅣ级）。正在行免疫组化检查进一步诊断。	右额叶	胶质母细胞瘤	GBM	m	1
5	D7	1	4	1	4	1	7	1	0	0	0	256	0.46	4.91	0.54	5.92	96.11	0.02	0.19	11.73	0.43	18.09	24.39	11.62	37.43	3.27	53.43	51.14	27.71	18.93	朱广钱	常规病理报告	1210481	男	54	0003063303	1035216	25床	神经外科一	00529426	^13758165152	^32062319580214735X^	肉眼所见:_x000D_ 碎组织4*4*1cm。_x000D_ 镜下所见:_x000D_ 瘤组织弥漫排列，血管增生，瘤组织中央见坏死。	（右额）星形胶质细胞瘤Ⅲ-Ⅳ级。			astrocytoma	m	1
5	D8	1	0	0	0	0	76	0	0	0	0	62	7.12	0.02	5.13	1.33	2.25	0	0.1	38.47	0.02	41.58	15.03	1.81	29.34	2.98	41.17	5.43	14.26	47.04	章梅芳	常规病理报告	1406489	女	47	0003827478	1161207	22床	神经外科一	01646541	^18994226203	^320622196702146008^	肉眼所见:_x000D_ 颅内肿瘤：组织8*6*3cm，切面灰白，质嫩。_x000D_ 胶质瘤：组织2*2*1cm。	（右枕）脑组织出血，液化伴血管套内嗜酸粒细胞渗出，请结合临床。			vascular malformation	m	1
5	D9													0.66			0	0	0	56.04	0.02	2.21						2.42	34.28
5	E1																									0.4	3.39			8.09
5	E10																0.35	0	0.02	5.56	0.03	34.89						0.22	0.66
5	E2	0	4	3	4	1	10	0	0	1	0															0.18	12.48			79.35	王玉霞	常规病理报告	1629342	女	50	8000000000664402	1380569	38床	神经外科一	03050502	^13912256538	^320624196606177202^	肉眼所见:_x000D_ 碎组织5*4*2cm，切面灰白，质嫩，局部有坏死。	（右顶）考虑胶质母细胞瘤（WHO Ⅳ级），建议做免疫组化检查进一步证实。			GBM	w	0
5	E3	1	4	1	4			0	0	0	0	89	0.08	0	0	12.9	62.99	0	0.15	10.61	0.04	47.04	47.47	7.6	56.96	1.81		6.55	34.56		丁志英	常规病理报告	1702242	女	59	F000832833	1403431	03床	神经外科一	03181882	^15896269897		肉眼所见:_x000D_ 组织一块4*2.5*1.5cm，切面灰白，灰红。	（顶叶）考虑胶质母细胞瘤（WHOⅣ级）。 建议免疫组化进一步诊断	顶叶	胶质母细胞瘤	GBM	m	1
5	E4	1	4	1	4	1	6	1	0	0	0	204	0.45	0.72	2.04	35.18	83.08	0	0.59	73.98	0.8	83.64	11.08	15.44	8.42			66.02	40.36		吴太山	常规病理报告	1710783	男	50	F000935442	1423589	34床	神经外科一	03297730	^15206270676	^320621196703012814^	肉眼所见:_x000D_ 灰白、灰褐碎组织多块5*4*3cm。	（右侧颞顶枕叶）星形胶质细胞瘤Ⅳ级。_x000D_ 建议免疫组化检查进一步诊断			astrocytoma	m	1
5	E5	1	2	1	2	1	8	0	0	1	1	63	1.67	5.1	17.68	66.85	12.1	0.03	0.58	3.41	0.04	38.78	11.65	9.08	62.24	0	47.78	29.44	41.89	59.85	吴艳	常规病理报告	1724343	女	28	03486865	1455331	06床	神经外科一	03486865	^15151095300	^320981198901274745^	组织多块，共5*4*3cm，切面灰白，质韧。	（右侧额叶）考虑星形胶质细胞瘤（WHOⅡ级），正在行免疫组化检查进一步证实。			astrocytoma	m	1
5	E6	1	4	1	4	1	5	0	0	0	1	116	2.42	4.6	10.79	18.22	13.2	0.03	0.51	8.52	0.13	22.75	6.4	21.13	75.29	7.15	40.99	8.89	11.39	29.28	张礼侠	常规病理报告	1731160	女	58	03444391	1469787	05床	神经外科二	03444391	^18015220826	^321321195811157025^	颅内肿瘤：灰红灰白碎组织共3*3*1cm。	（左侧大脑）星形胶质细胞瘤Ⅳ级（胶质母细胞瘤）。	左侧大脑		astrocytoma	m	1
5	E7	1	4	1	4	1	7	1	0	0	0	277	4.92	0.74	0	14.3										6.97	79.94			29.72	朱广钱	常规病理报告	1210481	男	54	0003063303	1035216	25床	神经外科一	00529426	^13758165152	^32062319580214735X^	肉眼所见:_x000D_ 碎组织4*4*1cm。_x000D_ 镜下所见:_x000D_ 瘤组织弥漫排列，血管增生，瘤组织中央见坏死。	（右额）星形胶质细胞瘤Ⅲ-Ⅳ级。			astrocytoma	m	1
5	E8	1	3	1	3	1	3	1	1	0	0	61	17.73	1.97	4.75	18.68							24.67	39.46	39.89	1.26	30.23			37.48	韩忠年	常规病理报告	1728914	男	63	03542984	1465712	25床	神经外科二	03542984	^13862701797	^320621195408293751^	脑肿瘤：灰白组织一块5.5*4.5*3cm，切面灰白，见散在出血点，质软。	（额叶占位）考虑星形胶质细胞瘤（WHOⅢ级），正在行免疫组化检查进一步诊断。	额叶占位	星形胶质细胞瘤	astrocytoma	m	1
5	E9																0.39	0.07	0.07	17.82	0.07	28.3						8.29	7.55
5	F1		4	1	4	1	20	1	0	0	0	0	0	0	0	11.66	0	0.24	4.14	13.14	0	91.24	0.12	3.44	2.25						黄木星	常规病理报告	1624347	男	50	F000646432	1367907	13床	神经外科一	02981753	^15062717236	^320626196603283491^	肉眼所见:_x000D_ 脑组织1块8*6*3cm，切面灰白，质较嫩，部分区域有出血。	（头顶）胶质母细胞瘤（WHO Ⅳ级）。	头顶	胶质母细胞瘤	GBM
5	F10	1	0	0	0			0	1	0	0	160	0	0.19	0	13.7							0	1.85	9.62	19.05					王宋英	常规病理报告	1417552	女	73	0003965861	1193152	104床	神经外科监护	01811136	^86211909^		肉眼所见:_x000D_ 灰红不整形组织5*4*3cm。	（颅内）脑组织边缘见凝血块，符合血肿。			vascular malformation	m	1
5	F2	1	4	1	4	1	10	0	0	1	0	19	0.32	0.33	0	0.06	79.16	0	0.14	14.61	0.03	24.95	22.08	12.86	57.03	0.22	4.55			5.07	王玉霞	常规病理报告	1629342	女	50	8000000000664402	1380569	38床	神经外科一	03050502	^13912256538	^320624196606177202^	肉眼所见:_x000D_ 碎组织5*4*2cm，切面灰白，质嫩，局部有坏死。	（右顶）考虑胶质母细胞瘤（WHO Ⅳ级），建议做免疫组化检查进一步证实。			GBM	m	1
5	F3	1	2	1	2	1	42	0	0	0	1	223	0.01	0	0	35.25	4.71	0	0.01	53.16	0.02	91.76	70.4	2.04	47.71	5.35	94.23	7.8	0.06	66.86	孙云	常规病理报告	1703225	女	34	F000826828	1406131	24床	神经外科二	03175294	^13773812367	^320682198207074524^	肉眼所见:_x000D_ 组织一块3*2.5*1.5cm，切面灰白，质嫩。	（右额）星形胶质细胞瘤Ⅱ级。			astrocytoma	m	1
5	F4	1	4	1	4	1	8	1	0	0	0	132	6.65	1.47	0.99	0.6							1.38	4.74	31.44	9.19	64.21			79.03	王志丰	常规病理报告	1711933	男	58	8000000007552383	1426878	23床	神经外科二	03324469	^18362168875	^320625195808276673^	肉眼所见:_x000D_ 组织一块5*5*3cm，切开局灶出血坏死。	（左额）考虑星形胶质瘤（WHOⅣ级），建议免疫组化检查进一步诊断。			astrocytoma	m	1
5	F5		2	1	2	1	8	0	0	1	1						37.52	0.39	1.23	7.87	0.54	40.68						45.95	98.51		吴艳	常规病理报告	1724343	女	28	03486865	1455331	06床	神经外科一	03486865	^15151095300	^320981198901274745^	组织多块，共5*4*3cm，切面灰白，质韧。	（右侧额叶）考虑星形胶质细胞瘤（WHOⅡ级），正在行免疫组化检查进一步证实。			astrocytoma
5	F6																									1.33	69.48			81.86
5	F7	1	4	1	4	1	7	1	0	0	0	240	0.66	0.39	0	4.58	99.2	0	0	81.79	1.46	8.48	18.64	6.19	18.4			37.43	77.43		朱广钱	常规病理报告	1210481	男	54	0003063303	1035216	25床	神经外科一	00529426	^13758165152	^32062319580214735X^	肉眼所见:_x000D_ 碎组织4*4*1cm。_x000D_ 镜下所见:_x000D_ 瘤组织弥漫排列，血管增生，瘤组织中央见坏死。	（右额）星形胶质细胞瘤Ⅲ-Ⅳ级。			astrocytoma	m	1
5	F8	1	3	1	3	1	3	1	1	0	0	157	0.49	0.5	2.05	0.17	69.79	0.31	1.28	73.31	2.66	68.4	9.22	14.12	46.39	61.54	4.94	84.25	32.85	3.62	韩忠年	常规病理报告	1728914	男	63	03542984	1465712	25床	神经外科二	03542984	^13862701797	^320621195408293751^	脑肿瘤：灰白组织一块5.5*4.5*3cm，切面灰白，见散在出血点，质软。	（额叶占位）考虑星形胶质细胞瘤（WHOⅢ级），正在行免疫组化检查进一步诊断。	额叶占位	星形胶质细胞瘤	astrocytoma	m	1
5	F9	1								0							0.59	0	0.04	40.58	0.2	54.61	8.6	27.44	58.73	0		0.47	3.16																			m	1
5	G1		2	1	2			0	0	0	0	5	0	0	0	0.22	19.69	0.01	6.27	63.37	4.31	41.04	4.22	4.7	37.5	5.96	17.02	13.67	9.79	56.36	李书花	常规病理报告	1624764	女	57	F000624984	1368969	07床	神经外科一	02958892	^18932226885		肉眼所见:_x000D_ 不整形组织4*3*2cm，切面灰白，质嫩。_x000D_ 镜下所见:_x000D_ 瘤组织弥漫排列，其间微囊形成。	（右额叶）弥漫星形胶质细胞瘤（WHOⅡ级）。	右额叶	弥漫星形胶质细胞瘤	astrocytoma
5	G10	1	4	6	4	1	5	0	0	0	0	147	0	0.01	0	69.33	4.35	0	0.03	5.92	0.51	1.83	1.73	0	1.05	1.16	20.79	21.01	66.2	8.17	龚亚平	常规病理报告	1215281	女	59	0003108985	1045831	18床	神经外科一	00663337	^18651318313	^320626195306170621^	肉眼所见:_x000D_ 碎组织一堆5*3*3cm，切面灰白，部分半透明，另见凝血块。_x000D_ 镜下所见:_x000D_ 瘤组织成片分布，部分呈栅栏状排列，坏死及出血较多，血管内皮增生明显。	（右额叶）胶质瘤（WHOⅢ-Ⅳ级）	右额叶	胶质瘤	glioma	m	1
5	G2		4	1	4			0	0	1	0	17	0	0.02	0	3.97	3.72	0	0.15	6.39	0	63.38	1.61	8.75	22.04			8.25	4.29		王玉霞	常规病理报告	1629342	女	50	8000000000664402	1380569	38床	神经外科一	03050502	^13912256538	^320624196606177202^	肉眼所见:_x000D_ 碎组织5*4*2cm，切面灰白，质嫩，局部有坏死。	（右顶）考虑胶质母细胞瘤（WHO Ⅳ级），建议做免疫组化检查进一步证实。			GBM
5	G3	1	2	1	2	1	42	0	0	0	1	38	0.11	0	0	14.5	40.97	0	0.04	49.17	0.01	75.51	2.25	5.66	24.49	8.77	13.83	2.44	8.89	80.97	孙云	常规病理报告	1703225	女	34	F000826828	1406131	24床	神经外科二	03175294	^13773812367	^320682198207074524^	肉眼所见:_x000D_ 组织一块3*2.5*1.5cm，切面灰白，质嫩。	（右额）星形胶质细胞瘤Ⅱ级。			astrocytoma	m	1
5	G4	1	4	1	4	1	8	1	0	0	0	147	0.09	0	0	1.93	46.72	0	0.62	73.63	1.27	93.2	0.11	1.52	6.27	12.57	8.28	62.85	39.88	9.68	王志丰	常规病理报告	1711933	男	58	8000000007552383	1426878	23床	神经外科二	03324469	^18362168875	^320625195808276673^	肉眼所见:_x000D_ 组织一块5*5*3cm，切开局灶出血坏死。	（左额）考虑星形胶质瘤（WHOⅣ级），建议免疫组化检查进一步诊断。			astrocytoma	m	1
5	G5	1	4	1	4	1	26	1	0	1	1	118	1.48	2.18	1.92	2.79	0.52	0.06	0.61	3.35	0.13	36.04	1.06	8.68	31.18	3.28	48.77	4.89	64.22	31.05	沈峰	常规病理报告	1725381	男	50	00633534	1457095	110床	神经外科监护	00633534	^13057088500	^320602196704110011^	瘤组织一块，6*5*4cm，切开见2.5Cm的囊性区，内见出血。	（左枕叶）胶质母细胞瘤，WHOⅣ级。			GBM	m	1
5	G6	1	4	1	4	1	4	1	1	1	1	121	0.06	0.07	0	0.02	31.25	0	0	51.12	0	88.15	0.06	25.01	37.65	3.63	60.04	31.55	3.76	45.18	卢光鑫	常规病理报告	1734444	男	68	03603185	1477640	32床	神经外科二	03603185	^15162821256	^320624194910044114^	肿块一个2*2*2cm，切面灰红灰白，质嫩。	（左颞）胶质母细胞瘤（WHOⅣ级）。正在行免疫组化检查进一步诊断。	左颞	胶质母细胞瘤	GBM	m	1
5	G7	1	4	1	4	1	7	1	0	0	0	166	0.02	0.24	0	10.18	38.58	0	0	64.69	0.13	85.73				19.84	77.98	1.83	4.7	25.13	朱广钱	常规病理报告	1210481	男	54	0003063303	1035216	25床	神经外科一	00529426	^13758165152	^32062319580214735X^	肉眼所见:_x000D_ 碎组织4*4*1cm。_x000D_ 镜下所见:_x000D_ 瘤组织弥漫排列，血管增生，瘤组织中央见坏死。	（右额）星形胶质细胞瘤Ⅲ-Ⅳ级。			astrocytoma	m	1
5	G8	1	4	1	4	1	33	1	0	1							45.68	0	0	2.37	0	6.28				24.3	8.2	5.18	3.47	6.19	洪宝林	常规病理报告	1207765	男	54	8000000000289204	1029083	20床	神经外科一	00144932	^13776906838	^320602570924301^	肉眼所见:_x000D_ 组织一块6*4*1.5cm，部分区域见出血。_x000D_ 镜下所见:_x000D_ 瘤组织弥散排列，瘤细胞梭形，可见大片坏死。	（左枕颞部）星形胶质细胞瘤Ⅲ-Ⅳ级。	左枕颞部	星形胶质细胞瘤	astrocytoma	m	1
5	G9	1	4	6	4	1	5	1	1	0	0	252	0	0.02	0	0.25							0	7.27	1.38	7.41	12.07			10.33	左永德	常规病理报告	1224246	男	74	0003298371	1067323	12床	神经外科一	00879088	^13656291184	^320623193803237374^	肉眼所见:_x000D_ 送检组织一块6*5*3cm，切开见6*3.5cm的灰白质硬区。	（右颞叶）胶质细胞瘤（WHOⅢ-Ⅳ级）			glioma	m	1
6	A1	1	4	6	4	1	5	0	0	0	0	10	0	0		88.93	0	0	0	31.51	0.23	17.47	0.1	1.16	4.6	0	1.71	7.39	0	0	龚亚平	常规病理报告	1215281	女	59	0003108985	1045831	18床	神经外科一	00663337	^18651318313	^320626195306170621^	肉眼所见:_x000D_ 碎组织一堆5*3*3cm，切面灰白，部分半透明，另见凝血块。_x000D_ 镜下所见:_x000D_ 瘤组织成片分布，部分呈栅栏状排列，坏死及出血较多，血管内皮增生明显。	（右额叶）胶质瘤（WHOⅢ-Ⅳ级）	右额叶	胶质瘤	glioma	m	1
6	A10	1	4	1	4	1	30	1	1	0	0	28					0.11	0	0	79.55	0	84.78	0	0	0	0.95	0.43	0	0	0	保亲生	常规病理报告	1300359	男	66	0003343485	1077108	19床	神经外科二	00963014	^13912879706	^320624194607060410^	肉眼所见:_x000D_ 淡黄碎组织6*4*3cm，切面淡黄，质嫩。	（右顶枕部）星形细胞胶质瘤Ⅲ-Ⅳ级，局部呈胶质母细胞瘤改变。	右顶枕部	星形细胞胶质瘤	astrocytoma	m	1
6	A2	1	4	1	4	1	15	1	0	0	0		0	0.02		40.99															赵进生	常规病理报告	1202844	男	55	0800102575	1017855	09床	神经外科一	00135152	^13404202741	^320623195607217818^	肉眼所见:_x000D_ 碎组织一堆4*4*1cm。_x000D_ 镜下所见:_x000D_ 肿瘤组织弥散排列，细胞异形明显，核大深染，部分区域有坏死，血管内皮增生。	（顶枕部）星形胶质细胞瘤Ⅲ-Ⅳ级。			astrocytoma	m	1
6	A3	1	0	0	0	1	32	1	0	0	0	101	0.18	2.64	0	72.29	0	0	0.3	80.82	0.04	62.3	18	8.5	12.26	2	10.36	2.22	17.83	11.57	王杰	常规病理报告	1739378	男	35	03653602	1487963	13床	神经外科一	03653602	^13626284980	^342225198206135715^	组织1块，9*6*2cm,切面灰白，质嫩，内见丰富血管壁样组织。	（头部）脑组织中见大小不一的血管，符合动静脉血管畸形。			vascular malformation	m	1
6	A4	1	3	1	3	1	31	1	0	0	0	272	0	0.03		98.06	0	0	0.08	88.82	0.45	55.42	33.12	3.18	10.83	0	0.6	0	0	12.65	沈红星	常规病理报告	1217407	男	25	0003182483	1050969	12床	神经外科二	00721979	^13801487264	^320683198612048414^	肉眼所见:_x000D_ 组织多块6*4*4cm，切面灰白灰黄，部分区域半透明，质嫩。	（右额叶）星形胶质细胞瘤伴部分星形母细胞瘤结构（WHOⅡ-Ⅲ级）。			astrocytoma	m	1
6	A5	1	0	0	0	1	9	0	1	0	0	217	0	0.92		65.53	0	0	6.44	89.05	0.72	90.11	38.12	3.87	5.47	5.52	0	0	0	10.16	刘仪君	常规病理报告	1725801	女	74	03508702	1459547	23床	神经外科二	03508702	^18912265640	^320602194302234020^	灰褐碎组织4*2*2cm。	（左颞顶部）脑组织间见增生扩张的动静脉伴出血，符合动静脉畸形。	左颞顶部	动静脉畸形	vascular malformation	m	1
6	A6	1	0	0	0	1	47	0	0	0	0	18	0	0.06		69.3	0.01	0	0.01	4.88	0.01	1.08	0.8	5.69	14.44	0.92	6.47	2.17	0.66	28.07	刘平兰	常规病理报告	1624617	女	53	F000647320	1368218	35床	神经外科二	02982698	^18115302611	^320623196401204389^	肉眼所见:_x000D_ 碎组织一堆3*3*1cm，切面灰褐灰白。	（右侧额叶）符合血肿伴机化，周围脑组织胶质细胞增生。	右侧额叶	血肿伴机化，周围脑组织胶质细胞增生	gliosis	m	1
6	A7	1										54	0	0.03	0	73.9	8.09	0	0.12	72.29	3.35	24.11	52.34	5.61	0.26	0.93	0.26	0	9.46	22.6																		m	1
6	A8	1	3	2	3	1	46	1	0	0	0	8					8.11	0	0.01	34.19	0.05	0.4	0.94	3.69	7.1	0.03	1.16	0.58	0	19.38	周喻明	常规病理报告	1605455	男	50	F000398956	1324559	19床	神经外科二	02713701	^18862926763	^32062519650923569X^	肉眼所见:_x000D_ 灰褐色碎组织一堆7*7*4cm，切面灰白，部分区域见出血点，质较嫩。	（右颞顶部）考虑间变型少突胶质细胞瘤（WHOⅢ级）建议免疫组化检查进一步证实。			anaplastic oligodendroglioma	m	1
6	A9	1	4	6	4	1	2	1	0	0	0	88					0.36	0	0	19.28	0.33	1.78	0.53	10.74	7.04	2.62	2.34	0.37	0.06	7.97	张祖清	常规病理报告	1312388	男	56	0003488063	1104819	32床	神经外科二	01164909	^13485193651	^320625195609111614^	肉眼所见:_x000D_ 碎组织一堆6*4*3cm，切面灰白，半透明。	（左颞）胶质细胞瘤（WHOⅣ级）			glioma	m	1
6	B1	1	2	1	2	0	94	1	0	0	0	87	0	0.02	2.12	65.46	4.22	0	1.38	4.55	0.01	4.6	0.43	3.46	46.89	0.32	10.31	6.39	45.42	0	郭建平	常规病理报告	1208538	男	59		1030899	28床	神经外科一	00320175	^13862844212	^32062519520609467X^	肉眼所见:_x000D_ 不整形组织一块5*4*2.5cm，切面灰黄灰白。_x000D_ 镜下所见:_x000D_ 瘤组织弥漫排列，瘤细胞梭形、多边形。	（左颞叶）：星形胶质细胞瘤Ⅱ级。	左颞叶	星形胶质细胞瘤	astrocytoma	m	1
6	B10	1	1	4	1	1	46	1	0	0	0	39					14.74	0	0.16	42.4	0.58	31.33	1.27	8.78	8.3	0.34	0	0	0	7.44	丁陈嘉	常规病理报告	1629714	男	11	F000718029	1381175	19床	神经外科一	03058429	^13057038821	^320682200509237456^	肉眼所见:_x000D_ 组织1块5*4*3cm，切开囊实性。	（右小脑）毛细胞型星形细胞瘤，局部细胞核大异形。 （建议随诊，谨防复发）	右小脑	毛细胞型星形细胞瘤，局部细胞核大异形	pilocytic astrocytoma PA	m	1
6	B2	1	2	1	2	1	14	1	0	0	0	134	0.11	16.93		1.64	0.71	0	0.38	95.36	0.22	95.67	0	0.59	7.22	0	7.33	0.84	36.35	20.37	朱华年	常规病理报告	1408288	男	40	0002682190	1169726	01床	神经外科二	00274843	^15720725089	^320919197306304791^	肉眼所见:_x000D_ 灰白组织5*3*2cm，切面灰白，部分半透明。	（右侧额颞叶）弥漫型星形细胞胶质瘤WHOⅡ级，部分为纤维型，部分为肥胖细胞型。			astrocytoma	m	1
6	B3		4	6	4	1	39	1	1	1	1																				吴佑国	常规病理报告	1201583	男	63	0800100944	1015220	15床	神经外科一	00132798	^13813718670	^320624194901107857^	肉眼所见:_x000D_ 组织2块：5*5*2cm，质软。_x000D_ 镜下所见:_x000D_ 瘤组织内坏死较多，血管内皮增生，瘤细胞呈栅栏状排列。	（左额颞叶）胶质细胞瘤。（WHOⅢ-Ⅳ级）			glioma
6	B4	1	4	1	4	1	11	1	1	1	1	30					0.58	0	0.59	32.43	0.01	80.25	2.28	8.5	79.01	0.03	27.01	16.44	96.44	92.13	杜金明	常规病理报告	1709237	男	64	F000922522	1420188	25床	神经外科一	03283155	^13814710220	^320611195302090339^	肉眼所见:_x000D_ 组织2块，共4*4*2.5cm，切面灰白，灰黄。	（右顶叶）胶质母细胞瘤（WHOⅣ级）。	右顶叶	胶质母细胞瘤	GBM	m	1
6	B5	1	3	2	3	1	49	0	0	0	0	270	0.1	1.5		29.32	2.35	0	0.04	89.02	0.14	19.53	2.88	0.81	37.7	0.07	3.07	0.26	2.6	21.28	高琴梅	常规病理报告	1227113	女	46	0003325946	1072426	16床	神经外科二	00926203	^13485126526	^320923196607274821^	肉眼所见:_x000D_ 碎组织5*5*1.5cm，切面灰白，质嫩。	（左颞叶）混合型胶质细胞瘤，大部分为少质胶质细胞瘤伴间变，小部分为星形胶质细胞瘤（WHOⅡ-Ⅲ级）。	左颞叶	混合型胶质细胞瘤，大部分为少质胶质细胞瘤伴间变，小部分为星形胶质细胞瘤	oligodendroglioma	m	1
6	B6	1	0	0	0	1	47	0	0	0	0	13	0	0.21		1.83	4.88	0.02	0.44	31.41	0.08	7.67	7.29	9.23	20.54	0.59	34.71	23.62	11.2	72.23	刘平兰	常规病理报告	1624617	女	53	F000647320	1368218	35床	神经外科二	02982698	^18115302611	^320623196401204389^	肉眼所见:_x000D_ 碎组织一堆3*3*1cm，切面灰褐灰白。	（右侧额叶）符合血肿伴机化，周围脑组织胶质细胞增生。	右侧额叶	血肿伴机化，周围脑组织胶质细胞增生	gliosis	m	1
6	B7	1	0	0	0	1	13	1	0	0	0	233	7.05	2.68		17.48	0.24	0	1.34	96.38	0	97.63	11.59	1.45	1.42	10.14					林金泉	常规病理报告	1504102	男	59	0004213279	1237764	101床	神经外科一	02154762	^15951326528	^320623195507048252^	肉眼所见:_x000D_ 碎组织4*2*1cm，附血块。	（左额部）脑组织出血变性，未见明确血管畸形，未见明确肿瘤组织。	左额部	正常脑组织	brain tissue	m	1
6	B8		3	1	3	1	16	0	0	0	0	56															25.7	19.82	25.3	32.13	杨惠芹	常规病理报告	1330096	女	59	8000000000709528	1148803	20床	神经外科一	01531408	^15996554272	^320624195403209222^	肉眼所见:_x000D_ 组织一块5*5*4cm，切面灰白，质嫩。	（右额顶叶）考虑间变型星形胶质细胞瘤（WHOⅢ级），建议做免疫组化检查进一步诊断。			anaplastic astrocytoma
6	B9	1										84					82.88	0	0	95.75	14.9	1.7	0.6	4.91	60.14	0.04	3.59	2.24	0	60.51																		m	1
6	C1	1	2	1	2	0	94	1	0	0	0	0.3455											0	7.69	34.18	0.7					郭建平	常规病理报告	1208538	男	59		1030899	28床	神经外科一	00320175	^13862844212	^32062519520609467X^	肉眼所见:_x000D_ 不整形组织一块5*4*2.5cm，切面灰黄灰白。_x000D_ 镜下所见:_x000D_ 瘤组织弥漫排列，瘤细胞梭形、多边形。	（左颞叶）：星形胶质细胞瘤Ⅱ级。	左颞叶	星形胶质细胞瘤	astrocytoma	m	1
6	C10	1	4	1	4	1	7	1	1	0	0	0.0005					72.92	0	0	70.33	0.35	24.86					0.43	0	0	11.4	顾勤	常规病理报告	1704769	男	61	320623393842	1410478	32床	神经外科一	03224261	^18149734518	^320623195508215438^	肉眼所见:_x000D_ 灰白组织一块8*4*3cm，切面切开见3.5*2.5*1cm的出血区，灰白，灰红，质软。_x000D_ 镜下所见:_x000D_ 瘤组织弥漫排列，血管内皮细胞增生，可见片状坏死。	（颅内）胶质母细胞瘤（WHOⅣ级）。	颅内	胶质母细胞瘤	GBM	m	1
6	C2	0	3	3	3	1	2	0	1	0	0	0.0369	0.03	0.57	2.63	0.14	0.13	0	0.04	32.05	0	41.96	0.06	9.29	6.33	0	2.35	0.54	0	20.89	金如	常规病理报告	1400990	女	61	8000000000093511	1151122	11床	神经外科二	01547403	^13390947679	^32060219520529152X^	肉眼所见:_x000D_ 组织3*1*1cm，切面灰白，质中。	（左额顶）考虑间变型星形胶质细胞瘤（WHOⅢ级）。 建议免疫组化检查进一步诊断	左额顶叶	间变型星形胶质细胞瘤	anaplastic astrocytoma	w	0
6	C3	1	0	0	0	1	15	1	1	0	0	0.8349	31.57	15.03	0	15.84	39.57	0	0.02	19.93	0	45.97	3.07	2.98	52.57	0.72	29.06	15.03	26.29	75.14	季敦明	常规病理报告	1322121	男	60	0003643020	1128302	16床	神经外科二	01385965	^13813723133	^320623195303302239^	肉眼所见:_x000D_ 碎组织一堆2*2*0.8cm。	（右小脑）见囊壁样组织，内衬蛛网膜上皮，符合蛛网膜囊肿伴周围脑组织胶质细胞增生。	右小脑	蛛网膜囊肿	gliosis	m	1
6	C4	1	4	1	4	1	4	1	1	0	1	0.1483					17.85	0	0.04	98.37	0.08	95.89	24.52	1.92	20.39	2.14	19.43	3.06	24.08	56.84	周志和	常规病理报告	1326152	男	60	0003667727	1138840	22床	神经外科二	01463505	^13862823759	^32062219530127379X^	肉眼所见:_x000D_ 脑组织一堆6*4*3cm。_x000D_ 镜下所见:_x000D_ 瘤组织弥漫排列，血管内皮细胞肥大，间质见出血。	（左额部）星形胶质细胞瘤Ⅳ级。			astrocytoma	m	1
6	C5	1	3	2	3	0	73	0	0	0	0	0.3902	0.19	0.12	0	77.01	27.3	0	0.08	97.27	0	69.12	30.89	1.07	37.91	1.44	6.38	1.03	47.12	49.38	高琴梅	常规病理报告	1227113	女	46	0003325946	1072426	16床	神经外科二	00926203	^13485126526	^320923196607274821^	肉眼所见:_x000D_ 碎组织5*5*1.5cm，切面灰白，质嫩。	（左颞叶）混合型胶质细胞瘤，大部分为少质胶质细胞瘤伴间变，小部分为星形胶质细胞瘤（WHOⅡ-Ⅲ级）。	左颞叶	混合型胶质细胞瘤，大部分为少质胶质细胞瘤伴间变，小部分为星形胶质细胞瘤	oligodendroglioma	m	1
6	C6	0	2	1	2	1	18	0	0	0	0	0.3554	0.06	1.17	0	6.15	11.09	0	0.31	42.59	0.06	15.46	1.51	11.28	19.39	0.02	4.69	0.46	0	48.44	李吉梅	常规病理报告	1523908	女	43	2471674	1285556	19	神经外科一	02471674	^15250641277	^320622197209013601^	肉眼所见:_x000D_ 灰白组织一块8*5*3cm，切面灰白，质偏软，局部见出血，半透明，见胶冻样区，大小3.5*3.5cm。	（右额叶及三角区）星形胶质细胞瘤（WHOⅡ级）。	右额叶及三角区	星形胶质细胞瘤	astrocytoma	w	0
6	C7	1	0	0	0	1	13	1	0	0	0	0.7549	0.26	0.55	0	51.24	10.7	0	2.92	93.79	0.04	88.93	19.57	1.64	10.27	7.4	1.91	2.25	5.45	8.14	林金泉	常规病理报告	1504102	男	59	0004213279	1237764	101床	神经外科一	02154762	^15951326528	^320623195507048252^	肉眼所见:_x000D_ 碎组织4*2*1cm，附血块。	（左额部）脑组织出血变性，未见明确血管畸形，未见明确肿瘤组织。	左额部	正常脑组织	brain tissue	m	1
6	C8	1	3	6	3	1	38	1	0	0	0	0					42.96	0	0.08	81.74	8.19	6.47	4.79	3.15	63.89	0.92	60.27	38.18	53.2	88.89	宋亚平	常规病理报告	1310456	男	27	0003515082	1100625	20床	神经外科二	01166152	^15851236040	^370404198609192215^	肉眼所见:_x000D_ 组织2块6*4*3cm。	（右额叶）胶质瘤（WHOⅢ级）			glioma	m	1
6	C9	1	1	4	1	0	102	1	0	0	0	0.0002	0.36	0.32	0	58.14	92.13	0	0.03	3.92	0.22	1.19	9.8	1.45	96.24	0.51	3.13	0.78	15.97	16.72	吴浩华	常规病理报告	1201841	男	21	0800100958	1015245	23床	神经外科一	00132818	^81021529	^320602199002282031^	肉眼所见:_x000D_ 组织多块5*3*0.5CM,切面灰白,质嫩._x000D_ 镜下所见:_x000D_ 瘤组织弥散排列,瘤细胞小而圆,间质可见大量Rosenthal纤维伴微囊形成.	<腰椎椎管>毛细胞型星形细胞瘤.			pilocytic astrocytoma PA	m	1
6	D1	1	2	1	2	0	94	0	0	0	0	47					0.12	0	0	59.72	0	54.5	0.14	0.56	16.89	0	4.41	1.42	2.14	0	章春凤	常规病理报告	1220499	女	48	0003200576	1058083	12床	神经外科二	00798258	^15051233416	^320622196404096604^	肉眼所见:_x000D_ 灰白碎组织4.8*4*1.2cm.	(右额部)星形胶质细胞瘤(WHOⅡ级)			astrocytoma	m	1
6	D10	1	3	6	3	1	39	1	0	0	0	156	0	0		84.96	75.14	0.08	0.17	77.91	0.95	3.77	16.09	16.23	49.09	0.13	8.27	3.07	19.89	74.97	葛健	常规病理报告	1626935	男	50	JSF041370307	1374491	21床	神经外科二	03018574	^18851382802	^320621196510123518^	肉眼所见:_x000D_ 不整形组织6*4*3cm，上附脑膜4*4cm，切面灰白，质韧。	（左颞部）考虑间变性胶质细胞瘤（WHOⅢ级）建议免疫组化进一步诊断.	左颞部	间变性胶质细胞瘤	anaplastic glioma	m	1
6	D2	1	2	1	2	1	2	0	0	0	0	196	0	0		36.16							7.69	5.29	49.76	0	44.05	51.2	43.06	35.91	杨成妹	常规病理报告	1200557	女	52	0800098997	1011979	02床	神经外科一	00129853	^82283979	^320625195911300627^	肉眼所见:_x000D_ 组织一块6*4*3cm，部分区域灰白灰黄，囊性变，部分区域出血_x000D_ 镜下所见:_x000D_ 瘤组织弥漫排列，瘤细胞多边形，胞浆空淡	（右额部）星形胶质细胞瘤，部分为少枝胶质细胞瘤（WHOⅡ级）。			astrocytoma	m	1
6	D3	1	0	0	0	1	15	1	1	0	0	44					66.97	0	0	23.79	0	57.45	1.05	2.96	62.49	0.18	27.27	6.93	50.49	75.73	季敦明	常规病理报告	1322121	男	60	0003643020	1128302	16床	神经外科二	01385965	^13813723133	^320623195303302239^	肉眼所见:_x000D_ 碎组织一堆2*2*0.8cm。	（右小脑）见囊壁样组织，内衬蛛网膜上皮，符合蛛网膜囊肿伴周围脑组织胶质细胞增生。	右小脑	蛛网膜囊肿	gliosis	m	1
6	D4	1	4	1	4	1	5	1	1	0	1	293	10.11	4.54	17.5	41.16	98.47	0	0.1	98.77	0.93	97.58	28.79	2.19	27.93	5.63	45.42	16.22	93.98	64.04	周志和	常规病理报告	1326152	男	60	0003667727	1138840	22床	神经外科二	01463505	^13862823759	^32062219530127379X^	肉眼所见:_x000D_ 脑组织一堆6*4*3cm。_x000D_ 镜下所见:_x000D_ 瘤组织弥漫排列，血管内皮细胞肥大，间质见出血。	（左额部）星形胶质细胞瘤Ⅳ级。			astrocytoma	m	1
6	D5	1	4	1	4	0	90	1	0	0	0	34	11.21	0.43		98.54				2.71			43.35	11.06	48.79	8.22					杨平	常规病理报告	1302491	男	53	8000000000226314	1080971	25床	神经外科二	00999106	^13921673026	^320624195911269619^	肉眼所见:_x000D_ 碎组织一堆4*3*2cm，部分区域暗红色。_x000D_ 镜下所见:_x000D_ 瘤组织弥漫分布，细胞异型明显，核大深染，血管内皮增生，局部间质出血。	（右侧脑室颞间）星形胶质细胞瘤Ⅲ-Ⅳ级。			astrocytoma	m	1
6	D6	1	2	1	2	1	7	1	0	0	0	74	0.49	0.75	0	4.66	86.9	0	0.2	82.12	0.04	14.62	29.16	13.79	23.39	3.8	12.14	5.91	86.9	81.77	朱敏成	常规病理报告	1515452	男	57	F000061223	1264842	14床	神经外科二	02336390	^13912213373	^320622195709055438^	肉眼所见:_x000D_ 碎组织5*4*3cm，局部灰白，切面质嫩。	（右颞部）考虑星形胶质细胞瘤（WHOⅡ级），建议做免疫组化检查进一步证实。			astrocytoma	m	1
6	D7	0	3	5	3	1	55	0	0	0	0	142	0.08	1.28	0	13.41	85.66	0.02	0.29	30.55	10.17	38.04	5.63	6.59	44.93	0.22	23.85	6.43	10.93	83.64	卢惠	常规病理报告	1601626	女	54	F000344985	1314648	36床	神经外科二	02654371	^18962979019	^320624620726862^	肉眼所见:_x000D_ 碎组织一堆，共5*5*4cm，局部出血，变性，坏死。	（右颞部）考虑间变型神经节胶质瘤（WHOⅢ级），建议做免疫组化检查进一步证实。	右颞部	间变型神经节胶质瘤	anaplastic ganglioglioma	w	0
6	D8	1	3	1	3	1	30	1	0	0	1	231	2.21	1.71		5.78	24.09	0	0.02	67.92	3.38	18.65	17.06	8.7	39.31	2.23	43.41	26.76	79	68.61	黄兴平	常规病理报告	1532773	男	50	F000293699	1305337	12床	神经外科二	02598204	^13862956661	^320625196502254919^	肉眼所见:_x000D_ 右额占位：灰白、灰褐碎组织多块2*2*1.5cm。_x000D_ 右顶占位：灰白、灰褐碎组织3块，共4*2.5*2.5cm。	（右额叶）符合胶质细胞瘤，建议免疫组化检查进一步诊断。 （右额叶）符合胶质细胞瘤Ⅲ-Ⅳ级，建议免疫组化检查进一步诊断。	右额叶	胶质细胞瘤	glioma	m	1
6	D9	1															3.42	0	0.13	10.55	0.43	46.52	0	0	57.25	0	12.69	1.45	1.21	4.83																		m	1
6	E1	1	2	1	2	0	94	0	0	0	0	116					4.12	0.11	0.22	75.49	0.07	60.44	21.64	3.56	31.4	2.74	41.16	18.59	70.74	0	章春凤	常规病理报告	1220499	女	48	0003200576	1058083	12床	神经外科二	00798258	^15051233416	^320622196404096604^	肉眼所见:_x000D_ 灰白碎组织4.8*4*1.2cm.	(右额部)星形胶质细胞瘤(WHOⅡ级)			astrocytoma	m	1
6	E10	1	3	1	3	1	47	1	0	0	0		0.05	0.08	0	81.49							11.35	11.78	32.64	3.07					葛健	常规病理报告	1626935	男	50	JSF041370307	1374491	21床	神经外科二	03018574	^18851382802	^320621196510123518^	肉眼所见:_x000D_ 不整形组织6*4*3cm，上附脑膜4*4cm，切面灰白，质韧。	（左颞部）考虑间变性胶质细胞瘤（WHOⅢ级）建议免疫组化进一步诊断.	左颞部	间变性胶质细胞瘤	anaplastic glioma	m	1
6	E2	1	2	1	2	1	2	0	0	0	0	284	0.05	9.16	6.14	19.12	3.42	0.05	3.2		1.53	60.75	7.24	7.32	40.89	1.44	41.47	17.44	90.84	30.18	杨成妹	常规病理报告	1200557	女	52	0800098997	1011979	02床	神经外科一	00129853	^82283979	^320625195911300627^	肉眼所见:_x000D_ 组织一块6*4*3cm，部分区域灰白灰黄，囊性变，部分区域出血_x000D_ 镜下所见:_x000D_ 瘤组织弥漫排列，瘤细胞多边形，胞浆空淡	（右额部）星形胶质细胞瘤，部分为少枝胶质细胞瘤（WHOⅡ级）。			astrocytoma	m	1
6	E3		4	1	4	1	12	0	0	0	0		0	0.67		60.77							28.22	20.15	64.29	0.03					丁美兰	常规病理报告	1312581	女	58	0003520242	1105424	23床	神经外科二	01206586	^13585210571	^320622195406274684^	肉眼所见:_x000D_ 组织4*2*2cm，切面灰白。	左颞部：考虑胶质母细胞瘤（WHOⅣ级）。 建议免疫组化进一步诊断。	左颞部	胶质母细胞瘤	GBM
6	E4	1	4	1	4	1	9	0	1	0	0	208					47.02	0	0.7	27.03	0.16	42.97	14.55	5.24	63.77	0.04					康少华	常规病理报告	1225613	女	66	0003138473	1069982	29床	神经外科二	00701660	^13057016068	^320623194604156066^	肉眼所见:_x000D_ 碎组织一堆7*5*2cm。_x000D_ 镜下所见:_x000D_ 瘤组织弥散排列，瘤细胞大小不一，异形，间质可见大片栅栏状坏死。	（右额颞部）星形胶质细胞瘤Ⅳ级。	右额颞部	星形胶质细胞瘤	astrocytoma	m	1
6	E5	0	4	3	4	0	90	1	0	0	0	21	13.55	2.58	0	91.68	92.62	0	0.03	99.08	34.99	1.74	3.41	12.46	57.52	0.16	32.41	13.9	90.94	81.44	杨平	常规病理报告	1302491	男	53	8000000000226314	1080971	25床	神经外科二	00999106	^13921673026	^320624195911269619^	肉眼所见:_x000D_ 碎组织一堆4*3*2cm，部分区域暗红色。_x000D_ 镜下所见:_x000D_ 瘤组织弥漫分布，细胞异型明显，核大深染，血管内皮增生，局部间质出血。	（右侧脑室颞间）星形胶质细胞瘤Ⅲ-Ⅳ级。			astrocytoma	w	0
6	E6	1	2	1	2	1	7	1	0	0	0	64	0	1.82		1.11	18.19	0	0.22	0.47	0.05	8.58	13.57	14.08	43.21	2.43	12.02	5.36	91	84.34	朱敏成	常规病理报告	1515452	男	57	F000061223	1264842	14床	神经外科二	02336390	^13912213373	^320622195709055438^	肉眼所见:_x000D_ 碎组织5*4*3cm，局部灰白，切面质嫩。	（右颞部）考虑星形胶质细胞瘤（WHOⅡ级），建议做免疫组化检查进一步证实。			astrocytoma	m	1
6	E7	1	3	6	3	1	30	1	0	0	1	117	2.26	1.83	0	17.96	75.56	0	0.03	8.18	0.07	2.36	9.47	7.49	60.33	0.68	67.18	51.1	85.15	88.1	黄兴平	常规病理报告	1532773	男	50	F000293699	1305337	12床	神经外科二	02598204	^13862956661	^320625196502254919^	肉眼所见:_x000D_ 右额占位：灰白、灰褐碎组织多块2*2*1.5cm。_x000D_ 右顶占位：灰白、灰褐碎组织3块，共4*2.5*2.5cm。	（右额叶）符合胶质细胞瘤，建议免疫组化检查进一步诊断。 （右额叶）符合胶质细胞瘤Ⅲ-Ⅳ级，建议免疫组化检查进一步诊断。	右额叶	胶质细胞瘤	glioma	m	1
6	E8	1	3	6	3	1	20	1	1	0	0	73					2.01	0	0.03	6.48	0.03	5.75	17.1	3.42	51.79	1.24	8.55	2.43	19.62	85.38	季品章	常规病理报告	1223077	男	64	0003274684	1063831	31床	神经外科二	00848385	^13862828937	^320624194807131711^	肉眼所见:_x000D_ 不整形组织多块7*5*3cm，切开局部呈半透明，局部出血。	（左侧顶叶）混合型胶质细胞瘤（WHOⅡ-Ⅲ级） 大部分呈少突胶质瘤分化，少部分呈星形细胞瘤分化。	左侧顶叶	混合型胶质细胞瘤	glioma	m	1
6	E9	1	4	1	4	1	34	0	0	0	0	46	0.01	0.13		63.7	86.84	0	0.03	82.13	4.21	3.26	0.16	6.79	53.33	0.1	39.85	5.71	18.79	96.9	邓飞琴	常规病理报告	1615191	女	34	F000523010	1346965	22床	神经外科一	02849773	^18605135340	^321324198203232100^	肉眼所见:_x000D_ 组织多块12*6*4.5cm。_x000D_ 镜下所见:_x000D_ 瘤组织弥漫状，栅栏状排列，局灶可见坏死。	（右额叶）胶质母细胞瘤（WHOⅣ级）。	右额叶	胶质母细胞瘤	GBM	m	1
6	F1	0	2	3	2	0	94	0	0	0	0	30	0	0.21		74.72	27.78	0.04	1.22	71.12	13.16	89.77	2.14	0.8	20.17	0	6.54	6.44	87.07	0	章春凤	常规病理报告	1220499	女	48	0003200576	1058083	12床	神经外科二	00798258	^15051233416	^320622196404096604^	肉眼所见:_x000D_ 灰白碎组织4.8*4*1.2cm.	(右额部)星形胶质细胞瘤(WHOⅡ级)			astrocytoma	w	0
6	F10	1	3	1	3	0	95	0	0	0	0	140	0	0		61.28							46.21	6.55	29.3	1.36	17.62	14.35	52.79	44.76	李建云	常规病理报告	1220002	女	33	0003234022	1057797	101床	神经外科一	00792876	^15851268539	^320623198109094353^	肉眼所见:_x000D_ 组织多块7*6*2cm，切面灰白，质软。_x000D_ 镜下所见:_x000D_ 瘤组织弥漫排列，细胞异型明显，部分血管内皮增生。	（右额叶）星形胶质细胞瘤Ⅱ-Ⅲ级。	右额叶	星形胶质细胞瘤	astrocytoma	m	1
6	F2	1	4	1	4	1	4	0	1	0	0	218					9.05	0.01	0.34	53.96	0.08	53.23	13.41	2.66	33.72	0.71	13.55	8.96	16.2	42.81	王友兰	常规病理报告	1201778	女	71	0800101036	1015379	08床	神经外科一	00132935	^13814703198	^320602194102030023^	肉眼所见:_x000D_ 组织一块5*5*4cm，切面灰黄，部分坏死出血_x000D_ 镜下所见:_x000D_ 肿瘤细胞弥漫分布，细胞部分区域肥胖，部分区域异型明显，有出血坏死区，血管增生	（右枕部）：星形胶质细胞瘤Ⅲ-Ⅳ级。			astrocytoma	m	1
6	F3	0										62	2.98	1.79	0	47.5	0.4	0	0.42	59.1	0.32	70.84	0.47	11.68	91.51	0.01	77.5	92.04	0	67.5																		w	0
6	F4	1	4	1	4	1	9	0	1	0	0	232	0.03	0.28	0	98.22	12.95	0	1.67	67.48	0.19	79.74	36.69	2.66	42.19	1.15	63.58	60.03	43.78	52.09	康少华	常规病理报告	1225613	女	66	0003138473	1069982	29床	神经外科二	00701660	^13057016068	^320623194604156066^	肉眼所见:_x000D_ 碎组织一堆7*5*2cm。_x000D_ 镜下所见:_x000D_ 瘤组织弥散排列，瘤细胞大小不一，异形，间质可见大片栅栏状坏死。	（右额颞部）星形胶质细胞瘤Ⅳ级。	右额颞部	星形胶质细胞瘤	astrocytoma	m	1
6	F5	1	0	0	0	0	61	1	1	0	0	28	0.58	0.54	4.27	82.1	31.7	0.05	5.04	58.69	0.5	40.21	43.07	15.23	84.4	2.5	74.78	61.9	31.99	72.4	钱锦山	常规病理报告	1518583	男	63	8000000000286486	1272712	03床	神经外科一	02389859	^13862918037	^320602195202142019^	肉眼所见:_x000D_ 灰白色组织一块5*3*1.5cm，切面灰白，灰褐。	（右额叶）脑组织变性，坏死，局部出血，脓细胞渗出，周围肉芽组织形成，符合脓肿。	右额叶	脓肿	gliosis	m	1
6	F6	1	3	1	3	1	21	1	1	0	0	44	0.59	1.26	0	70.94	12.64	0	1.03	4.62	0.19	11.71	79.78	39.01	80.13	6.93	26.35	11.53	19.28	80.22	胡正海	常规病理报告	1730785	男	61	03337399	1332939	31床	神经外科二	03337399	^13951323118	^320325195602147810^	灰褐色组织1块，4*2*1cm，切开切面灰白、灰褐、质嫩。	（脑）结合免疫组化标记结果，符合间变型星型胶质细胞瘤，WHOⅢ级。 免疫组化标记结果（Envision法）: Vim (+), GFAP (+), S100 (部分+), CD56 (+), Syn (+), CKpan (-), CK18 (-), LCA (-), CgA (-), CD99 (部分+), PTEN (部分), Ki67 (约60%+)。	脑	间变型星型胶质细胞瘤	anaplastic astrocytoma	m	1
6	F7	1	3	1	3	1	17	1	0	0	1	43	0.48	0.5	0	14.93	22.36	0.01	0.82	2.57	0.34	23.54	9.13	24.14	55	0.05	12.31	1.62	81.68	95.22	谢细军	常规病理报告	1312378	男	42	8000000000206851	1105348	12床	神经外科一	01206126	^18912254602	^320622197006056636^	肉眼所见:_x000D_ 碎组织一堆4*3*2cm。	（头部）考虑星形胶质细胞瘤（WHOⅢ级）_x000D_ （建议免疫组化进一步诊断）			astrocytoma	m	1
6	F8	1	4	1	4	1	2	1	0	0	0	181	0.09	3.72		4.11	96.85	0	0.07	63.91	6.08	19.38	45.1	6.92	64.67	1.79	37.21	19.35	73.37	91.91	陶俊	常规病理报告	1311463	男	47	0003450621	1103218	09床	神经外科一	01187882	^18752853952	^320622196604092034^	碎组织3*2*1cm	(右颞叶)胶质母细胞瘤（WHOⅣ级）			GBM	m	1
6	F9	1	4	1	4	1	30	1	1	0	0		0.02	0.06		6.9							69.96	1.89	6.99	38.52	7.82	0.3	2.48	58.32	保亲生	常规病理报告	1300359	男	66	0003343485	1077108	19床	神经外科二	00963014	^13912879706	^320624194607060410^	肉眼所见:_x000D_ 淡黄碎组织6*4*3cm，切面淡黄，质嫩。	（右顶枕部）星形细胞胶质瘤Ⅲ-Ⅳ级，局部呈胶质母细胞瘤改变。	右顶枕部	星形细胞胶质瘤	astrocytoma	m	1
6	G1	1	4	1	4	1	15	1	0	0	0	232															1.32	10.59	0.48	0	赵进生	常规病理报告	1202844	男	55	0800102575	1017855	09床	神经外科一	00135152	^13404202741	^320623195607217818^	肉眼所见:_x000D_ 碎组织一堆4*4*1cm。_x000D_ 镜下所见:_x000D_ 肿瘤组织弥散排列，细胞异形明显，核大深染，部分区域有坏死，血管内皮增生。	（顶枕部）星形胶质细胞瘤Ⅲ-Ⅳ级。			astrocytoma	m	1
6	G2	1	4	1	4	1	4	0	1	0	0	197											1.04	3.35	7.93	0.24	16.86	8.9	10.88	47.36	王友兰	常规病理报告	1201778	女	71	0800101036	1015379	08床	神经外科一	00132935	^13814703198	^320602194102030023^	肉眼所见:_x000D_ 组织一块5*5*4cm，切面灰黄，部分坏死出血_x000D_ 镜下所见:_x000D_ 肿瘤细胞弥漫分布，细胞部分区域肥胖，部分区域异型明显，有出血坏死区，血管增生	（右枕部）：星形胶质细胞瘤Ⅲ-Ⅳ级。			astrocytoma	m	1
6	G3	0										60											10.74	9.79	87.06	0	31.58	70.39	0	21.05																		w	0
6	G4	1	4	6	4	1	10	0	0	1	1	88											76.05	5.38	61.43	3.09	53.02	41.34	65.68	79.17	杨君梅	常规病理报告	1706172	女	47	8000000000200156	1414109	33床	神经外科一	03155177	^18251300940	^320623196903220629^	肉眼所见:_x000D_ 灰白碎组织2.5*2*1cm。	（左侧颞叶）胶质细胞瘤（WHOⅢ-Ⅳ级）合并周围化脓性炎及异物反应。			glioma	m	1
7	A1									0																			46.26
7	A2	1	0	0	0			1	0	0	0	54	0	0.02	0	44.09	0	0	0	24.65	0	0	0	2.54	8.77	0.25	17.08	7.08	0.99	7.47	陆凯旋	常规病理报告	1615501	男	26	F000534335	1348047	08床	神经外科一	02862218	^13057060362		肉眼所见:_x000D_ 灰白脑组织3块5*5*3cm，切面灰白，质软，另见灰褐凝血块组织4*3*1cm。	（大脑）符合脑组织血管畸形伴周围脑组织胶质细胞增生。 （送检凝血块）检及凝血块。 建议定期复查	大脑	血管畸形	vascular malformation	m	1
7	A3	1	0	0	0	1	48	0	1	0	0	220	0	0	0	10.24	0	0	0.24	8.57	0.12	8.44	0	2.27	18.43	2.7	6.16	1.19	0	4.57	黄美英	常规病理报告	1313771	女	73	8000000000738652	1108987	106床	神经外科监护	01235112	^15152888328	^32062419390720862X^	肉眼所见:_x000D_ 碎组织4*4*3cm，切开见出血。	（头部）脑组织内见凝血块，符合脑出血。	头部	脑出血	vascular malformation	m	1
7	A4	1	4	1	4	1	9	1	0	0	0	133	0	0.07	0	2.08	0	0.01	2.48	35.43	0.24	99.68	0	8.62	6.67	0.06	1.97	0.42		14.3	王亚军	常规病理报告	1524509	男	50	F000195627	1287349	15床	神经外科一	02488559	^13776907859	^320623196502167177^	肉眼所见:_x000D_ （脑肿瘤）灰白组织一块5*5*2cm，切面灰白，局部点状出血，质嫩。_x000D_ （肿瘤）灰白色组织3块，共2.5*2*1cm，切面灰白，质中。_x000D_ 镜下所见：_x000D_ 瘤组织弥漫分布，细胞密度增大，异形明显，血管内皮增生明显。	（左颞叶浅部肿瘤）星形胶质细胞瘤Ⅳ级（胶质母细胞瘤）。_x000D_ （左颞叶深部肿瘤）星形胶质细胞瘤Ⅲ级。			astrocytoma	m	1
7	A5																												7.97	0
7	A6	1	0	0	0			1	0	0	0	10	0	0	0	89.84	0	0	0	1.78	0	0.92	3.09	3.55	12.58	1.31	0	0	0.13	14.29	姚兴健	常规病理报告	1302910	男	17	0003384177	1084201	25床	神经外科一	01023539	^13962891079		肉眼所见:_x000D_ 碎组织2.5*2*0.8cm，其中见凝血块1.8*0.5*0.8cm，其余切面灰白，质偏嫩。	（头部）血管壁厚薄不一伴管腔扩张充血，出血，结合临床符合动静脉畸形伴边缘脑组织胶质细胞增生。_x000D_ （建议随访）			vascular malformation	m	1
7	A7	1	0	0	0	0	60	0	0	0	0	165	0.03	0.02		85.1							6.82	17.46	8.69	6.58	3.33	0.96	0	2.53	顾晓燕	常规病理报告	1521128	女	24	8000000001359112	1279160	35床	神经外科一	02434888	^18806295689	^420281199106081223^	肉眼所见:_x000D_ 组织多块3*2*1cm，切面灰白。	（右额叶）见脑组织及出血变性组织。	右额叶	正常脑组织	brain tissue	m	1
7	A8	1	4	6	4	1	17	1	0	0	0	17	0.18	0	0.59	1.71	0	0	0.3	26.62	1.12	43.37	1.88	2.05	44.04	3.05	0	0.11		22.33	宋亚平	常规病理报告	1503079	男	28	0003515082	1235184	10床	神经外科二	01166152	^15851236040	^370404198609192215^	肉眼所见:_x000D_ 组织一块5*4*3cm，切面灰白，部分区域有出血。	（右额）胶质瘤（WHOⅣ级）。			glioma	m	1
7	A9		0	0	0	1	39	0	0	0	0																				李燕	常规病理报告	1713796	女	25	F000979638	1430654	26床	神经外科一	03348010	^18068684988	^320682199111154348^	肉眼所见:_x000D_ 灰白组织一块直径0.5cm，质软。	（左额）脑组织边缘见大小不一的血管，符合血管畸形。	左额	血管畸形	vascular malformation
7	B1	1	4	1	4	1	12	1	1	0	0	144	0	0.07	2.13	12.09	91.09	0	0.11	13.26	1	97.14	0.09	10.15	9.82	0.09	8.61	3.98	31.87	6.34	陆正辉	常规病理报告	1606936	男	77	F000418813	1328157	21床	神经外科一	02735698	^13962894568	^320625193809018415^	肉眼所见:_x000D_ 组织一块6*3.5*2.5cm，切开切面灰白，部分区域有出血。	（右侧额叶）考虑胶质母细胞瘤（WHOⅣ级）建议免疫组化检查进一步证实。	右侧额叶	胶质母细胞瘤	GBM	m	1
7	B2		2	0	2	1	51	1	0	0	0	174					35.86	0	1.28	12.66	0	89.19									杨海峰	常规病理报告	1611212	男	37	8000000000960928	1337751	04床	神经外科二	01086479	^18306296999	^320682197806240016^	肉眼所见:_x000D_ 组织7*3.5*2cm，切面部分区域灰白。	（头部）星形胶质细胞瘤Ⅱ级。			vascular malformation
7	B3	1	0	0	0	1	48	0	1	0	0	253	0	0.22	0	8.62	0.02	0.02	1.85	81.87	0.69	16.1	0.16	2.98	49.19	1.73	13.83	2.38	20.01	22.92	黄美英	常规病理报告	1313771	女	73	8000000000738652	1108987	106床	神经外科监护	01235112	^15152888328	^32062419390720862X^	肉眼所见:_x000D_ 碎组织4*4*3cm，切开见出血。	（头部）脑组织内见凝血块，符合脑出血。	头部	脑出血	vascular malformation	m	1
7	B4	1	3	2	3	0	68	1	0	1	1	60	0.02	0.29	1.11	75.21	4.45	0	3.77	52.25	2.18	34.52	2.02	13.67	17.07	0.1	0.24	0.05	1.07	35.74	张龙	常规病理报告	1429674	男	24	321520320807	1221394	07床	神经外科一	02044015	^18252834422	^532923199011121538^	肉眼所见:_x000D_ 组织一块4.5*4*2.5cm，切开切面灰白，质嫩。	（左枕部）考虑间变型少突胶质细胞瘤（WHOⅢ级）。			anaplastic oligodendroglioma	m	1
7	B5	0	2	3	2	1	18	0	0	0	0	104	0.14	1.17	3.57	11.86	0	0	0.49	1.79	0.09	99.96	3.87	2.63	25.47	1.9	2.22	0.12	7.91	26.67	李吉梅	常规病理报告	1523908	女	43	2471674	1285556	19	神经外科一	02471674	^15250641277	^320622197209013601^	肉眼所见:_x000D_ 灰白组织一块8*5*3cm，切面灰白，质偏软，局部见出血，半透明，见胶冻样区，大小3.5*3.5cm。	（右额叶及三角区）星形胶质细胞瘤（WHOⅡ级）。	右额叶及三角区	星形胶质细胞瘤	astrocytoma	w	0
7	B6	1	0	0	0			1	0	0	0	131	1	1.36	0	10.92	0.05	0	0.13	1.19	0	13.25	8.5	1.84	71.69	0.69	18.24	4.45	26.23	54.44	姚兴健	常规病理报告	1302910	男	17	0003384177	1084201	25床	神经外科一	01023539	^13962891079		肉眼所见:_x000D_ 碎组织2.5*2*0.8cm，其中见凝血块1.8*0.5*0.8cm，其余切面灰白，质偏嫩。	（头部）血管壁厚薄不一伴管腔扩张充血，出血，结合临床符合动静脉畸形伴边缘脑组织胶质细胞增生。_x000D_ （建议随访）			vascular malformation	m	1
7	B7	1	0	0	0	0	60	0	0	0	0																				顾晓燕	常规病理报告	1521128	女	24	8000000001359112	1279160	35床	神经外科一	02434888	^18806295689	^420281199106081223^	肉眼所见:_x000D_ 组织多块3*2*1cm，切面灰白。	（右额叶）见脑组织及出血变性组织。	右额叶	正常脑组织	brain tissue	m	1
7	B8	1	3	5	3	1	55	0	0	0	0	4	11.27	2.53	3.46	42.55	0	21.01	43.91	12.11	0.14	92.12	0.4	11.32	39.24	0.15	1.43	0.2	0	56.89	卢惠	常规病理报告	1601626	女	54	F000344985	1314648	36床	神经外科二	02654371	^18962979019	^320624620726862^	肉眼所见:_x000D_ 碎组织一堆，共5*5*4cm，局部出血，变性，坏死。	（右颞部）考虑间变型神经节胶质瘤（WHOⅢ级），建议做免疫组化检查进一步证实。	右颞部	间变型神经节胶质瘤	anaplastic ganglioglioma	m	1
7	C1	1	4	1	4	1	12	1	1	0	0	71	0.44	1.01	3.33	13.39	98.57	0	0	11.22	0.04	0.26	0.37	17.84	81.75	0.1	40.4	17.54	61.62	0	陆正辉	常规病理报告	1606936	男	77	F000418813	1328157	21床	神经外科一	02735698	^13962894568	^320625193809018415^	肉眼所见:_x000D_ 组织一块6*3.5*2.5cm，切开切面灰白，部分区域有出血。	（右侧额叶）考虑胶质母细胞瘤（WHOⅣ级）建议免疫组化检查进一步证实。	右侧额叶	胶质母细胞瘤	GBM	m	1
7	C2		3	1	3	1	10	0	0	0	1	146					21.29	0	8.85	41.43	0.22	99.93					16.46	2.47	29.11	39.24	龙胜红	常规病理报告	1615688	女	44	F000528872	1348027	35床	神经外科一	02856164	^15162855630	^320624197205165205^	肉眼所见:_x000D_ 组织一块2.8*2.8*1cm。	（颅内）考虑星形胶质细胞瘤Ⅲ级。 建议免疫组化检查进一步证实	颅内	星形胶质细胞瘤	astrocytoma
7	C3	1	0	0	0	0	60	0	1	0	0	247	2.01	0.76	0	8.14	91.03	0	44.35	7.46	0.11	100	0.34	4.98	48.42	1.83	52.64	19.81	77.83	53.4	黄美英	常规病理报告	1313771	女	73	8000000000738652	1108987	106床	神经外科监护	01235112	^15152888328	^32062419390720862X^	肉眼所见:_x000D_ 碎组织4*4*3cm，切开见出血。	（头部）脑组织内见凝血块，符合脑出血。	头部	脑出血	vascular malformation	m	1
7	C4	1	4	1	4	0	68	1	1	0	0	198	15.87	1.68	0.64	51.02	0	0	0	0	0	0	4	16.59	60.15	0.97	34.11	17.26	52.16	55.87	李百思	常规病理报告	1429802	男	71	00391481	1221586	03床	神经外科二	02050897	^8671513	^320624194305296014^	肉眼所见:_x000D_ 灰黄组织一块6.5*5*3cm，切面灰黄，灰红，质嫩。	（左额叶）星形胶质细胞瘤（WHOⅢ-Ⅳ级）。	左额叶	星形胶质细胞瘤	astrocytoma	m	1
7	C5	1	0	0	0	1	0	0	0	0	0	192	13.6	7.17	13.18	44.93	55.5	0.64	26.5	11.8	0.86	99.68	0.3	54.05	73.4	0.9				0	贾红珠	常规病理报告	1518498	女	46	F000091898	1269748	109床	神经外科监护	02371320	^13813424380	^320919196811038522^	肉眼所见:_x000D_ 灰白色组织一块4*4.5*2cm，切面灰白。	（脑）脑组织间见大量增生的小血管，局部见扩张充血的大血管，周围胶质细胞未见明显增生，符合血管畸形。	脑	血管畸形	vascular malformation	m	1
7	C6	1	4	2	4	1	28	1	0	0	1	148	0	0.14	0	52.85	11.37	0.02	79.53	91.96	20.63	99.97	5.68	1.37	51.43	9.46	45.61	11.32	66.49	79.44	张圣兵	常规病理报告	1631409	男	52	F000737646	1385536	28床	神经外科一	03079867	^18850317271	^320624196410153356^	肉眼所见:_x000D_ 部分脑组织5*4.5*2.5cm，大部分为红褐色3*2.5cm，质软，局部可见囊性变，囊最大直径约1cm。	（左额叶）星形胶质细胞瘤（Ⅲ-Ⅳ级）该病例以间变型少突胶质细胞瘤为主，少部分为星形胶质细胞瘤Ⅳ级。	左额叶		anaplastic oligodendroglioma	m	1
7	C7	1	0	0	0	0	77	1	0	0	0	31	15.46	2.04	2.97	67.2	1.19	0.19	69.55	54.63	0.31	100	0.52	15.08	37.33	2.35	25.04	9.89	51.47	21.6	陈杰	常规病理报告	1405164	男	55	0003862286	1162592	37床	神经外科一	01633703	15251393059	^320622195804243277^	肉眼所见:_x000D_ 组织一块4.5*3.5*1.5cm，部分区域出血。	（颞部）脑组织间见畸形的血管，间质出血，符合动静脉畸形。	颞部	动静脉畸形	vascular malformation	m	1
7	C8	1															0.62	0.02	53.47	24.42	0.36	100	3.62	9.43	47.75	0.24	14.6	2.62	5.26	57.12																		m	1
7	C9	1	0	0	0	0	70	0	0	0	0	88	0.12	1.61	3.33	11.9							0.77	16.87	26.13	1.97	22.11	8.61	29.26	24.07	曹云蕾	常规病理报告	1426230	女	12	0004114834	1213805	24床	神经外科一	01998609	^15996576487	^320683200111130823^	肉眼所见:_x000D_ 灰白组织一块2*2*2cm。	（左枕叶）脑组织间见畸形的血管，符合血管畸形伴出血。	左枕叶	血管畸形	vascular malformation	m	1
7	D1	1	4	1	4	1	24	1	1	0	0	269	0	0		0.76	0.56	0	0.98	0.4	0.01	99.95	0	3.51	18.07	0.88	1.92	4.46	0	0	陆宗贤	常规病理报告	1219914	男	64	8000000000241597	1057363	08床	神经外科一	00774573	^83569062	^32060219480611003X^	肉眼所见:_x000D_ 不整形组织6*6*3.5厘米，切面灰白，部分区域见突起。_x000D_ 镜下所见:_x000D_ 肿瘤细胞梭形、多边形，核大、病理性核分裂易见，可见多核瘤巨细胞及坏死。	（右顶部）星形胶质细胞瘤Ⅲ-Ⅳ级。	右顶部	星形胶质细胞瘤	astrocytoma	m	1
7	D2	0	3	2	3	1	14	0	0	0	0	217	3.19	2.54	6.36	6.53	88.6	0	0.09	94.62	3.11	15.07	12.43	7.13	49.81	0.91	37.43	18.89	42.52	31.89	张淑华	常规病理报告	1521687	女	58	F000149728	1279398	03床	神经外科二	02436546	^18605132450	^320602195608254520^	肉眼所见:_x000D_ 碎组织0.5*0.5*0.5cm。	（左基底节区）考虑间变型少突胶质细胞瘤（WHOⅢ级）。_x000D_ 建议免疫组化进一步诊断			anaplastic oligodendroglioma	w	0
7	D3	1	4	1	4	1	4	1	1	0	0	235	3.15	0.04	0	18.56	99.94	0	0.02	82.9	1.86	0.45	2.37	3.67	38.73	4.28	25.81	8.38	79.64	39.04	朱明导	常规病理报告	1517722	男	70	F000096230	1270585	07床	神经外科一	02376234	^15896255030	^320625194503301116^	肉眼所见:_x000D_ 灰褐组织一块6*6*3cm，切面灰白，淡黄，局部见出血。	（左额叶）胶质母细胞瘤（WHOⅣ级）建议免疫组化进一步证实。			GBM	m	1
7	D5	1	0	0	0	1	0	0	0	0	0	227		0.88			72.22	0	0.54	6.06	0.4	99.87					11	32.26	76	31	贾红珠	常规病理报告	1518498	女	46	F000091898	1269748	109床	神经外科监护	02371320	^13813424380	^320919196811038522^	肉眼所见:_x000D_ 灰白色组织一块4*4.5*2cm，切面灰白。	（脑）脑组织间见大量增生的小血管，局部见扩张充血的大血管，周围胶质细胞未见明显增生，符合血管畸形。	脑	血管畸形	vascular malformation	m	1
7	D6	1	4	1	4	1	13	1	0	1	1	171	25.29	1.48	1.74	57.37	43.31	0	17.79	7.1	0.38	77.64	2.48	10.34	56.62	0.93	14.19	14.62	23.49	49.43	曹德华	常规病理报告	1503267	男	53	0004237996	1235369	17床	神经外科二	02138366	^18761776075	^320623196110184533^	肉眼所见:_x000D_ 组织一块4.5*3.5*3cm，边缘见少量脑组织，局部出血，水肿。_x000D_ 镜下所见:_x000D_ 瘤组织弥漫排列，血管增生，其间见大片坏死。	（左额叶）胶质母细胞瘤（WHOⅣ级）。	左额叶	胶质母细胞瘤	GBM	m	1
7	D7	1	0	0	0	0	77	1	0	0	0	136	1.35	6.2	0	33.72	3.79	0.05	5.05	8.35	0.14	100	7.12	5.67	59.88	3.18	25.53	4.81	53.97	35.34	陈杰	常规病理报告	1405164	男	55	0003862286	1162592	37床	神经外科一	01633703	15251393059	^320622195804243277^	肉眼所见:_x000D_ 组织一块4.5*3.5*1.5cm，部分区域出血。	（颞部）脑组织间见畸形的血管，间质出血，符合动静脉畸形。	颞部	动静脉畸形	vascular malformation	m	1
7	D8	1										109	2.44		2.72	26.92	3.3	0.03	0.8	95.8	5.52	99.92	2.21	10.08	44.76	0.31	6.01	0.84	12.38	86.35																		m	1
7	D9	1	0	0	0	0	70	0	0	0	0	119	0.09		6.06	33.69		0	0.25	28.68	0.5	83.56	0.1	9.72	10.29	0.64	22.32	8.51	4.28	53.46	曹云蕾	常规病理报告	1426230	女	12	0004114834	1213805	24床	神经外科一	01998609	^15996576487	^320683200111130823^	肉眼所见:_x000D_ 灰白组织一块2*2*2cm。	（左枕叶）脑组织间见畸形的血管，符合血管畸形伴出血。	左枕叶	血管畸形	vascular malformation	m	1
7	E1	1	3	2	3	1	9	1	0	0	0	232	0.22	0.06	0.49	3.37	33.63	0	0	14.29	0	0.47	0.51	6.74	77.18	0.06	46.15	33.92	46.15	0	于立新	常规病理报告	1635101	男	48	F000779065	1394102	03床	神经外科一	03125049	^65076912	^320619621201^	肉眼所见:_x000D_ 组织一块3.5*3*2.5cm。	（左额叶）少突胶质细胞瘤，局部呈间变性改变（WHOⅡ-Ⅲ级）。			oligodendroglioma	m	1
7	E2	1	4	6	4	1	26	0	1	0	0	275	5.52	0.16	0	15.53	3.66	0.05	50.93	75.27	1.52	99.89	14.44	8.4	25.09	3.35	36.56	35.74	18.46	23.68	顾恒星	常规病理报告	1606674	女	70	F000414444	1327206	01床	神经外科一	02730777	^15152882121	^320602194506164028^	肉眼所见:_x000D_ 灰白碎组织一堆5*4*2cm。_x000D_ 镜下所见:_x000D_ 瘤组织弥漫排列，瘤细胞多边形。	（左额叶）胶质细胞瘤Ⅲ-Ⅳ级。	左额叶	胶质细胞瘤	glioma	m	1
7	E3	1	4	1	4	1	3	1	1	0	0	201	3.85	0.15	0	27.22	1.08	0.07	4.22	3.18	0.02	99.87	10.62	11.06	10.82	3.48	26.79	8.33	50.13	32.89	朱明导	常规病理报告	1517722	男	70	F000096230	1270585	07床	神经外科一	02376234	^15896255030	^320625194503301116^	肉眼所见:_x000D_ 灰褐组织一块6*6*3cm，切面灰白，淡黄，局部见出血。	（左额叶）胶质母细胞瘤（WHOⅣ级）建议免疫组化进一步证实。			GBM	m	1
7	E4	1	0	0	0	1	35	0	0	0	0	102	1.66	0.04	1.41	33.35	90.03	0.36	0.46	18.07	1.88	60.68	3.79	35.64	68.78	0.11	52.11	24.58	81.76	72.08	桑乃娟	常规病理报告	1729841	女	34	03439709	1466619	23床	神经外科二	03439709	^13862096632	^320623198309097663^	组织1块4*3*2cm，切面灰白，质嫩。	（脑）脑组织间见增生扩张的血管伴出血，符合动静脉畸形，周围部分区域脑组织液化伴小胶质细胞增生。			vascular malformation	m	1
7	E5	1	4	1	4	1	6	0	1	0	0	157	8.04	4.71	6.67	63.62	29.18	0	4.38	98.86	18.6	47.16	4.61	13.65	69.57	0.71	42.66	35.75	84.6	64	王连英	常规病理报告	1504021	女	68	8000000001952582	1236912	38床	神经外科一	02148694	^15251329791	^32062419470114772^	肉眼所见:_x000D_ 组织6*6*54cm，部分有坏死。_x000D_ 镜下所见:_x000D_ 瘤组织弥漫排列，血管增生，可见大片坏死。	（右额颞叶）胶质母细胞瘤（WHOⅣ级）。			GBM	m	1
7	E6	1	4	1	4	1	13	1	0	1	1	140	22.6	1.32	0.3	64	25.07	0	1.52	15.42	0.48	95.7	0.83	11.63	37.05	0.33	22.61	12.17	51.34	62.21	曹德华	常规病理报告	1503267	男	53	0004237996	1235369	17床	神经外科二	02138366	^18761776075	^320623196110184533^	肉眼所见:_x000D_ 组织一块4.5*3.5*3cm，边缘见少量脑组织，局部出血，水肿。_x000D_ 镜下所见:_x000D_ 瘤组织弥漫排列，血管增生，其间见大片坏死。	（左额叶）胶质母细胞瘤（WHOⅣ级）。	左额叶	胶质母细胞瘤	GBM	m	1
7	E7	1	0	0	0	1	33	0	1	0	0	195	0	0	0	87.5	0	0.07	48.55	87.64	8.33	99.9	33.33	0	6.22	93.33	10.28	2.24	9.4	1.64	陆培英	常规病理报告	1738587	女	76	03653461	1487950	38床	神经外科二	03653461	^13485127850	^320622194110194381^	畸形血管团：紫褐色组织三块共2*2*0.3cm。	（畸形血管团）脑组织边缘见凝血块伴机化改变，其内见扩张的厚壁血管。		畸形血管	vascular malformations	m	1
7	E8	1	3	2	3	1	11	1	0	0	0	95	26.2	0.1	0	82.46	0	0	4.79	0.49	0.06	84.29	0.5	8.17	20	0.16	4	0.63	74.19	89.78	李百华	常规病理报告	1504272	男	50	0004241067	1237691	21床	神经外科一	02154146	^13773802467	^320622196404186976^	肉眼所见:_x000D_ 不整形组织6*4*3cm，灰白，灰黄，质嫩。	（右颞叶）间变性少突胶质细胞瘤（WHOⅢ级）。	右颞叶	间变性少突胶质细胞瘤	oligodendroglioma	m	1
7	F1		4	6	4	1	30	1	0	0	1																				黄兴平	常规病理报告	1532773	男	50	F000293699	1305337	12床	神经外科二	02598204	^13862956661	^320625196502254919^	肉眼所见:_x000D_ 右额占位：灰白、灰褐碎组织多块2*2*1.5cm。_x000D_ 右顶占位：灰白、灰褐碎组织3块，共4*2.5*2.5cm。	（右额叶）符合胶质细胞瘤，建议免疫组化检查进一步诊断。 （右额叶）符合胶质细胞瘤Ⅲ-Ⅳ级，建议免疫组化检查进一步诊断。	右额叶	胶质细胞瘤	glioma
7	F2		0	0	0	1	52	0	0	0	0																				王巧云	常规病理报告	1608291	女	50	F000439700	1331675	109床	神经外科监护	02758686	^13862944107	^320622196803184548^	肉眼所见:_x000D_ 组织2块1.8*1.5*0.8cm。	（小脑周围）脑组织周围见出血变性组织。			vascular malformation
7	F3	1	4	1	4	1	8	0	0	0	0	185	15.11	1.93	2.65	38.11	0.12	0.02	20.06	13.11	0.56	54.67	3.45	5.31	23.5	2.07	35.43	20.39	2.47	37.67	王世兰	常规病理报告	1511551	女	44	0003375638	1255158	38床	神经外科一	00994267	^15371917301	^32062119710402632x^	肉眼所见:_x000D_ 组织多块，共7*4*4cm，切面灰褐。	（颅内）胶质母细胞瘤（WHOⅣ级）			GBM	m	1
7	F4	1	0	0	0	1	35	0	0	0	0	192	1.47	0.76	1.92	1.43	21.97	0	0.17	4.82	0	92.72	1.4	3.18	37.31	1.22	34.76	20.64	51.1	55.33	桑乃娟	常规病理报告	1729841	女	34	03439709	1466619	23床	神经外科二	03439709	^13862096632	^320623198309097663^	组织1块4*3*2cm，切面灰白，质嫩。	（脑）脑组织间见增生扩张的血管伴出血，符合动静脉畸形，周围部分区域脑组织液化伴小胶质细胞增生。			vascular malformation	m	1
7	F5	1	4	1	4	1	6	0	1	0	0	129	22.68	2.52	6.83	37.62	7.02	0	0.2	8.16	0.13	31.63	20	19.32	41.35	1.49	33.04	30.07	63.49	37.71	王连英	常规病理报告	1504021	女	68	8000000001952582	1236912	38床	神经外科一	02148694	^15251329791	^32062419470114772^	肉眼所见:_x000D_ 组织6*6*54cm，部分有坏死。_x000D_ 镜下所见:_x000D_ 瘤组织弥漫排列，血管增生，可见大片坏死。	（右额颞叶）胶质母细胞瘤（WHOⅣ级）。			GBM	m	1
7	F6	1	4	1	4	1	13	1	0	1	1	143	4.61	1.11	1.39	43.93	99.4	0.06	0.87	27.08	0.43	9.4	1.36	11.82	52.68	0.69	15.74	8.73	23.87	79.09	曹德华	常规病理报告	1503267	男	53	0004237996	1235369	17床	神经外科二	02138366	^18761776075	^320623196110184533^	肉眼所见:_x000D_ 组织一块4.5*3.5*3cm，边缘见少量脑组织，局部出血，水肿。_x000D_ 镜下所见:_x000D_ 瘤组织弥漫排列，血管增生，其间见大片坏死。	（左额叶）胶质母细胞瘤（WHOⅣ级）。	左额叶	胶质母细胞瘤	GBM	m	1
7	F7	1	0	0	0	1	42	1	0	0	0	283	0.07	0.26	0	11.3	0.03	0	1.22	13.69	0	99.6	20.12	4.26	12.73	9.79	23.79	6.68	32.33	65.44	俞国山	常规病理报告	1627391	男	52	F000689560	1376024	12床	神经外科一	03027610	^13812757961	^32062119640804221X^	肉眼所见:_x000D_ 组织1块，1*0.5*0.2cm，切面灰白，质中。	（头颅）见少量脑组织伴局灶胶质细胞轻度增生。			gliosis	m	1
7	F8	1	0	0	0	1	39	1	0	0	0	206	0.94	1.64	0	62.53	0	0	0.11	15.61	0.11	65.56	10.77	1.6	12.11	5.35	53.06	29.77	14.76	69.29	方杰	常规病理报告	1714766	男	25	F000991578	1433054	34床	神经外科一	03361687	^15251300888	^340321199111161550^	肉眼所见:_x000D_ 灰白组织一块1.5*1*1cm。	（右枕叶）脑组织中可见大小不等的血管，血管管壁厚薄不一，扩张，出血，符合动静脉畸形。	右枕叶	动静脉畸形	vascular malformation	m	1
7	G1	1	4	1	4	1	3	1	1	0	0	35	0.03	0	0	3.88	14.63	0	0.02	76.05	0.59	25.93	5.5	10.83	21.29	0.55	16.67	6.98	69.54	18.97	季从银	常规病理报告	1700430	男	65	F000813575	1399335	24床	神经外科二	03160738	^13228899698	^32062319511216235X^	肉眼所见:_x000D_ 碎组织一堆3*2.5*1.2cm。	（右颞叶）胶质细胞瘤Ⅳ级。 建议免疫组化检查进一步诊断。	右颞叶	胶质细胞瘤	glioma	m	1
7	G10	1										97	0.01	0.03		34.41							0.04	34.28	1.43	1.35	39.46	22.11	45.47	29.39																		m	1
7	G2	1	2	2	2	1	44	0	0	0	0	203	0.16	0.26	6.25	37.03	0	0	0	0	0	0.21	9.63	1.69	34.15	9.12	47.22	40.14	89.81	58.33	朱云	常规病理报告	1633569	女	48	F000764020	1387533	08床	神经外科一	03108723	^15298599469	^32091919671226812X^	肉眼所见:_x000D_ 灰白碎组织一堆1*1*0.5cm。	（颅内）考虑少突胶质细胞瘤（WHOⅡ级）。_x000D_ 建议免疫组化检查进一步诊断			oligodendroglioma	m	1
7	G3	0	4	1	4	1	9	1	0	0	0	74	0.61	0.21	2.78	3.1	0	0	0.05	23.52	0.43	47.19	0	12.99	0	0.56	0.9	0.24	0.45	26.97	王亚军	常规病理报告	1524509	男	50	F000195627	1287349	15床	神经外科一	02488559	^13776907859	^320623196502167177^	肉眼所见:_x000D_ （脑肿瘤）灰白组织一块5*5*2cm，切面灰白，局部点状出血，质嫩。_x000D_ （肿瘤）灰白色组织3块，共2.5*2*1cm，切面灰白，质中。_x000D_ 镜下所见：_x000D_ 瘤组织弥漫分布，细胞密度增大，异形明显，血管内皮增生明显。	（左颞叶浅部肿瘤）星形胶质细胞瘤Ⅳ级（胶质母细胞瘤）。_x000D_ （左颞叶深部肿瘤）星形胶质细胞瘤Ⅲ级。			astrocytoma	w	0
7	G4	1	4	1	4	1	14	1	1	0	0	204	1.17	1.02	6.76	19.08	83.33	0	1.15	38.16	0.19	9.11	3.17	51.41	0.61	3.4	7.12	11.04	21.23	19.16	吴冠新	常规病理报告	1522390	男	66	F000159009	1280982	11床	神经外科一	02447026	^82826692	^320625194901064451	肉眼所见:_x000D_ 灰白碎组织2*1.5*1cm。	（左侧顶叶）考虑胶质母细胞瘤（WHOⅣ级）。_x000D_ 建议免疫组化进一步诊断			GBM	m	1
7	G5	1	4	1	4	1	6	0	1	0	0	162	0	0.04	1.59	17	72.55	0	0	92.22	0.82	4.4	7.01	8.25	15.14	1.24	22.47	17	1.11	8.02	王连英	常规病理报告	1504021	女	68	8000000001952582	1236912	38床	神经外科一	02148694	^15251329791	^32062419470114772^	肉眼所见:_x000D_ 组织6*6*54cm，部分有坏死。_x000D_ 镜下所见:_x000D_ 瘤组织弥漫排列，血管增生，可见大片坏死。	（右额颞叶）胶质母细胞瘤（WHOⅣ级）。			GBM	m	1
7	G6	1	4	1	4	0	68	1	0	0	0	96	0.25	0.1	0.27	3.65	0						0.12	22.22	28.88	0.42	30.22	26.13	33.31	11.85	王刘平	常规病理报告	1429804	男	18	0004156915	1221524	13床	神经外科一	02050664	^15358774144	^320622199607114079^	肉眼所见:_x000D_ 灰白碎组织2*1.5*0.8cm。	（左颞）星形胶质细胞瘤（WHOⅢ-Ⅳ级）建议免疫组化进一步明确诊断。			astrocytoma	m	1
7	G7	1	4	6	4	1	17	1	0	0	0	132	3.82	0.21	1.91	21.92	72.41	0.09	3.59	91.24	13.31	27.35	1.09	3.1	15.4	4.46	20.17	10.79	3.53	29.94	宋亚平	常规病理报告	1503079	男	28	0003515082	1235184	10床	神经外科二	01166152	^15851236040	^370404198609192215^	肉眼所见:_x000D_ 组织一块5*4*3cm，切面灰白，部分区域有出血。	（右额）胶质瘤（WHOⅣ级）。			glioma	m	1
7	G8	1	4	1	4	1	4	1	1	0	0	94	2.78	0.74	2.78	44.71	0.43	0.07	0.33	14.76	0.63	13	0.31	18.92	8.33	1.76	10.89	4.61	28.79	60.95	朱明导	常规病理报告	1517722	男	70	F000096230	1270585	07床	神经外科一	02376234	^15896255030	^320625194503301116^	肉眼所见:_x000D_ 灰褐组织一块6*6*3cm，切面灰白，淡黄，局部见出血。	（左额叶）胶质母细胞瘤（WHOⅣ级）建议免疫组化进一步证实。			GBM	m	1
[truncated: 11 more columns]

## Sheet: FUOM-胶质瘤（删减）
	ID	IDH1	IDH1 mut1 wt0	2021 Grade	2021 Histology type	2021-Death	2021-Month	Death	Month	Gender	Age	Chemotherapy	Macrophage+Fuo+Cxcl13	FUOM+CXCL13	FUOM+CXCL13 01	Radiotherapy	FUOM	FUOM 01	SMIM15	CD25	TEME115	TEME115 LYMPH	TEME115 GFAP	KLHDC8A	CD3	CD4	CD8	CD3+CD8	CD3+CD4	CD66b	CD68	CD20	IKBIP CA	IKBIP Lymph	CD56	CD83	姓名	检查类型	检查号	性别	年龄	门诊号	住院号	床位号	送检科室	登记号	联系方式	身份证号码	肉眼所见
1	E2	m	1	4	1	1	1	1	1	1	1	0	1.06	0	0	0	43.3	0	199	0.22	1.44	1.53	4.12	81.67	0	0.07	34.82	0.62	2.9	8.14	2.01	0.13	58.8	39.41	49.1	31.97	顾维忠	常规病理报告	1211658	男	61	0003076136	1037444	25床	神经外科一	00537663	^15950860895	^320624195105050436^	肉眼所见:_x000D_ 碎组织4*2*1cm。_x000D_ 镜下所见:_x000D_ 瘤组织弥散分布，细胞异形明显，核大，深染，血管内皮细胞增生，部分区域见坏死。
3	C4	m	1	4	1	1	1	1	1	0	0	0	0	0	0	0	54.03	0	18	3.21	13.48	9.89	14.23	8.82	0.03	1.11	10.42	0.66	5.51	29.45	55.61	64.25	40.04	22.57	56.1	45.6	孙小霞	常规病理报告	1426894	女	39	8000000000006511	1215165	10床	神经外科二	01984443	^13585227031	^320602197502180024^	肉眼所见:_x000D_ 灰白碎组织一堆4*3*1.5cm。_x000D_ 镜下所见:_x000D_ 瘤组织弥漫排列，瘤组织中血管增生，坏死易见。
2	E6	m	1	4	1	1	1	1	1	1	0	0	0	0	0	0	77.81	1	42	5.71	0.18	0.38	44.05	95.7	0	0.11	80.36	10.24	11.84	12.55	4.4	1.83	69.1	47.91	77.49	80.11	凌卫冲	常规病理报告	1406266	男	46	0003865272	1163800	38床	神经外科一	01642837	^18260580988	^320625196802170637^	肉眼所见:_x000D_ 碎组织一堆3*3*1cm。
1	G1	m	1	4	1	1	2	1	2	1	0	0	0	0	0	0	5.06	0	79	0	0	0	26.7	9.99	0	0.01	94.87	0.68	4.2	1.62	22.7	14.59	23.05	7.63	15.06	8.89	孙桂清	常规病理报告	1206097	男	57	8000000000451124	1025612	13床	神经外科二	00141960	^15306299119	^320602540708203^	肉眼所见:_x000D_ 组织一块6*4.5*1.5cm，切开部分灰褐。_x000D_ 镜下所见:_x000D_ 瘤组织栅栏状排列，瘤细胞梭形，其间可见大片坏死。
6	C2	w	0	3	3	1	2	1	2	0	1	0	14.2	0	0	0	6.33	0	0.0369	0.03	0.57	2.63	0.14	0.13	0	0.04	32.05	0	41.96	0.06	9.29	0	2.35	0.54	0	20.89	金如	常规病理报告	1400990	女	61	8000000000093511	1151122	11床	神经外科二	01547403	^13390947679	^32060219520529152X^	肉眼所见:_x000D_ 组织3*1*1cm，切面灰白，质中。
6	F8	m	1	4	1	1	2	1	2	1	0	0	0	0	0	0	64.67	1	181	0.09	3.72		4.11	96.85	0	0.07	63.91	6.08	19.38	45.1	6.92	1.79	37.21	19.35	73.37	91.91	陶俊	常规病理报告	1311463	男	47	0003450621	1103218	09床	神经外科一	01187882	^18752853952	^320622196604092034^	碎组织3*2*1cm
6	E2	m	1	4	1	1	2	1	2	0	0	0	0.38	0.01	0	0	40.89	0	284	0.05	9.16	6.14	19.12	3.42	0.05	3.2		1.53	60.75	7.24	7.32	1.44	41.47	17.44	90.84	30.18	杨成妹	常规病理报告	1200557	女	52	0800098997	1011979	02床	神经外科一	00129853	^82283979	^320625195911300627^	肉眼所见:_x000D_ 组织一块6*4*3cm，部分区域灰白灰黄，囊性变，部分区域出血_x000D_ 镜下所见:_x000D_ 瘤组织弥漫排列，瘤细胞多边形，胞浆空淡
6	A9	m	1	1	5	1	2	1	2	1	0	0	0.93	0.06	0	0	7.04	0	88					0.36	0	0	19.28	0.33	1.78	0.53	10.74	2.62	2.34	0.37	0.06	7.97	张祖清	常规病理报告	1312388	男	56	0003488063	1104819	32床	神经外科二	01164909	^13485193651	^320625195609111614^	肉眼所见:_x000D_ 碎组织一堆6*4*3cm，切面灰白，半透明。
3	E3	m	1	4	1	1	3	1	2	0	0	0	0	8.25	1	0	81.65	1	9	0.39	0.3	0	2.7	0	0.03	0	0.5	0	3.18	25	16.11						张文秀	常规病理报告	1423233	女	57	0004083595	1205683	25床	神经外科一	01937548	^15895302174	^32062219561121500X^	肉眼所见:_x000D_ 组织5*5*4cm，切面灰红，灰黄，局部坏死，半透明。
3	A4	m	1	4	1	1	3	1	3	0	1	0	0	0	0	0	3.26	0	78	0.02	0.07	0	48.77	0	0	0.1	4.8	0.01	25.3	11.85	5.66	1.19	1.35	0.56	0.95	6.89	葛美芬	常规病理报告	1424454	女	70	0004103520	1209163	14床	神经外科二	01967254	^13962951065	^320624194404028621^	肉眼所见:_x000D_ 碎组织4.5*4*3.5cm，切面灰白，质嫩。_x000D_ 镜下所见:_x000D_ 瘤组织弥漫分布，细胞异型，血管内皮增生，可见坏死。
2	A5	m	1	4	1	1	3	1	3	1	1	0	3.96	0	0	0	6.11	0	76	0.02	0	0	8.71	0.92	0	0.03	5.07	0	9.17	0.07	5.79	0.83	3.18	2.91	8.59	14.67	周贤根	常规病理报告	1402872	男	66	0003852543	1156087	25床	神经外科二	01589758	^13962716068	^320623194707315090^	肉眼所见:_x000D_ 瘤组织4.5*3*2.5cm，切面灰白，灰黄。
7	G1	m	1	4	1	1	3	1	3	1	1	0	0.04	0	0	0	21.29	0	35	0.03	0	0	3.88	14.63	0	0.02	76.05	0.59	25.93	5.5	10.83	0.55	16.67	6.98	69.54	18.97	季从银	常规病理报告	1700430	男	65	F000813575	1399335	24床	神经外科二	03160738	^13228899698	^32062319511216235X^	肉眼所见:_x000D_ 碎组织一堆3*2.5*1.2cm。
4	B4	m	1	4	1	1	3	1	3	1	1	0	0	0	0	0	61.13	1	86	3.17	1.24	0	9.41	19.78	0.03	1.33	6.41	0.68	16.81	8.05	16.82	0.68	53.45	44.14	80.35	59.01	乔志荣	常规病理报告	1527771	男	63	F000236413	1294595	28床	神经外科一	02534259	^13813754885	^320624195111196415^	肉眼所见:_x000D_ 部分脑组织5*3*2cm，切面灰白，局部坏死。
2	E2	m	1	1	5	1	3	1	3	0	1	0	0	0	0	0	66.24	1	118	0	0.03	0	5.74	48.09	0.28	14.41	32.37	2.32	59.63	5.51	43.21	0.14	46.44	39.49	60.35	15.52	江立新	常规病理报告	1325599	女	62	320840334596	1138150	35床	神经外科一	01459146	^13862849077	^320625195107187221^	肉眼所见:_x000D_ 占位内坏死组织：碎组织一堆1.5*1*0.5cm。_x000D_ 左枕叶占位：脑组织一堆7.5*5*4cm。
3	F6	m	1	4	1	1	3	1	3	0	1	0	1.37	0.05	0	0	81.65	1	13	0	5.37	15.52	4.37	0	0	0.39	1.66		1.34	0.88	13.73	65.9	50.12	28.77	15.98	39.63	王银凤	常规病理报告	1504708	女	68	0004219788	1239155	38床	神经外科一	02165837	^18012852962	^320623194606273020^	肉眼所见:_x000D_ 灰白色组织一块7*4*3cm，切面灰白，淡黄，淡红，质嫩。
5	F8	m	1	4	1	1	3	1	3	1	1	0	0	0.1	0	0	46.39	0	157	0.49	0.5	2.05	0.17	69.79	0.31	1.28	73.31	2.66	68.4	9.22	14.12	61.54	4.94	84.25	32.85	3.62	韩忠年	常规病理报告	1728914	男	63	03542984	1465712	25床	神经外科二	03542984	^13862701797	^320621195408293751^	脑肿瘤：灰白组织一块5.5*4.5*3cm，切面灰白，见散在出血点，质软。
6	F2	m	1	4	1	1	4	1	4	0	1	0	1.14	0	0	0	33.72	0	218					9.05	0.01	0.34	53.96	0.08	53.23	13.41	2.66	0.71	13.55	8.96	16.2	42.81	王友兰	常规病理报告	1201778	女	71	0800101036	1015379	08床	神经外科一	00132935	^13814703198	^320602194102030023^	肉眼所见:_x000D_ 组织一块5*5*4cm，切面灰黄，部分坏死出血_x000D_ 镜下所见:_x000D_ 肿瘤细胞弥漫分布，细胞部分区域肥胖，部分区域异型明显，有出血坏死区，血管增生
1	B6	m	1	4	1	1	4	1	4	1	0	0	1.94	0	0	0	72.31	1	50	0.74	0.19	0.24	63.55	0	0	0.19	0.7	0	28.76	23.38	8.89	15.74	41.54	19.34	18.53	55.77	周贤生	常规病理报告	1300693	男	58	8000000000283031	1077812	25床	神经外科二	00599444	^13814603582	^320602195402232019^	肉眼所见:_x000D_ 碎组织6*6*2cm，局部暗红。
5	G6	m	1	4	1	1	4	1	4	1	1	1	0	0.96	0	1	37.65	0	121	0.06	0.07	0	0.02	31.25	0	0	51.12	0	88.15	0.06	25.01	3.63	60.04	31.55	3.76	45.18	卢光鑫	常规病理报告	1734444	男	68	03603185	1477640	32床	神经外科二	03603185	^15162821256	^320624194910044114^	肿块一个2*2*2cm，切面灰红灰白，质嫩。
5	A1	m	1	4	1	1	4	1	4	0	1	0	0.1	2.16	0	0	27.3	0	32	0.17	0.08		13.64	0	0	0	53.51	0	14.68	7.82	13.14	2.77	0	2.29	0	1.8	季文玉	常规病理报告	1618319	女	74	F000563642	1353874	27床	神经外科二	02893397	^13813641979	^326022194107130483^	肉眼所见:_x000D_ 组织一块4*3*2.5cm，切面灰白，灰黄，质软。
7	D3	m	1	4	1	1	4	1	4	1	1	0	0.01	4.53	1	0	38.73	0	235	3.15	0.04	0	18.56	99.94	0	0.02	82.9	1.86	0.45	2.37	3.67	4.28	25.81	8.38	79.64	39.04	朱明导	常规病理报告	1517722	男	70	F000096230	1270585	07床	神经外科一	02376234	^15896255030	^320625194503301116^	肉眼所见:_x000D_ 灰褐组织一块6*6*3cm，切面灰白，淡黄，局部见出血。
5	A10	m	1	1	5	1	5	1	5	1	1	0	1.25	0	0	0	2.98	0	183	0	0		11.96							0	4.63	0.22	0	0	0	0	左永德	常规病理报告	1224246	男	74	0003298371	1067323	12床	神经外科一	00879088	^13656291184	^320623193803237374^	肉眼所见:_x000D_ 送检组织一块6*5*3cm，切开见6*3.5cm的灰白质硬区。
6	A1	m	1	1	5	1	5	1	5	0	0	0	0.92	0	0	0	4.6	0	10	0	0		88.93	0	0	0	31.51	0.23	17.47	0.1	1.16	0	1.71	7.39	0	0	龚亚平	常规病理报告	1215281	女	59	0003108985	1045831	18床	神经外科一	00663337	^18651318313	^320626195306170621^	肉眼所见:_x000D_ 碎组织一堆5*3*3cm，切面灰白，部分半透明，另见凝血块。_x000D_ 镜下所见:_x000D_ 瘤组织成片分布，部分呈栅栏状排列，坏死及出血较多，血管内皮增生明显。
2	A2	m	1	1	5	1	5	1	5	1	1	0	0.62	0	0	0	6.36	0	257	0.06	0.02	0	40.12	9.63	0	0.04	86.43	0.27	14.58	0.23	2.61	0	1.53	0.76	2.69	0.33	戴建银	常规病理报告	1323323	男	62	0003630795	1132248	29床	神经外科一	01411800	^13506297568	^32062119510903141X^	肉眼所见:_x000D_ 不整形碎组织4*3*2cm。
2	F7	m	1	4	1	1	5	1	5	1	1	0	0.59	0	0	0	12.98	0	239											27.27	9.09	4.55	41.33	24.72	1.33	0.09	王金元	常规病理报告	1407950	男	73	0003842144	1168317	01床	神经外科一	01675846	^15996522049	^320625194007056713^	肉眼所见:_x000D_ 组织2块7*4*1.5cm，质嫩，切开切面灰红，灰褐。
6	D4	m	1	4	1	1	5	1	5	1	1	0	0.27	0	0	1	27.93	0	293	10.11	4.54	17.5	41.16	98.47	0	0.1	98.77	0.93	97.58	28.79	2.19	5.63	45.42	16.22	93.98	64.04	周志和	常规病理报告	1326152	男	60	0003667727	1138840	22床	神经外科二	01463505	^13862823759	^32062219530127379X^	肉眼所见:_x000D_ 脑组织一堆6*4*3cm。_x000D_ 镜下所见:_x000D_ 瘤组织弥漫排列，血管内皮细胞肥大，间质见出血。
2	G8	m	1	1	5	1	5	1	5	1	1	1	0	0	0	1	55.37	0	36	0.11	0	0	0.31	16.37	0.02	17.52	32.46	0.19	66.99	2.8	5.44	1.71	1.57	0.3	0.43	38.75	陈桂堂	常规病理报告	1409685	男	65	0003697802	1172910	30床	神经外科一	01656528	^13813600272	^320624194807136555^	肉眼所见:_x000D_ 碎组织一堆5*5*3.5cm。
4	E3	w	0	1	5	1	5	1	5	1	1	0	4.69	0	0	0	66.49	1	48	6.35	0.43	3.94	20.81	74.87	0.01	0.18	15.97	0.66	5.12	0.76	11.41	0.16	58.03	34.26	88.52	42.46	俞云山	常规病理报告	1523575	男	61	F000182791	1284977	15床	神经外科一	02473932	^18962729610	^320622195312207958^	肉眼所见:_x000D_ 碎组织5*4*2cm，切面灰白，质嫩。_x000D_ 镜下所见:_x000D_ 瘤组织弥漫排列，可见瘤巨细胞，其间血管增生，可见坏死。
2	D3	m	1	1	5	1	5	1	5	1	0	0	0	0	0	0	72.47	1	83	2.64	1.36	2.47	33.98	93.67	0.11	2.06	37.13	0.49	56.36	7.04	27.59	0.07	44.39	27.32	98.36	65.97	施胜飞	常规病理报告	1330184	男	50	0003720102	1149186	15床	神经外科一	01536136	^13912891970	^320625196312051897^	肉眼所见:_x000D_ 碎组织一堆6*6*3cm，切面灰黄，灰褐，质嫩。
5	E6	m	1	4	1	1	5	1	5	0	0	0	0	0.01	0	1	75.29	1	116	2.42	4.6	10.79	18.22	13.2	0.03	0.51	8.52	0.13	22.75	6.4	21.13	7.15	40.99	8.89	11.39	29.28	张礼侠	常规病理报告	1731160	女	58	03444391	1469787	05床	神经外科二	03444391	^18015220826	^321321195811157025^	颅内肿瘤：灰红灰白碎组织共3*3*1cm。
2	C8	m	1	1	4	1	6	1	6	1	0	0	0	0	0	0	6.4	0	29	0.19	0.19	0.12	27.78	3.85	0	3.21	34.78	0.11	85.67	2.51	1.23	0.92	5.34	4.88	73.7	32.97	陈汉明	常规病理报告	1408784	男	58	0003875743	1170011	07床	神经外科监护	01674110	^15695233933	^320622195508104336^	肉眼所见:_x000D_ 碎组织2.5*2.5*0.8cm。
5	E4	m	1	4	1	1	6	1	6	1	0	0	0	0	0	0	8.42	0	204	0.45	0.72	2.04	35.18	83.08	0	0.59	73.98	0.8	83.64	11.08	15.44			66.02	40.36		吴太山	常规病理报告	1710783	男	50	F000935442	1423589	34床	神经外科一	03297730	^15206270676	^320621196703012814^	肉眼所见:_x000D_ 灰白、灰褐碎组织多块5*4*3cm。
2	F8	w	0	4	3	1	6	1	6	1	1	0	2.78	0	0	0	18.89	0	46	0.17	0.06	0	27.45	34.55	0	1.04	3.78	0.22	64.15	4.08	14.23	9.18	3.57	0.7	5.14	14.1	曹锡海	常规病理报告	1409440	男	70	0003883381	1172890	31床	神经外科一	01708431	^15062722428	^320623194310107955^	肉眼所见:_x000D_ 碎组织一堆4*3*2cm，切面灰白，灰黄，部分区域见有出血。
3	B7	m	1	4	1	1	6	1	6	1	1	0	0	0	0	0	43.9	0	150	8.87	5.94	0	19.69	19.12	0.44	24.51	41.83	3.13	85.45	28.27	53.89	0.62	3.55	1.26	74.06	37.64	高士昌	常规病理报告	1506098	男	65	0004258273	1242522	13床	神经外科二	02185979	^18651315301	^320626195001243017^	肉眼所见:_x000D_ 组织5*4*4cm。
3	C6	m	1	4	1	1	6	1	6	0	1	0	0.08	0	0	0	54.9	0	120	23.23	0.74	5.44	22.02	59.06	0.02	0.94	5.67	0.13	65.1	74.89	24.59	85.82	29.67	34.42	10.68	4.89	邓秀芳	常规病理报告	1501388	女	63	0004178217	1230855	20床	神经外科一	02109799	^18068683240	^320622195110043609^	肉眼所见:_x000D_ 灰红灰白碎组织8*6*3cm，局部暗红。
3	D7	m	1	4	1	1	6	1	6	0	0	0	13.54	0	0	0	83.53	1	30	10.96	6.64	5.1	7.49	94.32	2.41	8.2	34.09	6.12	39.23	12.63	37.13	3.13	55.42	29.65	47.68	76.21	吴桂珠	常规病理报告	1508155	女	57	0004279091	1247071	32床	神经外科二	02215486	^15895162082	^320926195710234267^	肉眼所见:_x000D_ 碎组织一堆4*3.5*1.5cm。_x000D_ 镜下所见:_x000D_ 瘤组织弥漫排列，其间可见坏死，并见较多的瘤巨细胞。
7	E5	m	1	4	1	1	6	1	6	0	1	0	0.01	0.05	0	0	69.57	1	157	8.04	4.71	6.67	63.62	29.18	0	4.38	98.86	18.6	47.16	4.61	13.65	0.71	42.66	35.75	84.6	64	王连英	常规病理报告	1504021	女	68	8000000001952582	1236912	38床	神经外科一	02148694	^15251329791	^32062419470114772^	肉眼所见:_x000D_ 组织6*6*54cm，部分有坏死。_x000D_ 镜下所见:_x000D_ 瘤组织弥漫排列，血管增生，可见大片坏死。
4	E5	m	1	4	1	1	6	1	6	1	1	0	9.51	0.15	0	0	81.47	1	138	14.36	0.94	2.91	9.19	75.25	2.12	8.15	22.9	1.49	61.38	36.32	13.04	17.09	76.09	61.51	21.94	65.28	袁志冲	常规病理报告	1530502	男	63	3206810961069	1300672	26床	神经外科一	02571461	^13921497808	^320626195208210415^	肉眼所见:_x000D_ 组织6*4*2cm，局部见一个2.5*2cm的灰白质嫩区，境界较清。_x000D_ 镜下所见:_x000D_ 瘤组织弥漫束状排列，细胞异型明显，核大深染，有出血，坏死，血管内皮增生。
1	A8	m	1	4	1	1	6	1	6	0	1	0	0.12	1.41	0	0	1.79	0	6	0	0	0	4.19							0.17	1.75	0.26	13.99	10.98	1.83	9.41	张兰	常规病理报告	1308785	女	67	0003442285	1096780	23床	神经外科二	01122014	^13404207607	^320623194601134128^	肉眼所见:_x000D_ 碎组织一堆4*2*2cm。_x000D_ 镜下所见:_x000D_ 瘤组织弥散排列，瘤细胞大小不一，核大深染，异形明显，可见栅栏状坏死伴血管内皮肿胀。
4	A9	m	1	4	1	1	6	1	6	1	1	0	0.13	31.45	1	0	37.17	0	35	0	0.09	0.25	0		0	0	0	0	0.23	0.32	0.99	1.23	0	0.05	0	0	何语稳	常规病理报告	1606017	男	69	F000406159	1325710	24床	神经外科二	02721755	^051585643455	^320919194701165716^	肉眼所见:_x000D_ 组织一块5*5*2cm，切面灰白，质嫩。
6	D6	m	1	4	1	1	7	1	7	1	0	0	0.03	0	0	0	23.39	0	74	0.49	0.75	0	4.66	86.9	0	0.2	82.12	0.04	14.62	29.16	13.79	3.8	12.14	5.91	86.9	81.77	朱敏成	常规病理报告	1515452	男	57	F000061223	1264842	14床	神经外科二	02336390	^13912213373	^320622195709055438^	肉眼所见:_x000D_ 碎组织5*4*3cm，局部灰白，切面质嫩。
5	A7	m	1	4	1	1	7	1	7	1	0	0	0	0	0	0	43.9	0	266	0.11	0.08	0	53.65							72.01	4.89		23.99	0.47	0	8.72	朱广钱	常规病理报告	1210481	男	54	0003063303	1035216	25床	神经外科一	00529426	^13758165152	^32062319580214735X^	肉眼所见:_x000D_ 碎组织4*4*1cm。_x000D_ 镜下所见:_x000D_ 瘤组织弥漫排列，血管增生，瘤组织中央见坏死。
2	F5	m	1	4	1	1	7	1	7	1	0	0	0.64	0	0	0	60.87	1	210	2.74	0.41	0.61	24.32	45.48	0.43	45.05	79.82	2.48	94.89	14.76	52.56	2.13	76.52	42.47	42.24	42.4	郭洪忠	常规病理报告	1404791	男	49	0003830648	1161318	29床	神经外科二	01622329	^15162825880	^320624196408169033^	肉眼所见:_x000D_ 碎组织一堆4*4*1cm。
2	B2	m	1	4	1	1	7	1	7	1	1	0	0	0	0	0	69.97	1	31	3.43	1.65	6.71	10.97	93.24	0	0.53	1.76	0.02	25.92	1.46	9.85	0.04	65.96	53.28	86.22	46.44	张选成	常规病理报告	1324345	男	63	0003660630	1134697	07床	神经外科二	01432679	^13861960631	^320625195005185436^	肉眼所见:_x000D_ 碎组织一堆1.5*1*1cm。
2	C5	m	1	4	1	1	7	1	7	0	1	0	0	0	0	0	80.54	1	37	2.39	0.39	0.57	10.67	90.95	1.19	6.89	43.24	6.97	57.02	6.52	44.31	0.18	75.27	51.15	88.89	48.88	高门英	常规病理报告	1404165	女	61	0003837315	1159305	24床	神经外科二	01609941	^15950816448	^320624195212175648^	肉眼所见:_x000D_ 瘤组织一枚3.5*3.5*2cm，切面灰黄。
5	F4	m	1	4	1	1	8	1	8	1	0	0	1.74	0	0	0	31.44	0	132	6.65	1.47	0.99	0.6							1.38	4.74	9.19	64.21			79.03	王志丰	常规病理报告	1711933	男	58	8000000007552383	1426878	23床	神经外科二	03324469	^18362168875	^320625195808276673^	肉眼所见:_x000D_ 组织一块5*5*3cm，切开局灶出血坏死。
5	E5	m	1	4	1	1	8	1	8	0	0	1	0	0	0	1	62.24	1	63	1.67	5.1	17.68	66.85	12.1	0.03	0.58	3.41	0.04	38.78	11.65	9.08	0	47.78	29.44	41.89	59.85	吴艳	常规病理报告	1724343	女	28	03486865	1455331	06床	神经外科一	03486865	^15151095300	^320981198901274745^	组织多块，共5*4*3cm，切面灰白，质韧。
2	B1	m	1	4	1	1	8	1	8	1	0	0	49.46	0	0	0	85.27	1	14	0.33	0.03	0	3.23	49.81	0	0.21	0.02	0	0.21	0.49	9.17	0.09	33.37	27.99	68.04	0.34	陈志飞	常规病理报告	1320663	男	57	80275962	1125683	05床	神经外科二	01366801	^15051266180	^320624195601292733^	肉眼所见:_x000D_ 组织2.5*2*1cm。_x000D_ 镜下所见:_x000D_ 肿瘤细胞呈网状，弥散状分布，细胞核圆形，梭形，血管及血管内皮细胞增生。
2	C3	m	1	4	1	1	8	1	8	1	0	0	0	0.01	0	0	3.15	0	279	0.23	0.01	0	47.05	64.8	0.1	0.44	94.73	0.75	24.29	69.9	0.78	0	24.69	8.11	92.85	24.98	陈义明	常规病理报告	1329078	男	56	8000000000043114	1146030	01床	神经外科二	00798890	^13584646283	^320624195707185450^	肉眼所见:_x000D_ 碎组织一堆5*5*3cm，切面灰白。
4	B9	m	1	4	1	1	8	1	8	0	1	0	0	0.01	0	0	28.52	0	150	0.02	0.06	0	0	0	0	0	2.56	0.15	8.13	31.29	4.12	13.2	4.17	1.67	2.42	16.58	王瑞英	常规病理报告	1608746	女	72	F000429125	1330713	32床	神经外科一	02746965	^15106176361	^320624194306144127^	肉眼所见:_x000D_ 碎组织一堆0.6*0.7*0.3cm。
5	C5	m	1	1	5	1	8	1	8	1	1	0	31.97	0.01	0	1	66.82	1	163	0.17	0.02	0	3.63	57.17	0.25	2.97	23.32	0.44	23.84	6.19	39.18	0.12	4.7	40.05	88.83	80.74	汤模清	常规病理报告	1720187	男	68	03430809	1445167	11床	神经外科二	03430809	^15250631438	^320625194901276235^	组织一块，4*3*1.5cm，切面灰白，质稍嫩
3	C7	m	1	4	1	1	8	1	8	0	1	0	2.78	0.38	0	0	38.41	0	5	12.79	1.31	3.53	65.45	81.99	0.26	0.88	12.68	1.64	6.97	2.82	23.46	5.76	52.48	34.92	76.06	66.45	陆亚玉	常规病理报告	1506183	女	80	0004259210	1240761	21床	神经外科一	02174726	^15349264899	^320624193410162267^	肉眼所见:_x000D_ 碎组织一堆6*4.5*4cm，上附脑组织4*3.5cm，切开切面灰白，淡黄，局部出血，质软。_x000D_ 镜下所见:_x000D_ 瘤组织弥漫分布，细胞异型明显，血管内皮增生，可见多灶坏死。
7	F3	m	1	4	1	1	8	1	8	0	0	0	0.06	1.86	0	0	23.5	0	185	15.11	1.93	2.65	38.11	0.12	0.02	20.06	13.11	0.56	54.67	3.45	5.31	2.07	35.43	20.39	2.47	37.67	王世兰	常规病理报告	1511551	女	44	0003375638	1255158	38床	神经外科一	00994267	^15371917301	^32062119710402632x^	肉眼所见:_x000D_ 组织多块，共7*4*4cm，切面灰褐。
2	C1	m	1	1	5	1	9	1	9	1	0	0	0.24	0	0	0	6.3	0	199	0.71	0.1	0.34	13.97	30.41	0	8.7	30.5	0.26	96.88	0	9.23	0.97	14.21	8.74	6.35	0	严志权	常规病理报告	1322129	男	47	0003568598	1129334	24床	神经外科一	01392664	^13151351938	^320926196601047299^	肉眼所见:_x000D_ 碎组织一堆8*7*2cm。
7	A4	m	1	4	1	1	9	1	9	1	0	0	0.35	0	0	0	6.67	0	133	0	0.07	0	2.08	0	0.01	2.48	35.43	0.24	99.68	0	8.62	0.06	1.97	0.42		14.3	王亚军	常规病理报告	1524509	男	50	F000195627	1287349	15床	神经外科一	02488559	^13776907859	^320623196502167177^	肉眼所见:_x000D_ （脑肿瘤）灰白组织一块5*5*2cm，切面灰白，局部点状出血，质嫩。_x000D_ （肿瘤）灰白色组织3块，共2.5*2*1cm，切面灰白，质中。_x000D_ 镜下所见：_x000D_ 瘤组织弥漫分布，细胞密度增大，异形明显，血管内皮增生明显。
2	B4	m	1	4	1	1	9	1	9	1	1	0	0.16	0	0	0	53.57	0	76	0.3	0.01	0	45.43	4.71	0	0.77	84.66	1.52	52.23	4.08	15.44	0.56	41.71	10.03	38.79	26.86	周荣才	常规病理报告	1400827	男	60	0003768964	1150987	10床	神经外科二	01550774	^13160181628	^320919195306303714^	肉眼所见:_x000D_ 组织一块4*3*2cm，切开切面灰白，半透明，出血。_x000D_ 镜下所见:_x000D_ 瘤组织弥漫分布，细胞异型明显，核大深染，血管内皮增生，有出血坏死。
6	E4	m	1	4	1	1	9	1	9	0	1	0	2.09	0	0	0	63.77	1	208					47.02	0	0.7	27.03	0.16	42.97	14.55	5.24	0.04					康少华	常规病理报告	1225613	女	66	0003138473	1069982	29床	神经外科二	00701660	^13057016068	^320623194604156066^	肉眼所见:_x000D_ 碎组织一堆7*5*2cm。_x000D_ 镜下所见:_x000D_ 瘤组织弥散排列，瘤细胞大小不一，异形，间质可见大片栅栏状坏死。
7	E1	m	1	3	2	1	9	1	9	1	0	0	1.44	0	0	0	77.18	1	232	0.22	0.06	0.49	3.37	33.63	0	0	14.29	0	0.47	0.51	6.74	0.06	46.15	33.92	46.15	0	于立新	常规病理报告	1635101	男	48	F000779065	1394102	03床	神经外科一	03125049	^65076912	^320619621201^	肉眼所见:_x000D_ 组织一块3.5*3*2.5cm。
2	B3	m	1	4	1	1	10	1	10	1	1	0	4.48	0	0	1	18.19	0	179	0	0	0	90.65	38.19	0	0.44	86.42	0.91	37.2	8.07	7.82	0.36	21.27	9.34	53.96	17.91	吴锦良	常规病理报告	1328332	男	62	0003723351	1144452	30床	神经外科一	01503063	^87599830	^320622195104105797^	肉眼所见:_x000D_ 脑组织多块5*5*5cm，部分区域暗褐色。
5	D1	m	1	4	1	1	10	1	10	1	0	0	0.44	0	0	0	37.98	0	9	1		0	0.03							8.78	14.97	1.45	2.09			39.72	赵耀方	常规病理报告	1620494	男	48	F000593790	1358790	22床	神经外科二	02925811	^15896251747	^320625196711236194^	肉眼所见:_x000D_ 不整形组织4*2*1.5cm，切面灰白，质嫩。
5	C1	m	1	4	1	1	10	1	10	1	1	0	0.02	0	0	0	38.57	0	33	0.03	0.04	0.83	2.32							1.32	2.03						成炳付	常规病理报告	1620254	男	68	8000000000390198	1358308	10床	神经外科二	00841391	^13328091738	^320624194806177179^	肉眼所见:_x000D_ 组织3块6*4.5*3cm，上附少量脑膜，部分区域呈胶冻样。
5	C2	m	1	4	1	1	10	1	10	1	1	1	0	0	0	1	48.07	0	80	3.9	2.13	7.21	0.7							1.04	23.5						陆志明	常规病理报告	1626495	男	73	F000678202	1373867	27床	神经外科二	03015481	^13063567712	^320624194211254710^	肉眼所见:_x000D_ 灰红组织多块6*5*3.5cm，部分区域灰褐色。
3	E4	m	1	4	1	1	9	1	10	1	0	0	0.5	0	0	0	52.5	0	79	2.04	3.6	12.11	24.62	0.1	0	3.54	2.98	0.07	37.68	65.86	11.73	12.01	68.59	50.74	87.5	93.22	吴生全	常规病理报告	1428047	男	49	0004143057	1217564	07床	神经外科一	02023659	^13962866979	^320624196508227472^	肉眼所见:_x000D_ 送检不整形组织8*7*4cm，质嫩，部分区域有出血。
4	B6	m	1	4	1	1	10	1	10	1	0	1	0.19	0	0	1	54.92	0	143					16.58	0	0.02	92.15	0.92	8.79	39.84	1.87	1.1	30.61	16	80.19	72.51	顾汉斌	常规病理报告	1532936	男	48	8000000000488011	1306811	01床	神经外科一	01533319	^13814700650	^320611196707070613^	肉眼所见:_x000D_ 左顶叶：碎组织0.5*0.5*0.5cm。_x000D_ 左颞叶：碎组织4.5*3*1cm。_x000D_ 左额叶：灰白组织1*0.5*0.3cm，质软。
5	F2	w	0	4	3	1	10	1	10	0	0	1	0.01	0	0	0	57.03	0	19	0.32	0.33	0	0.06	79.16	0	0.14	14.61	0.03	24.95	22.08	12.86	0.22	4.55			5.07	王玉霞	常规病理报告	1629342	女	50	8000000000664402	1380569	38床	神经外科一	03050502	^13912256538	^320624196606177202^	肉眼所见:_x000D_ 碎组织5*4*2cm，切面灰白，质嫩，局部有坏死。
4	C6	m	1	4	1	1	10	1	10	1	1	0	0.07	0	0	0	61.92	1	208	0.65	2.11	2.3	60.65	75.37	0.04	3.51	58.59	1.9	63.96	4.77	13.03	1.73	58.68	37.11	93.84	67.52	朱锦信	常规病理报告	1533521	男	68	F000308950	1308414	09床	神经外科二	02615165	^13810086890	^320622194711080670^	肉眼所见:_x000D_ 灰白组织一堆4*3*1cm。
3	D5	m	1	4	1	1	10	1	10	1	1	0	0.04	0.01	0	0	31.68	0	35	0.84	1.23	2.33	35.73	56.57	0.02	0.19	78.71	0.59	25.71	37.16	9.32	29.52	12.3	2.74	18.08	79.85	胡承祥	常规病理报告	1431210	男	61	0004120276	1225150	31床	神经外科一	02070816	^15862756709	^320623195311100071^	肉眼所见:_x000D_ 碎组织5*4*2cm，切面灰白，局部出血，质嫩。
6	G4	m	1	1	5	1	10	1	10	0	0	1	1.01	0.18	0	1	61.43	1	88											76.05	5.38	3.09	53.02	41.34	65.68	79.17	杨君梅	常规病理报告	1706172	女	47	8000000000200156	1414109	33床	神经外科一	03155177	^18251300940	^320623196903220629^	肉眼所见:_x000D_ 灰白碎组织2.5*2*1cm。
4	D3	m	1	4	1	1	10	1	10	1	0	0	0	0.38	0	0	12.89	0	82	0.51	0	0.86	19.45	39.68	0	0.46	4.87	0.43	62.25	1.23	4.37	0.97	5.12	1.72	12.38	33.66	赵志兵	常规病理报告	1522665	男	47	F000171149	1282859	102床	神经外科监护	02460374	^15106288660	^320624196805056438^	肉眼所见:_x000D_ 灰白、灰褐色碎组织6*3cm，切面灰白，见大片出血。
2	A1	m	1	4	1	1	11	1	11	1	1	0	0.98	0	0	1	3.99	0	52	0.09	0.05	0.32	0.06	2.67	0	0.06	2.78	0	5.06	0	2.77	0.1	2.06	0.57	5.69	0.08	周振西	常规病理报告	1320205	男	73	0003608578	1121392	24床	神经外科二	01345942	^13524931883	^320624193909265310^	肉眼所见:_x000D_ 瘤组织一个5*5*4cm，质嫩，切面灰白。_x000D_ 镜下所见:_x000D_ 肿瘤细胞排列成栅栏状，并见出血及坏死区。
3	C8	m	1	4	1	1	11	1	11	0	0	0	0	0	0	0	17.44	0	44	0.51	0.35	0.75	40.03	97.02	0.25	2.8	21.59	1.88	21.6	3.03	38.99	1.09	6.53	1.41	54.29	70.76	张洪芬	常规病理报告	1510049	女	59	8000000000722554	1251152	27床	神经外科二	02240832	^13962963144	^320611195508161825^	肉眼所见:_x000D_ 组织一块5*3.5*2cm，部分区域稍灰褐，出血。
5	A5	m	1	1	4	1	11	1	11	0	0	0	2.45	0	0	0	23.67	0	60	0.32	0.33	100	38	0	0	0.38	0	0	3.17	10.11	3.28	0.04	1.55	0.77	0	24.68	曹美红	常规病理报告	1712107	女	37	F000947365	1425876	20床	神经外科一	03311107	^15962878009	^320683197911267022^	肉眼所见:_x000D_ 灰白、灰红组织一块5.5*5*4cm，切开内见直径3cm的囊腔，内容物流失，局部切面灰白，灰红，质软。
4	E8	m	1	4	1	1	11	1	11	1	1	0	0.01	0	0	0	80.48	1	50	11.91	0.61	1.88	44.15	94.4	0.22	0.78	14.77	0.94	3.07	1.85	18.51	0.76	56.51	45.52	99.05	78.83	郁其成	常规病理报告	1604906	男	67	F000388028	1322404	24床	神经外科一	02701573	^86452820	^320624194808061217^	肉眼所见:_x000D_ 组织一块8*7*5cm，切面灰白，实性，质嫩。
7	E8	m	1	3	2	1	11	1	11	1	0	0	2.13	0.03	0	0	20	0	95	26.2	0.1	0	82.46	0	0	4.79	0.49	0.06	84.29	0.5	8.17	0.16	4	0.63	74.19	89.78	李百华	常规病理报告	1504272	男	50	0004241067	1237691	21床	神经外科一	02154146	^13773802467	^320622196404186976^	肉眼所见:_x000D_ 不整形组织6*4*3cm，灰白，灰黄，质嫩。
1	D2	m	1	4	1	1	11	1	11	0	0	0	0	0.05	0	0	48.32	0	293	0.08	0.35	0.15	76.78	85.81	0	0.1	93.77	2.13	4.96	3.89	22.66	0.06	22.27	5.06	63.77	24.24	高玉萍	常规病理报告	1208727	女	51	0800109155	1029559	16床	神经外科二	00145325	^84221898	^320623196102091468^	肉眼所见:_x000D_ 组织一块4*3*2.5cm。_x000D_ 镜下所见:_x000D_ 瘤组织弥漫排列，瘤细胞多边形，胞浆丰富，核偏位。
6	B4	m	1	4	1	1	11	1	11	1	1	1	0	0.15	0	1	79.01	1	30					0.58	0	0.59	32.43	0.01	80.25	2.28	8.5	0.03	27.01	16.44	96.44	92.13	杜金明	常规病理报告	1709237	男	64	F000922522	1420188	25床	神经外科一	03283155	^13814710220	^320611195302090339^	肉眼所见:_x000D_ 组织2块，共4*4*2.5cm，切面灰白，灰黄。
4	D7	w	0	4	3	1	12	1	12	0	0	0	0.03	0	0	0	68.03	1	74	4.78	0.94	0.66	3.18	96.01	0	0.27	49.52	0.94	20.23	1.91	8.32	0.71	45.7	22.68	76.57	78.49	薛春丽	常规病理报告	1602266	女	43	F000350874	1315952	37床	神经外科一	02660995	^13584738333	^320622197204234122^	肉眼所见:_x000D_ 灰白碎组织5*4*2cm。_x000D_ 镜下所见:_x000D_ 瘤组织弥漫状、栅栏状排列，瘤组织中血管增生，可见大片坏死。
6	E3			4	1	1	12	1	12	0	0	0	0.01	0.22	0	0	64.29	1		0	0.67		60.77							28.22	20.15	0.03					丁美兰	常规病理报告	1312581	女	58	0003520242	1105424	23床	神经外科二	01206586	^13585210571	^320622195406274684^	肉眼所见:_x000D_ 组织4*2*2cm，切面灰白。
1	B3	m	1	4	1	1	12	1	12	1	0	0	0	1.15	0	0	43.45	0	165	0.44	0.32	0.79	26.53	0	0	2.43	68.09	0.31	7.34	1.64	23.52	0.32	5.47	1.82	18.8	49.95	陈建	常规病理报告	1214311	男	53	8000000000682473	1043599	10床	神经外科一	00549413	85613997	^320602195809032035^	肉眼所见:_x000D_ 组织一块4.5*2.5*1.5cm。_x000D_ 镜下所见:_x000D_ 瘤组织弥漫排列，可见瘤巨细胞。
7	C1	m	1	4	1	1	12	1	12	1	1	0	0.05	1.28	0	0	81.75	1	71	0.44	1.01	3.33	13.39	98.57	0	0	11.22	0.04	0.26	0.37	17.84	0.1	40.4	17.54	61.62	0	陆正辉	常规病理报告	1606936	男	77	F000418813	1328157	21床	神经外科一	02735698	^13962894568	^320625193809018415^	肉眼所见:_x000D_ 组织一块6*3.5*2.5cm，切开切面灰白，部分区域有出血。
7	D6	m	1	4	1	1	13	1	13	1	0	1	0	0	0	1	56.62	0	171	25.29	1.48	1.74	57.37	43.31	0	17.79	7.1	0.38	77.64	2.48	10.34	0.93	14.19	14.62	23.49	49.43	曹德华	常规病理报告	1503267	男	53	0004237996	1235369	17床	神经外科二	02138366	^18761776075	^320623196110184533^	肉眼所见:_x000D_ 组织一块4.5*3.5*3cm，边缘见少量脑组织，局部出血，水肿。_x000D_ 镜下所见:_x000D_ 瘤组织弥漫排列，血管增生，其间见大片坏死。
3	C2	w	0	3	3	1	13	1	13	1	0	0	8.52	0.57	0	1	6.09	0	2	0	0	0	87.54	0	0	0	0.08	0	0.21	34.68	5.67						刘树生	常规病理报告	1419621	男	54	0004057958	1196979	13床	神经外科一	01878984	^13773857209	^320625196006036672^	肉眼所见:_x000D_ 灰红碎组织4*3.5*2.5cm，质软，另见膜样组织一块3*2*0.1cm。
7	G4	m	1	4	1	1	14	1	14	1	1	0	0	0	0	0	0.61	0	204	1.17	1.02	6.76	19.08	83.33	0	1.15	38.16	0.19	9.11	3.17	51.41	3.4	7.12	11.04	21.23	19.16	吴冠新	常规病理报告	1522390	男	66	F000159009	1280982	11床	神经外科一	02447026	^82826692	^320625194901064451	肉眼所见:_x000D_ 灰白碎组织2*1.5*1cm。
3	C10	m	1	4	1	1	14	1	14	1	0	0	0.55	0	0	0	6.91	0	12	0.37	0.21	0.07	24.46	33.28	0	0.17	0.78	0	0.23	1.9	11.75	10.27	0.53	0.68	9.98	0.2	曹玉峰	常规病理报告	1516955	男	44	8000000001376623	1267974	23床	神经外科一	02359482	^13862933312	^320624197102217711^	肉眼所见:_x000D_ 不整形组织6*5*2cm，切开部分区域灰白，质嫩，局部有出血。
6	B2	m	1	4	1	1	14	1	14	1	0	0	0.06	0	0	0	7.22	0	134	0.11	16.93		1.64	0.71	0	0.38	95.36	0.22	95.67	0	0.59	0	7.33	0.84	36.35	20.37	朱华年	常规病理报告	1408288	男	40	0002682190	1169726	01床	神经外科二	00274843	^15720725089	^320919197306304791^	肉眼所见:_x000D_ 灰白组织5*3*2cm，切面灰白，部分半透明。
2	E1	m	1	4	1	1	14	1	14	1	1	0	0	0	0	0	12.21	0	89	1.71	0.32	0.68	0	76.61	0	0.4	21.52	0.13	4.64	0.08	6.16	0.08	41.83	27.55	61.57	1.8	于伯界	常规病理报告	1322384	男	71	0003633379	1130303	20床	神经外科一	01400361	^13270685200	^320624194112263355^	肉眼所见:_x000D_ 脑组织一块10*5*3cm，切开切面暗褐，灰白，部分区域出血，坏死。
5	B9	m	1	1	5	1	14	1	14	1	0	0	0.01	0	0	0	20.63	0	257	0.08	0.03		96.68							24.44	2.22	4.65		0.02	0		丁陈冲	常规病理报告	1220748	男	50	0003164646	1058801	28床	神经外科一	00802281	^15301461843	^320626196202025053^	肉眼所见:_x000D_ 碎组织4*4*2cm。_x000D_ 镜下所见:_x000D_ 瘤组织弥漫排列，其间见大片坏死。
5	C3	m	1	4	1	1	14	1	14	0	0	0	3.64	0	0	0	34.94	0						58.86	0.32	3.08	36.29	1.47	22.28	6.11	15.77	3.23	5.95	21.1	90.09	8.23	屈素平	常规病理报告	1701616	女	58	F000823127	1402063	18床	神经外科二	03171276	^13270681653	^320624195805101564^	肉眼所见:_x000D_ 组织一块5*4*3.5cm，切开切面灰白，部分有出血。
7	D2	w	0	3	2	1	14	1	14	0	0	0	0.09	0	0	0	49.81	0	217	3.19	2.54	6.36	6.53	88.6	0	0.09	94.62	3.11	15.07	12.43	7.13	0.91	37.43	18.89	42.52	31.89	张淑华	常规病理报告	1521687	女	58	F000149728	1279398	03床	神经外科二	02436546	^18605132450	^320602195608254520^	肉眼所见:_x000D_ 碎组织0.5*0.5*0.5cm。
4	D10	m	1	1	4	1	14	1	14	1	1	0	0.09	0	0	0	50.93	0	99	0.05	0.05	0.4	9.87	0.09	0	0.03	2.16	0	13.74	10.75	1.38	4.51	26.98	12.03	3.17	13.1	高汉清	常规报告	1613125	男	70	8000000000665912	1340577	09床	神经外科二	01154979	^13515216526	^320624194605237155^
4	C3	m	1	4	1	1	15	1	15	0	0	1	0	0	0	1	21.99	0	65	0.38	7.99	5.63	0	66.44	0	0.68	76.77	4.8	2.44	0.01	14.09	0.05	71.01	55.47	0	24.64	汤玉珍	常规病理报告	1522289	女	56	8000000000652942	1281565	32床	神经外科一	01163831	^13739147207	^320624195901178844^	肉眼所见:_x000D_ 灰黄碎组织4*3*2.5cm，局部半透明，质嫩。
1	E1	w	0	4	3	1	15	1	15	0	0	0	0.01	0.63	0	0	21.4	0	213	0	0	0	23.6	60	0	0.42	1.49	0	0.42	3.16	6.95	0.16	21.94	17.21	0.37	12.98	施龙娣	常规病理报告	1205127	女	49	0800105564	1022970	37床	神经外科一	00139656	^13275290353	^320624196211138065^	肉眼所见:_x000D_ 碎组织6*6*3cm，切面灰白，有出血。_x000D_ 镜下所见:_x000D_ 瘤细胞呈弥漫排列，瘤细胞呈梭形，核大、异形明显，伴明显坏死，及血管内皮增生。
1	B9	m	1	4	1	1	17	1	16	1	0	0	0	0	0	1	23.39	0	1	0	0	0.24	92.89	0	0	0	25.95	0	0.39	2.7	5.76	0.05	4.84	0.89	1.31	20.22	谢细军	常规病理报告	1312378	男	42	8000000000206851	1105348	12床	神经外科一	01206126	^18912254602	^320622197006056636^	肉眼所见:_x000D_ 碎组织一堆4*3*2cm。
3	D8	m	1	1	5	1	16	1	16	1	1	0	0	0.01	0	0	47.2	0	86	0.02	17.03	7.58	16.7	92.07	0.22	14.29	5.46	0.34	45.87	22.23	30.15	7.2	65.63	45.35	56.88	78.38	翁士福	常规病理报告	1509704	男	66	0004300467	1250787	24床	神经外科二	02242025	^15996504167	^320623194902220951^	肉眼所见:_x000D_ 灰白不整形碎组织一堆3.5*2.5*1cm，切面灰红，灰白，质软。
4	G2	m	1	4	1	1	17	1	17	1	0	1	2.85	0	0	1	7.88	0	36	3.1	0.06	0.81	4.75	2.04	1.05	0.54	80.5	4.39	14.82	0.04	7.43	0.46	64.32	34.77	37.95	83.05	方志明	常规病理报告	1522078	男	47	8000000000284765	1280695	28床	神经外科二	00807997	^13003552019	^320611196711300311^	肉眼所见:_x000D_ 碎组织4*4*4cm，切面灰白，灰褐，有出血，质嫩。
3	E9	m	1	1	5	1	17	1	17	0	1	0	0	0.03	0	0	36.2	0	28	5.32	4.43	7.28	28.14	82.32	0.01	0.07	18.42	0.01	2.33	10.74	10.38	22.31	1.63	0.15	4.99	40.13	孙淑芹	常规病理报告	1516134	女	76	F000071551	1266270	24床	神经外科二	02348117	^13773626329	^220621193902170543^	肉眼所见:_x000D_ 瘤组织8*5*2cm，表面附6*3cm的脑膜，切开切面灰白，半透明，质嫩，局部见坏死。
7	A8	m	1	1	5	1	17	1	17	1	0	0	24.54	1.96	0	0	44.04	0	17	0.18	0	0.59	1.71	0	0	0.3	26.62	1.12	43.37	1.88	2.05	3.05	0	0.11		22.33	宋亚平	常规病理报告	1503079	男	28	0003515082	1235184	10床	神经外科二	01166152	^15851236040	^370404198609192215^	肉眼所见:_x000D_ 组织一块5*4*3cm，切面灰白，部分区域有出血。
2	E3	m	1	4	1	1	17	1	17	1	1	0	0.01	4.53	1	0	70.26	1	142	0.33	0.01	0	27.67	39.3	0.04	3.6	71.94	0.28	71.62	57.42	20.57	27.11	23.66	3.42	53	27.94	朱锦华	常规病理报告	1400166	男	71	0003725809	1149591	14床	神经外科一	01536949	^15370935862	^32062219420928247x^	肉眼所见:_x000D_ 组织一块7*4*4cm，切面灰白，灰黄，质嫩。
6	C6	w	0	3	3	1	18	1	18	0	0	0	0	0	0	0	19.39	0	0.3554	0.06	1.17	0	6.15	11.09	0	0.31	42.59	0.06	15.46	1.51	11.28	0.02	4.69	0.46	0	48.44	李吉梅	常规病理报告	1523908	女	43	2471674	1285556	19	神经外科一	02471674	^15250641277	^320622197209013601^	肉眼所见:_x000D_ 灰白组织一块8*5*3cm，切面灰白，质偏软，局部见出血，半透明，见胶冻样区，大小3.5*3.5cm。
1	F2	m	1	4	1	1	18	1	18	0	0	0	0.22	0	0	0	53.05	0	131	0.91	0.44	0.91	14.85	81.99	0.01	0.22	14.4	0.29	1.97	18.91	7.59	10.94	19.68	5.69	84.69	24.27	徐晓丽	常规病理报告	1212216	女	42	0003096504	1039228	20床	神经外科一	00582154	^13773851127	^320625196907154940^	肉眼所见:_x000D_ 瘤组织7*5*5cm，部分有包膜，切面灰白，有出血，半透明。_x000D_ 镜下所见:_x000D_ 瘤组织弥散状排列，瘤细胞异形，间质血管增生，并见灶性坏死。
1	D6	m	1	4	1	1	19	1	19	1	0	0	1.22	0	0	0	49.75	0	138	10.14	0.16	0.52	48.08	72.62	0	4.27	94.99	64.22	80.91	37.99	2.08	33.57	33.04	7.15	64.93	88.13	周文均	常规病理报告	1301298	男	47	0003375353	1079276	30床	神经外科二	00981405	^15370474816	^320623196601160835^	肉眼所见:_x000D_ 灰白碎组织一堆4*4*1.5cm，切面灰白，质中。_x000D_ 镜下所见:_x000D_ 瘤组织弥散排列，瘤细胞大小不一，核大深染，异形明显，间质可见灶性坏死伴血管增生，内皮细胞肿胀。
5	C6	m	1	4	1	1	19	1	19	1	0	0	0.48	0	0	0	81.89	1	73	0.11	0.01	0	2.89	89.59	0	0	3.84	0.08	2.6	68.97	13.15	0.26	53.03	0.63	97.83	81.69	吕勇军	常规病理报告	1728446	男	48	03537787	1464684	36床	神经外科二	03537787	^13584630138	^320622196902021592^	右额叶肿瘤：灰白灰红碎组织4*4*3cm，切面灰白灰红，质软。
5	F1			4	1	1	20	1	20	1	0	0	0.32	0	0	0	2.25	0	0	0	0	0	11.66	0	0.24	4.14	13.14	0	91.24	0.12	3.44						黄木星	常规病理报告	1624347	男	50	F000646432	1367907	13床	神经外科一	02981753	^15062717236	^320626196603283491^	肉眼所见:_x000D_ 脑组织1块8*6*3cm，切面灰白，质较嫩，部分区域有出血。
1	D10	m	1	1	5	1	20	1	20	1	1	0	0.01	0	0	0	7.09	0	15											0.27	1.44	0.02	3.07	0.81	1.89	4.57	刘庙林	常规病理报告	1319349	男	64	0003626352	1122000	04床	神经外科二	01338285	^15312953448	^320625194810087439^	肉眼所见:_x000D_ 灰白灰褐碎组织一堆4*4*1.5cm，质嫩。
4	G6	m	1	2	5	1	20	1	20	0	1	0	0.2	0	0	1	29.88	0	105	0	0.73	0	2.31	14.15	0.01	0.92	4.34	0.14	13.43	1.75	30.18	1.19	58.47	35.17	70.82	62.56	冯玉英	常规病理报告	1601184	女	62	F000329670	1311660	18床	神经外科二	02637121	^15958897988	^320625195303266226^	肉眼所见：_x000D_ 送检组织一块3.5*2.5*1.5cm，切面灰白，质嫩，局部半透明。
3	E5	m	1	4	1	1	20	1	20	1	0	0	0	0	0	0	34.46	0	19	1.27	2.75	5.54	10.98	25.18	0.13	1.71	14.38	1.12	24.48	9.75	21.07	23.05	31.55	9.69	3.08	36.79	张爱忠	常规病理报告	1500726	男	56	0004209361	1229286	04床	神经外科二	02099696	^13801485987	^32062419580120227X^	肉眼所见:_x000D_ 组织10*6*5cm，切开见直径3cm肿块。
6	E8	m	1	2	5	1	20	1	20	1	1	0	21.39	0	0	0	51.79	0	73					2.01	0	0.03	6.48	0.03	5.75	17.1	3.42	1.24	8.55	2.43	19.62	85.38	季品章	常规病理报告	1223077	男	64	0003274684	1063831	31床	神经外科二	00848385	^13862828937	^320624194807131711^	肉眼所见:_x000D_ 不整形组织多块7*5*3cm，切开局部呈半透明，局部出血。
6	F6	m	1	4	1	1	21	1	21	1	1	0	0	0	0	0	80.13	1	44	0.59	1.26	0	70.94	12.64	0	1.03	4.62	0.19	11.71	79.78	39.01	6.93	26.35	11.53	19.28	80.22	胡正海	常规病理报告	1730785	男	61	03337399	1332939	31床	神经外科二	03337399	^13951323118	^320325195602147810^	灰褐色组织1块，4*2*1cm，切开切面灰白、灰褐、质嫩。
3	F7	m	1	4	1	1	22	1	22	0	1	0	2.29	0	0	0	12.15	0	27	0	0	0.19	2.38	0.13	0.03	0.3	21.86	0	2.31	0	4.76	45.29	56.43	39.82	47.36	46.29	唐月芹	常规病理报告	1508470	女	62	0004285615	1248585	36床	神经外科一	02227524	^15366520280	^320919195308100726^	肉眼所见:_x000D_ 灰白组织多块，共8*7*3cm，切面灰白，局部出血。
4	E6	m	1	4	1	1	22	1	22	1	0	1	0.15	0.16	0	1	36.84	0	199	1.11	3.62	9.84	28.46	77.45	0	1.63	13.9	0.2	25.48	1.9	17.72	2.54	51.23	34.32	69.84	61.15	蒋昊南	常规病理报告	1600936	男	39	8000000001082740	1312590	05床	神经外科二	02641921	^18912294381	^320602197607121012^	肉眼所见:_x000D_ 灰白组织一块8*6*3cm，切面灰褐，部分区域灰褐、灰黄，有充血，质嫩。_x000D_ 镜下所见:_x000D_ 瘤组织弥漫排列，瘤细胞梭形，多边形，可见瘤巨细胞，其间可见大片坏死。
5	B4	m	1	4	1	1	23	1	23	1	0	1	0.01	0	0	1	39.47	0	108	6.58	1.44		39.01	6.8	0	0.3	33.1	0.3	41.56	43.98	2.19	0.14	14.47	18.3	5.08	59.94	窦亚泰	常规病理报告	1704279	男	23	F000860452	1409296	24床	神经外科一	03212552	^15862777345	^320682199308134076^	肉眼所见:_x000D_ 肿瘤：碎组织3.5*3.5*2cm。_x000D_ 周围组织：组织一块3*3*1.5cm。
7	D1	m	1	4	1	1	24	1	24	1	1	0	2.64	0	0	0	18.07	0	269	0	0		0.76	0.56	0	0.98	0.4	0.01	99.95	0	3.51	0.88	1.92	4.46	0	0	陆宗贤	常规病理报告	1219914	男	64	8000000000241597	1057363	08床	神经外科一	00774573	^83569062	^32060219480611003X^	肉眼所见:_x000D_ 不整形组织6*6*3.5厘米，切面灰白，部分区域见突起。_x000D_ 镜下所见:_x000D_ 肿瘤细胞梭形、多边形，核大、病理性核分裂易见，可见多核瘤巨细胞及坏死。
4	G3	m	1	4	1	1	24	1	24	0	1	0	0.36	0	0	0	25.69	0	74	3.38	0.23	0.78	17.31	20.48	0.71	9.29	67.58	12.58	60.51	0.45	55.63	3.1	74.01	76.97	53.35	71.82	朱汉琴	常规病理报告	1527102	女	82	F000230289	1293501	02床	神经外科一	02527419	^18921252766	^320625193305045161^	肉眼所见:_x000D_ 灰白色组织3.5*3*2cm，切面灰白，灰黄，局部见出血。_x000D_ 镜下所见:_x000D_ 瘤组织弥漫分布，细胞异型明显，可见大片坏死，血管内皮增生。
3	F10	m	1	4	1	1	25	1	25	0	0	0	0	0.01	0	0	3.95	0	74	0	0.04	0	38.61	0	0	0.45	1.74	0.02	74.75	1.4	4.92	1.4	13.45	1.55	1.4	0	金明霞	常规病理报告	1519354	女	44	8000000000351891	1274304	21床	神经外科一	00906381	^15862798963	^320624197103215048^	肉眼所见:_x000D_ 组织一块6*6*4cm，切开见4.5*3cm的灰红区，与周围境界不清。_x000D_ 镜下所见:_x000D_ 肿瘤细胞弥漫分布，细胞异型明显，核大深染，可见大片坏死，周围肿瘤细胞呈栅栏状排列，血管内皮增生。
7	E2	m	1	1	5	1	26	1	26	0	1	0	0.05	0	0	0	25.09	0	275	5.52	0.16	0	15.53	3.66	0.05	50.93	75.27	1.52	99.89	14.44	8.4	3.35	36.56	35.74	18.46	23.68	顾恒星	常规病理报告	1606674	女	70	F000414444	1327206	01床	神经外科一	02730777	^15152882121	^320602194506164028^	肉眼所见:_x000D_ 灰白碎组织一堆5*4*2cm。_x000D_ 镜下所见:_x000D_ 瘤组织弥漫排列，瘤细胞多边形。
5	G5	m	1	4	1	1	26	1	26	1	0	1	0.11	0	0	1	31.18	0	118	1.48	2.18	1.92	2.79	0.52	0.06	0.61	3.35	0.13	36.04	1.06	8.68	3.28	48.77	4.89	64.22	31.05	沈峰	常规病理报告	1725381	男	50	00633534	1457095	110床	神经外科监护	00633534	^13057088500	^320602196704110011^	瘤组织一块，6*5*4cm，切开见2.5Cm的囊性区，内见出血。
5	A6	m	1	4	1	1	26	1	26	0	0	0	0.17	0	0	0	32.29	0	58	0	0.04		7.86							17.5	27.22	0.28	1.68	0.18	4.05	2.83	杜燕红	常规病理报告	1726882	女	52	03514021	1461223	11床	神经外科一	03514021	^13813636978	^320624196501028286^	右侧额叶占位：灰白组织一块5*4*4cm，切面灰白，灰红，质嫩。
2	F10	m	1	4	1	1	27	1	27	0	0	0	0	0	0	1	3.08	0	6	0.14	0.02	0.1	0.62	5.23	0	0.13	96.75	4.33	20.24	22.2	2.58	30.93	2.19	0.52	40.22	41.65	金兰芳	常规病理报告	1410202	女	56	8000000000300187	1174485	20床	神经外科一	01719420	^18862934886	^320611195711181864^	肉眼所见:_x000D_ 灰红灰褐碎组织一堆5*4*1.5cm，质嫩。_x000D_ 镜下所见:_x000D_ 瘤组织弥漫排列，瘤细胞多边形，格子样，其间血管增生明显。
1	F6	m	1	2	5	1	28	1	28	1	0	0	1.41	0	0	0	43.14	0	21	0	0.38	0.6	82.81	99.4	0.05	1.34	18.71	0.19	18.46	0.13	18.05	0.25	31.53	3.47	94.36	88.38	张胜兵	常规病理报告	1303182	男	49	0003392527	1084723	15床	神经外科一	01027113	^15962869363	^320624196312220818^	肉眼所见:_x000D_ 组织一块8*5*3cm，切面灰白，部分区域半透明，质嫩伴出血。
7	C6	m	1	3	2	1	28	1	28	1	0	0	0.01	0	0	1	51.43	0	148	0	0.14	0	52.85	11.37	0.02	79.53	91.96	20.63	99.97	5.68	1.37	9.46	45.61	11.32	66.49	79.44	张圣兵	常规病理报告	1631409	男	52	F000737646	1385536	28床	神经外科一	03079867	^18850317271	^320624196410153356^	肉眼所见:_x000D_ 部分脑组织5*4.5*2.5cm，大部分为红褐色3*2.5cm，质软，局部可见囊性变，囊最大直径约1cm。
3	E6	m	1	4	1	1	28	1	28	1	1	0	0.06	0.15	0	0	9.82	0	207	0.41	0.37	1.06	4.45	3.33	0.11	23.07	27.26	1.26	95.7	67.2	21.48	60.74	41.17	31.6	61.9	36.62	陈进生	常规病理报告	1504271	男	65	0004235667	1237784	03床	神经外科一	02152221	^13962720602	^320622194908131398^	肉眼所见:_x000D_ 灰黄碎组织5*3*1.5cm。
6	F9	m	1	4	1	1	30	1	30	1	1	0	0	0	0	0	6.99	0		0.02	0.06		6.9							69.96	1.89	38.52	7.82	0.3	2.48	58.32	保亲生	常规病理报告	1300359	男	66	0003343485	1077108	19床	神经外科二	00963014	^13912879706	^320624194607060410^	肉眼所见:_x000D_ 淡黄碎组织6*4*3cm，切面淡黄，质嫩。
6	D8	m	1	4	1	1	30	1	30	1	0	0	0	0	0	1	39.31	0	231	2.21	1.71		5.78	24.09	0	0.02	67.92	3.38	18.65	17.06	8.7	2.23	43.41	26.76	79	68.61	黄兴平	常规病理报告	1532773	男	50	F000293699	1305337	12床	神经外科二	02598204	^13862956661	^320625196502254919^	肉眼所见:_x000D_ 右额占位：灰白、灰褐碎组织多块2*2*1.5cm。_x000D_ 右顶占位：灰白、灰褐碎组织3块，共4*2.5*2.5cm。
2	B6	m	1	4	1	1	30	1	30	1	0	0	0.12	0	0	0	59.8	0												7.89	0.39	2.42	3.09	0	35.48	77.14	孙国军	常规病理报告	1405527	男	49	8000000001053547	1163474	35床	神经外科一	00753255	^13301291738	^320611196407243412^	肉眼所见:_x000D_ 组织一块2.5*2*1.5cm，切面灰白。_x000D_ 镜下所见:_x000D_ 瘤组织弥漫排列，瘤细胞多边形，血管增生，并见大片坏死。
6	A4	m	1	4	1	1	31	1	31	1	0	0	0	1.38	0	0	10.83	0	272	0	0.03		98.06	0	0	0.08	88.82	0.45	55.42	33.12	3.18	0	0.6	0	0	12.65	沈红星	常规病理报告	1217407	男	25	0003182483	1050969	12床	神经外科二	00721979	^13801487264	^320683198612048414^	肉眼所见:_x000D_ 组织多块6*4*4cm，切面灰白灰黄，部分区域半透明，质嫩。
1	F1	w	0	2	5	1	32	1	32	1	1	0	0	0	0		52.11	0	213	0	0.09	0	49.95							22.28	13.64	2.42	47.13	48.93	35.88	24.42	常春贵	常规病理报告	1205865	男	65	8000000000048149	1024710	10床	神经外科二	00141510	^13962849230	^320602461013105^	肉眼所见:_x000D_ 灰黄、灰褐组织8*6*3cm，其外见出血。_x000D_ 镜下所见:_x000D_ 瘤组织弥散排列，间质血管增生、水肿、出血明显。
6	E9	m	1	4	1	1	34	1	34	0	0	0	0.34	0	0	0	53.33	0	46	0.01	0.13		63.7	86.84	0	0.03	82.13	4.21	3.26	0.16	6.79	0.1	39.85	5.71	18.79	96.9	邓飞琴	常规病理报告	1615191	女	34	F000523010	1346965	22床	神经外科一	02849773	^18605135340	^321324198203232100^	肉眼所见:_x000D_ 组织多块12*6*4.5cm。_x000D_ 镜下所见:_x000D_ 瘤组织弥漫状，栅栏状排列，局灶可见坏死。
5	B2	w	0	4	3	1	35	1	35	0	0	1	0.02	0	0	1	5.25	0	23	0	0	0	57.05							2.82	1.56	4.39	0.69			49.1	章燕	常规病理报告	1624877	女	48	01762831	1369710	36床	神经外科一	02656671	^15851272206	^320624196807191449^	肉眼所见:_x000D_ 不整形组织5*5*4cm，质嫩，切面灰白，灰褐。
4	C9	m	1	4	1	1	35	1	35	0	1	0	0	0.16	0	0	26.56	0	32	0.02	8.08	1.9	0.11	2.08	0	0	1.62	0	0.72	5.01	1.52	0.08	0.18	0.06	0	14.26	时敏仲	常规病理报告	1610751	女	62	F000456192	1335317	16床	神经外科二	02777003	^15862752878	^320623195307158107^	肉眼所见:_x000D_ 灰白组织一块5*3.5*2.5cm，切开切面灰白，质较嫩。
3	D2	m	1	4	1	1	38	1	38	0	1	0	0.26	0.01	0	0	74.75	1	15	16.72	7.63	13.58	20.29	0	0.05	0	46.64	0.51	12.11	33.49	13.78	42.36	34.29	19.3	75.78	87.11	单德英	常规病理报告	1421054	女	68	0004026835	1200162	33床	神经外科二	01905558	^18796187953	^320624194607184122^	肉眼所见:_x000D_ 灰白碎组织一堆3.5*2*0.5cm。_x000D_ 镜下所见:_x000D_ 瘤组织弥漫分布，细胞异型明显，核大深染，可见坏死区，血管内皮增生。
4	B8	m	1	3	2	1	39	1	39	1	0	0	0	0	0	1	14.85	0	192	0.02	0.09	0.15	0.03	0.43	0	0.1	1.74	0.01	22.34	0.55	2.7	0.44	1.28	0.11	11.6	20.13	唐保林	常规病理报告	1603705	男	48	F000359435	1319391	28床	神经外科二	02670433	^13773666409	^320623196712174914^	肉眼所见:_x000D_ 灰褐碎组织一堆7*4*3cm，切面灰白，暗红，质嫩。
1	D8	m	1	2	2	1	40	1	40	0	0	0	0.01	7.01	1	0	47.53	0	104					6.35	0	3.47	9.47	0	90.18	5.76	7.96	1.99	13.24	2.27	7.07	43.98	王建英	常规病理报告	1309538	女	41	8000000000077920	1098737	10床	神经外科二	01135827	^15896265609	^320611197112190063^	肉眼所见:_x000D_ 组织2块6*4*3cm，切面灰白，见出血点。
1	G3	m	1	3	2	1	41	1	41	0	1	0	0.36	0	0	0	5.49	0	279	0	0.02	0	57.02	27.95	0	0.25	85.36	0.88	61.99	34.76	8.47	30.34	2.54	0.95	0.56	3.86	周云	常规病理报告	1216704	女	63	0003167516	1048916	04床	神经外科二	00700040		^320623194907194369^	肉眼所见:_x000D_ 组织一块10*9*3.5cm,切面灰白,出血._x000D_ 镜下所见:_x000D_ 瘤组织弥散排列,细胞较小,胞浆较空.
3	C9	m	1	2	2	1	42	1	42	1	0	0	0.14	0.02	0	1	47.77	0	63	7.19	0.49	1.58	51.43	95.53	0	0.09	0.52	0	11.27	18.16	9.98	3.6	13.9	4.83	73.67	60.35	丁勇林	常规病理报告	1514777	男	37	02008701	1262908	29床	神经外科一	01137747	^15606287058	^320624197710285152^	肉眼所见:_x000D_ 碎组织多块5*4*2cm，局部呈半透明，切面灰白，质软。
5	G3	m	1	4	1	1	42	1	42	0	0	0	0.14	2.1	0	1	24.49	0	38	0.11	0	0	14.5	40.97	0	0.04	49.17	0.01	75.51	2.25	5.66	8.77	13.83	2.44	8.89	80.97	孙云	常规病理报告	1703225	女	34	F000826828	1406131	24床	神经外科二	03175294	^13773812367	^320682198207074524^	肉眼所见:_x000D_ 组织一块3*2.5*1.5cm，切面灰白，质嫩。
4	F3	m	1	3	2	1	43	1	43	0	0	0	0.67	0	0	0	81.48	1	93	43.34	4.17	7.57	15.85	38.4	0	0.72	96.48	54.34	19.7	0.91	2.64	3.22	75.55	79.82	40.16	54.08	潘淑红	常规病理报告	1525692	女	59	F000212982	1290237	10床	神经外科一	02508010	^15162856283	^320624195608291864^	肉眼所见:_x000D_ 脑组织一块7.5*7*2.5cm，切面灰白，部分区域见出血点，质嫩。_x000D_ 镜下所见:_x000D_ 瘤组织部分区域细胞核圆，胞浆较为空淡，局部有钙化。
7	G2	m	1	2	2	1	44	1	44	0	0	0	0	0.04	0	0	34.15	0	203	0.16	0.26	6.25	37.03	0	0	0	0	0	0.21	9.63	1.69	9.12	47.22	40.14	89.81	58.33	朱云	常规病理报告	1633569	女	48	F000764020	1387533	08床	神经外科一	03108723	^15298599469	^32091919671226812X^	肉眼所见:_x000D_ 灰白碎组织一堆1*1*0.5cm。
4	C5	m	1	4	1	1	45	1	45	0	0	1	0	1.44	0	1	52	0	241	19.13	9.01	4.06	35.57	56.93	0.03	63.01	59.51	3.79	63.81	2.68	42.88	7.48	50.31	37.75	28.92	30.54	卞美霞	常规病理报告	1530023	女	50	8000000004041478	1298512	24床	神经外科二	02558581	^15189416619	^320624196505044144^	肉眼所见:_x000D_ 组织2块，共5*4*2cm，切面灰白，灰褐，质软，局部见出血。
6	A8	m	1	3	2	1	46	1	46	1	0	0	0	0.66	0	0	7.1	0	8					8.11	0	0.01	34.19	0.05	0.4	0.94	3.69	0.03	1.16	0.58	0	19.38	周喻明	常规病理报告	1605455	男	50	F000398956	1324559	19床	神经外科二	02713701	^18862926763	^32062519650923569X^	肉眼所见:_x000D_ 灰褐色碎组织一堆7*7*4cm，切面灰白，部分区域见出血点，质较嫩。
6	E10	m	1	4	1	1	39	1	47	1	0	0	0.22	0	0	0	32.64	0		0.05	0.08	0	81.49							11.35	11.78	3.07					葛健	常规病理报告	1626935	男	50	JSF041370307	1374491	21床	神经外科二	03018574	^18851382802	^320621196510123518^	肉眼所见:_x000D_ 不整形组织6*4*3cm，上附脑膜4*4cm，切面灰白，质韧。
6	B5	m	1	3	2	0	73	1	49	0	0	0	10.51	0	0	0	37.7	0	270	0.1	1.5		29.32	2.35	0	0.04	89.02	0.14	19.53	2.88	0.81	0.07	3.07	0.26	2.6	21.28	高琴梅	常规病理报告	1227113	女	46	0003325946	1072426	16床	神经外科二	00926203	^13485126526	^320923196607274821^	肉眼所见:_x000D_ 碎组织5*5*1.5cm，切面灰白，质嫩。
5	A3	m	1	2	2	1	51	1	51	1	0	0	2.99	0	0	0	62.44	1	11	0.02	0.01		7.69							68.61	2.95	0.1	0			2.16	高留军	常规病理报告	1630284	男	38	F000724424	1382458	28床	神经外科一	03065510	^18914363868	^320682197807087156^	肉眼所见:_x000D_ 灰白碎组织5*4*3cm。
3	A6	m	1	4	1	1	51	1	51	1	0	1	0.14	0.01	0	1	7.86	0	2	0	0.02	0	40.51	0	0.15	0.09	27.05	0.76	1.05	1	19.9	0.3	0	3.6	1.5	2.31	卞荣华	常规病理报告	1501035	男	43	8000000000133375	1229369	13床	神经外科一	00632458	^15962952038	^320611197110090018^	肉眼所见:_x000D_ 脑组织6*6*5cm。
4	C7	m	1	4	1	1	55	1	55	1	0	1	0	0	0	1	49.61	0	97	15.06	0.88	2.67	25.41	64.09	0	0.95	4.33	0.38	13.03	3.08	10.08	7.38	42.75	13.84	88.19	34.87	沈建平	常规病理报告	1601275	男	43	8000000000805288	1313167	02床	神经外科二	02644581	^13962979050	^320624197207199214^	肉眼所见:_x000D_ 灰白组织一块7*5*5cm，切面灰白，灰黄，并见出血肿块6*4cm，灰白区域3.5*2cm，质软。_x000D_ 镜下所见:_x000D_ 肿瘤组织弥漫排列。
7	B8	m	1	1	4	1	55	1	55	0	0	0	0	3.54	1	0	39.24	0	4	11.27	2.53	3.46	42.55	0	21.01	43.91	12.11	0.14	92.12	0.4	11.32	0.15	1.43	0.2	0	56.89	卢惠	常规病理报告	1601626	女	54	F000344985	1314648	36床	神经外科二	02654371	^18962979019	^320624620726862^	肉眼所见:_x000D_ 碎组织一堆，共5*5*4cm，局部出血，变性，坏死。
4	A5	m	1	1	4	1	57	1	57	0	0	0	0	0.25	0	0	1.82	0	10	0	0.15	1	0.02	44.78	0.05	0.15	0.12	0	0.63	0.1	1.25	0.26	0.24	0.09	37.01	3.11	黄爱琴	常规病理报告	1528072	女	40	3206210732160	1295881	16床	神经外科一	02542706	^18751392906	^320621197503118344^	肉眼所见:_x000D_ 组织一块4.5*4*2cm，切面灰白，质软。_x000D_ 镜下所见:_x000D_ 瘤组织弥漫排列，其中见少量神经节细胞。
4	D4	m	1	4	1	1	58	1	58	0	0	0	0.01	0	0	1	61.58	1	122	54.04	7.92	9.99	12.45	99.89	0.02	0.2	62.38	0.55	22.95	9.25	6.41	3.02	70.76	49.87	92.32	70.39	王梅	常规病理报告	1527856	女	41	F000226029	1294254	24床	神经外科二	02522527	^13626293112	^320622197410196286^	肉眼所见:_x000D_ 灰白组织一块4*3*1cm，切面灰白，质偏软，局部见1*1cm的出血区。
4	E1	m	1	2	5	1	60	0	60	0	0	1	0.03	0	0	1	5.75	0	21	1.33	0.15	0	41.45	1.51	0	0.2	74.79	4.89	0.92	1.67	0.95	0.21	4.65	0.95	82.02	1.61	成霞	常规病理报告	1519805	女	44	02493231	1275184	28床	神经外科二	02407280	^13186581626	^32062419710502902X^	肉眼所见:_x000D_ 灰白组织4*3*1cm，切面灰白，局部略透明，质嫩。_x000D_ 镜下所见:_x000D_ 瘤组织弥漫排列，瘤细胞多边形。
2	A3	m	1	4	1	1	60	0	60	0	0	0	0.05	0	0	0	18.6	0	56	0.13	0.06	1.36	52.39	12.2	0	0.18	47.76	0.03	3.91	4.73	0.65	0.02	0.77	0	47.89	17.74	邱如霞	常规病理报告	1327846	女	49	0003739360	1142920	13床	神经外科二	01491025	^13773642579	^320624196404074723^	肉眼所见:_x000D_ 碎组织一堆4*3*2cm。
2	C2	m	1	4	1	1	60	0	60	1	1	0	0	0	0	0	32.58	0	18	0.18	0.04	0.1	30.3	97.32	0.1	0.35	25.04	0.5	11	0.14	7.71	0.21	12.26	2.32	98.39	42.48	宋进达	常规病理报告	1324628	男	64	0003665158	1135723	12床	神经外科一	01441092	^86792201	^320624194903016596^	肉眼所见:_x000D_ 部分脑组织组织9*5*3.5cm，切开见8*5cm的巨大肿块，切面灰红，质嫩，局部出血，囊性变。
1	C1	m	1	1	4	1	60	1	60	0	0	0	0.04	0	0	0	74.58	1	169	0.03	0.64	6.05	6.97	99.1	0	0.02	1.61	0	0.02	14.63	8.12	0.21	37.76	21.6	18.5	8.56	黄理菊	常规病理报告	1202109	女	57	0800101227	1015693	05床	神经外科二	00133201	^86345470	^32062419550115822x^	肉眼所见:_x000D_ 组织4*3*1cm。_x000D_ 镜下所见:_x000D_ 瘤组织弥散分布，细胞较小，可见小囊样结构。
1	A4	m	1	3	2	1	60	0	60	1	0	0	0	0.11	0	0	25.47	0	127	0	0.01	0	23.13							13.17	3.97	0.4	1.74	0.04	22.67	3.1	王志军	常规病理报告	1220896	男	43	0003259958	1060166	10床	神经外科一	00815376	^86794897	^320624196812176577^	肉眼所见:_x000D_ 碎组织7*7*3cm，局部见3*3cm灰褐区。_x000D_ 镜下所见:_x000D_ 瘤组织弥漫排列，瘤细胞多边形。
3	G9	m	1	3	1	1	38	0	61	1	0	0	0	13.01	0	0	0	0	157	0	0.17	1.27	2.38	0	0	0.07	6.19	0	3.6	0	1.72	7.84	44.9	20.25	95.69	25.76	刘志刚	常规病理报告	1516724	男	38	F000077120	1268174	103床	神经外科一	02354459	^87469649	^320622197612023754^	肉眼所见:_x000D_ 灰红碎组织7*4*2.5cm，灰红，质软。_x000D_ 镜下所见:_x000D_ 瘤组织弥漫排列，瘤细胞多边形，胞浆空淡。
3	G8	m	1	4	1	1	40	0	63	0	0	1	0	13.5	0	1	4.94	0	96	0	0.15	0.51	0.7	0	0	0.19	4.21	0.03	25.92	0.42	6.47		32.97	14.35	14.93	40.75	杨艳	常规病理报告	1512789	女	33	8000000000193108	1258560	05床	神经外科一	02159830	^13862966915	^320602198111160020^	肉眼所见:_x000D_ 组织一块5*3.5*2.5cm，切面灰白，质较嫩，部分区域灰褐，稍有出血。_x000D_ 镜下所见:_x000D_ 瘤组织弥漫排列，瘤细胞梭形，其中见大片坏死。
3	B9	m	1	2	2	0	63	0	63	0	0	0	0	17	0	0	10	0	51	4.15	5.39	14.06	57.42	2.35	0	2.1	2.66	0.35	1.74	0.18	19.1					0	朱秀菊	常规病理报告	1513222	女	49	0004305855	1258744	26床	神经外科二	02261131	^15862711992	^320624196603178648^	肉眼所见:_x000D_ 组织4块4*2.5*1cm，切面灰白，局部胶冻状。
3	F8	m	1	4	1	1	40	0	63	0	0	0	9.5	21	0	0	53.86	0	43	4.58	13.02	30.91	13.51	0	0.02	1.87	22.52	0.01	33.67	12.41	16.94	31.72	30.05	16.21	57.86	38.19	张艳英	常规病理报告	1510946	女	27	0004290098	1253219	25床	神经外科二	02258378	^18220991208	^420321198802135728^	肉眼所见:_x000D_ 碎组织3*1.5*0.5cm，切面灰白，质嫩，部分区域灰红。
3	A7	m	1	3	2	0	65	0	65	0	1	0	20.87	0	0	1	1.75	0	74	0.11	0.06	0.66	19.24	0.03	0.02	5.27	19.4	0.02	62.83	3.09	5.69	0.2	3.14	0.18	10.79	1.93	宋美兰	常规病理报告	1504769	女	61	0004260208	1239763	17床	神经外科二	02169293	^18051334292	^320626195401152843^	肉眼所见:_x000D_ 灰白、灰褐碎组织5*5*3cm。
3	D6	m	1	1	5	0	67	0	67	0	0	0	10.38	12.4	0	0	80.38	1	187	0.03	0.12	0.81	30.01	59.13	0.46	2.63	78.64	1.43	83.85	0.69	7.38	28.13	32.68	6.12	31.58	35.48	顾新菊	常规病理报告	1501896	女	44	0004191302	1232112	31床	神经外科二	02118230	^15051252384	^320626197010223025^	肉眼所见:_x000D_ 碎组织一堆3.5*3*3cm。
3	G4	m	1	2	2	0	68	0	68	1	0	0	0.02	15	0	1	5.85	0	18	0	0	0	47.27	0	0	0	3.62	0	7.91	0.08	0.79	28.76	27.57	15.82	0.08	13.74	周志华	常规病理报告	1430652	男	50	0004119492	1223782	22床	神经外科二	02063356	^86271365	^320624196411023174^	肉眼所见:_x000D_ 灰白碎组织6*4.5*3.5cm，部分灰红，质软。
7	B4	m	1	3	2	0	68	0	68	1	0	1	8.18	11	0	1	17.07	0	60	0.02	0.29	1.11	75.21	4.45	0	3.77	52.25	2.18	34.52	2.02	13.67	0.1	0.24	0.05	1.07	35.74	张龙	常规病理报告	1429674	男	24	321520320807	1221394	07床	神经外科一	02044015	^18252834422	^532923199011121538^	肉眼所见:_x000D_ 组织一块4.5*4*2.5cm，切开切面灰白，质嫩。
3	B5	m	1	4	1	1	45	0	68	0	1	0	0	9.78	0	0	43.4	0	160	0.04	0.04	0	44.08	0.66	0.21	1.12	31.26	0.14	94.25	34.17	25.91	18.01	23.36	17.02	56.96	48.88	卢竹英	常规病理报告	1431209	女	67	0004127734	1224970	19床	神经外科二	02070917	^13615216186	^320611194705160325^	肉眼所见:_x000D_ 瘤组织4*3*1cm，切面灰白，质韧。
7	C4	m	1	4	1	1	45	0	68	1	1	0	0	8.02	0	0	60.15	0	198	15.87	1.68	0.64	51.02	0	0	0	0	0	0	4	16.59	0.97	34.11	17.26	52.16	55.87	李百思	常规病理报告	1429802	男	71	00391481	1221586	03床	神经外科二	02050897	^8671513	^320624194305296014^	肉眼所见:_x000D_ 灰黄组织一块6.5*5*3cm，切面灰黄，灰红，质嫩。
7	G6	m	1	4	1	1	45	0	68	1	0	0	23.1	15.46	0	0	28.88	0	96	0.25	0.1	0.27	3.65	0						0.12	22.22	0.42	30.22	26.13	33.31	11.85	王刘平	常规病理报告	1429804	男	18	0004156915	1221524	13床	神经外科一	02050664	^15358774144	^320622199607114079^	肉眼所见:_x000D_ 灰白碎组织2*1.5*0.8cm。
3	B3	m	1	1	4	0	71	0	71	0	0	0	3.26	17	0	0	23.69	0	16	0.95	0.32	2.08	78.05	0.2	0	0.05	1.4	0.03	0.15	37.84	11.57		43.99				丁海燕	常规病理报告	1421606	女	28	0004040762	1202141	02床	神经外科二	01919402	^13773774045	^320682198607154347^	肉眼所见:_x000D_ 灰白碎组织一堆，共3*2*2cm。_x000D_ 镜下所见:_x000D_ 瘤组织弥漫排列，其中较多微囊形成。
2	E7	m	1	2	2	0	76	0	76	1	1	1	0	15.02	0	1	30.72	0	4	0.54	0.27	0.43	63.52	97.88	0	0.06	90.56	2.68	2.67	0.24	7.38	0.28	11.25	0.7	97.97	96.23	陈建军	常规病理报告	1407698	男	60	8000000000144492	1168697	24床	神经外科一	00864137	^13706292336	^320602195401162012^	肉眼所见:_x000D_ 组织一块4*3.5*2.5cm，切面灰白，质嫩。
2	G7	m	1	2	2	0	76	0	76	0	0	0	0.06	22.04	0	0	7.8	0	58	0	0.08	0	50.01	7.26	0	0	28.08	0.03	17.69	0.69	1.88	0.17	0.48	0.17	12.28	31.01	徐云多	常规病理报告	1408050	女	40	8000000001210656	1169385	21床	神经外科一	01674394	^13057017090	^320923197309054825^	肉眼所见:_x000D_ 组织5*5*4cm，切面灰白。_x000D_ 镜下所见:_x000D_ 瘤组织弥散分布，细胞稍异型，血管内皮增生。
2	D8	m	1	2	5	0	76	0	76	0	0	0	1.31	34.5	0	1	38.79	0	37	0.1	0.09	1.97	60.55	28.37	0	0.01	47.05	1.44	32.53	15.53	8.83	1.23	2.56	0.89	96.84	84.1	薛建芸	常规病理报告	1409093	女	42	0003886095	1172065	05床	神经外科一	01702645	^18262502851	^320622197201154346^	肉眼所见:_x000D_ 碎组织一堆4*3*2cm。
2	A7	m	1	2	2	0	77	0	77	0	0	1	6.91	21	0	3	30.83	0	122	0	0	0	44.54	8.54	0	0.17	45.88	0	46.08	5.73	0.56	2.05	0.25	2.44	0.04	33.13	陆登芳	常规病理报告	1406547	女	36	0003787471	1165765	02床	神经外科二	01650215	^13814729186	^510625197708275985^	肉眼所见:_x000D_ 灰白组织2块，共5*5*2.5cm，切面灰白，质嫩。_x000D_ 镜下所见:_x000D_ 瘤组织弥漫排列，瘤细胞圆形。
2	A6	m	1	3	2	0	77	0	77	1	0	0	0.33	23.22	1	0	19.99	0	22	0	0	0	43.32	0.04	0	0	22.7	0	13.03	0.53	0.56	0.68	0.51	0.27	24.43	58.76	黄冯建	常规病理报告	1405058	男	49	0003865245	1161799	20床	神经外科二	01628371	^13212280141	^32062319650218839X^	肉眼所见:_x000D_ 组织一块7*6*2cm，切开见5*5cm出血，坏死区。_x000D_ 镜下所见:_x000D_ 瘤组织弥漫排列，瘤细胞圆形，胞浆空淡，微血管增生。
2	G4	m	1	3	1	1	55	0	78	0	0	0	0	33.09	0	0	1.32	0	118	0	0	0	63.41	0.26	0.07	3	96.43	8.32	88.07	0.96	24.15	0.4	0.37	0.1	0.16	13.22	浦和平	常规病理报告	1402457	女	46	0003771143	1154526	30床	神经外科二	01549270	^13584697976	^320622196807142644^	肉眼所见:_x000D_ 组织4*3*1cm，切面灰白。_x000D_ 镜下所见:_x000D_ 瘤组织弥漫排列，瘤细胞圆形，间质血管增生。
2	C4	m	1	2	2	0	79	0	79	0	0	0	0	28.01	0	0	21.61	0	29	0.02	0.07	0.79	12.24	25.09	0	0.25	94.81	1.39	59.22	3.34	1.49	0.42	1.29	2	50.04	55.18	孙美珍	常规病理报告	1401154	女	50	0003769016	1151573	12床	神经外科二	01554987	^13405749828	^320623196309154366^	肉眼所见:_x000D_ 瘤组织4.5*4*2.5cm，切面灰白，质嫩，见散在出血点。
2	D2	m	1	2	2	0	81	0	81	0	1	0	0	27.65	0	0	25.87	0	140	0.04	0.09	0	54.37	57.66	0	0.07	95.81	0.26	62.62	5.94	0.99	0.78	1.63	0.41	95.89	6.38	郁美兰	常规病理报告	1324871	女	62	0003708957	1136224	34床	神经外科一	01445129	^13962925852	^320622195110172961^	肉眼所见:_x000D_ 碎组织一堆6*4.5*2cm。
1	C10	m	1	1	5	0	84	0	84	1	0	1	0	32.22	0	1	30.26	0	12					0	0.01	0.14	10.95	0.07	66.42	1.24	6.1	0.77	18.42	5.94	29.06	47.89	金武	常规病理报告	1319011	男	33	0003611920	1121469	18床	神经外科一	01334473	^15195532963	^342122198001207573^	肉眼所见:_x000D_ 组织一块6*3*3cm，切面暗红，质软，见散在出血。
1	A10	m	1	2	2	0	86	0	86	1	0	0	0.03	25.68	0	0	0	0	0	0	0	0	18.53							0	0	0.44	0	0	0	1.73	周友贵	常规病理报告	1314497	男	39	0003481871	1110094	31床	神经外科二	01243788	^13962987042	^320623197312256050^	肉眼所见:_x000D_ 组织一块5*4*2.5cm，切面灰白，质软。
1	C9	m	1	4	1	0	63	0	86	1	0	0	0	43.7	0	0	34.29	0	1					0.63	0	0.03	1.38	0.02	3.37	0.69	10.7	0.04	17.92	6.22	17.54	34.15	陈吾泉	常规病理报告	1312492	男	34	0003483761	1102591	23床	神经外科一	01181943	^18251353860	^320623197905083175^	肉眼所见:_x000D_ 碎组织一堆4*3*2cm。
6	E5	w	0	4	3	0	67	0	90	1	0	0	0	25.43	0	0	57.52	0	21	13.55	2.58	0	91.68	92.62	0	0.03	99.08	34.99	1.74	3.41	12.46	0.16	32.41	13.9	90.94	81.44	杨平	常规病理报告	1302491	男	53	8000000000226314	1080971	25床	神经外科二	00999106	^13921673026	^320624195911269619^	肉眼所见:_x000D_ 碎组织一堆4*3*2cm，部分区域暗红色。_x000D_ 镜下所见:_x000D_ 瘤组织弥漫分布，细胞异型明显，核大深染，血管内皮增生，局部间质出血。
1	G5	m	1	2	2	0	92	0	92	0	0	0	0	33.06	0	0	11.76	0	197	0.03	0	0.06	62.05	29.68	0	0.01	72.26	0.07	25.45	21.12	2.01	4.91	1.72	0.15	0	38.94	沈海英	常规病理报告	1227695	女	25	0003310159	1074578	02床	神经外科二	00934423	^86678725	^320683198701109020^	肉眼所见:_x000D_ 灰白组织一块5*4*1.5cm，切面灰白，质软，半透明。
6	C1	m	1	2	2	0	94	0	94	1	0	0	0.46	47.55	0	0	34.18	0	0.3455											0	7.69	0.7					郭建平	常规病理报告	1208538	男	59		1030899	28床	神经外科一	00320175	^13862844212	^32062519520609467X^	肉眼所见:_x000D_ 不整形组织一块5*4*2.5cm，切面灰黄灰白。_x000D_ 镜下所见:_x000D_ 瘤组织弥漫排列，瘤细胞梭形、多边形。
6	D1	m	1	2	2	0	94	0	94	0	0	0	0	35.01	0	0	16.89	0	47					0.12	0	0	59.72	0	54.5	0.14	0.56	0	4.41	1.42	2.14	0	章春凤	常规病理报告	1220499	女	48	0003200576	1058083	12床	神经外科二	00798258	^15051233416	^320622196404096604^	肉眼所见:_x000D_ 灰白碎组织4.8*4*1.2cm.
6	F10	m	1	3	1	0	72	0	95	0	0	0	0	48.25	1	0	29.3	0	140	0	0		61.28							46.21	6.55	1.36	17.62	14.35	52.79	44.76	李建云	常规病理报告	1220002	女	33	0003234022	1057797	101床	神经外科一	00792876	^15851268539	^320623198109094353^	肉眼所见:_x000D_ 组织多块7*6*2cm，切面灰白，质软。_x000D_ 镜下所见:_x000D_ 瘤组织弥漫排列，细胞异型明显，部分血管内皮增生。
1	D3	m	1	2	2	0	96	0	96	0	0	0	0	37.6	0	0	6.22	0	16	0	0		0.66	100	12.5	12.5	62.5	12.5	25	0	0.68	0.24	2.56	1.23	99.42	10.46	曹建明	常规病理报告	1216045	女	51	0003123861	1046868	23床	神经外科二	00672756	^15151328819	^320623196012294544^	肉眼所见:_x000D_ 组织一块5*4*2cm，切面呈蜂窝状。_x000D_ 镜下所见:_x000D_ 瘤组织弥散排列，瘤细胞大小不一，异形，间质血管轻度增生。
1	C2	w	0	1	4	0	99	0	99	0	0	0	0	29.05	0	0	81.05	1	172	0.61	0.38	0.54	12.55	37.24	0	0.65	86.72	6.81	34.46	49.75	16.75	17.73	29.36	37.8	37.72	33.63	圣培	常规病理报告	1208419	女	22	0800109575	1030325	11床	神经外科一	00145974	^15106282861	^320683199003247025^
1	E5	m	1	2	2	0	100	0	100	1	1	0	0.04	31.06	0	0	11.8	0	270	0.06	0.08		96.11	23.16	0	3.12	98.56	6.59	74.61	85.52		15.24	50.87	32.65	13.47	14.47	谭炳志	常规病理报告	1226247	男	65	0003304077	1070313	07床	神经外科二	00907808	^13120592903	^320621194708277310^	肉眼所见:_x000D_ 组织一块3*3*2.5cm，切面灰白，局部见凝血块。
4	C2	m	1	4	1					0	0	0	0.5	42.9	0	0	9.85	0	50	8.21	0.22	2.86	28.46	92.97	0.01	0.51	24.81	1.14	1.69	0.25	15.91	0.27	6.5	1.57	98.69	56.99	王玉清	常规病理报告	1521134	女	38	F000145583	1278703	02床	神经外科一	02431676	^18260577615	^511224197610086142^	肉眼所见:_x000D_ 组织一块6*4*2cm，切面灰白，局部透明，质软。
1	E8	m	1	4	1	1	28			1	0	0	3.22	25.74	0	0	28.7	0	167											11.9	1.64	17.94	5.46	0.91	1.36	38.06	葛志明	常规病理报告	1309779	男	47	0003471492	1099270	06床	神经外科二	01152480	^85678250	^320611196604153117^	肉眼所见:_x000D_ 组织一块3*2.5*1cm。_x000D_ 镜下所见:_x000D_ 瘤组织弥漫排列，瘤细胞小而圆。
5	D4	m	1	4	1					0	1	0	0.01	43	0	0	84.66	1	87	4.82	0.36	30.01	17.75	64.44	0	0.87	71.72	1.01	81.15	37.8	11.91	3.41	64.04	51.91	14.64	74.75	毛荷英	常规病理报告	1707152	女	72	F000892719	1414790	22床	神经外科一	03249537	^13951320729		肉眼所见:_x000D_ 灰白组织4*2.5*1cm，切面灰白，质软。
5	G1			2	2					0	0	0	0	28.05	0	0	37.5	0	5	0	0	0	0.22	19.69	0.01	6.27	63.37	4.31	41.04	4.22	4.7	5.96	17.02	13.67	9.79	56.36	李书花	常规病理报告	1624764	女	57	F000624984	1368969	07床	神经外科一	02958892	^18932226885		肉眼所见:_x000D_ 不整形组织4*3*2cm，切面灰白，质嫩。_x000D_ 镜下所见:_x000D_ 瘤组织弥漫排列，其间微囊形成。
4	G1	m	1	4	1					1	0		0.02	32.1	0		3.08	0	8	0	0.06	0	21.5	1.91	0.01	0.1	67	0.83	0.46	0.35	0.26	0.26	10.82	0.68	94.25	0.55	茅新	常规病理报告	1519907	男	57				神外二	-1			肉眼所见:_x000D_ 灰白、灰黄碎组织一堆6*5*2cm，切面灰白，局部见出血。
5	D3	m	1	4	1	1	10			0	0	0	0.09	32.16	0	0	61.23	1	145	0.17	5.75	0	32.45	98.39	0	0	11.67	0.07	65.61	51.2	9.92	1.2	16.53	13	54.7	20.5	丁志英	常规病理报告	1702242	女	59	F000832833	1403431	03床	神经外科一	03181882	^15896269897		肉眼所见:_x000D_ 组织一块4*2.5*1.5cm，切面灰白，灰红。
[truncated: 19 more columns]

## Sheet: 删减
2	E9	m	1	4	1	1	5	1	5	1	1	0	0	86.24	1	19	2.32	0.08	2.48	33.27	13.48	0.06	0.27	1.37	0.28	3.31	8.96	23.22	0.57	32.63	30.72	88.31	68.72	钱海山	常规病理报告	1409972	男	75	0003792037	1174321	29床	神经外科一	01719357	^15370636535	^32062419390117641X^	肉眼所见:_x000D_ 组织一块5*4*4cm，部分有包膜。_x000D_ 镜下所见:_x000D_ 瘤组织弥漫分布，细胞异型明显，可见病理核分裂像，血管内皮增生。	（左颞）星形胶质细胞瘤Ⅳ级。	左颞	4
1	B5	m	1	4	1	1	6	1	6	1	1	0	0	90.29	1	68	0.16	0.88	2.6	2.81	6.9	0.06	0.89	36.32	0.56	3.58	1.32	13.52	0.47	71.39	40.48	54.31	41.75	黄亚康	常规病理报告	1225502	男	64	8000000000444215	1069271	17床	神经外科一	00841251	^81250317	^320624194806169216^	肉眼所见:_x000D_ 不整形碎组织一堆3*2*1cm，切面灰白，质嫩。_x000D_ 镜下所见:_x000D_ 瘤组织弥散排列，瘤细胞圆形，异形，间质水肿伴血管增生，内皮肿胀，可见栅栏状坏死。	（右枕部）星形胶质细胞瘤Ⅲ-Ⅳ级。	右枕部	4
6	C9	m	1	1	4	0	102	0	102	1	0	0	0	96.24	1	0.0002	0.36	0.32	0	58.14	92.13	0	0.03	3.92	0.22	1.19	9.8	1.45	0.51	3.13	0.78	15.97	16.72	吴浩华	常规病理报告	1201841	男	21	0800100958	1015245	23床	神经外科一	00132818	^81021529	^320602199002282031^	肉眼所见:_x000D_ 组织多块5*3*0.5CM,切面灰白,质嫩._x000D_ 镜下所见:_x000D_ 瘤组织弥散排列,瘤细胞小而圆,间质可见大量Rosenthal纤维伴微囊形成.	<腰椎椎管>毛细胞型星形细胞瘤.		1
[truncated: 16 more columns]

## Sheet: xtile
2021-Month	Death	FUOM
45	0	28.88
102	0	96.24
99	0	81.05
23	1	39.47
68	0	17.07
31	1	10.83
92	0	11.76
40	0	53.86
17	1	44.04
8	1	62.24
71	0	23.69
72	0	29.3
40	0	4.94
84	0	30.26
63	0	34.29
42	1	24.49
34	1	53.33
77	0	30.83
11	1	23.67
42	1	47.77
38	0	0
51	1	62.44
		9.85
22	1	36.84
1	1	54.03
86	0	0
14	1	7.22
57	1	1.82
76	0	7.8
58	1	61.58
40	1	47.53
18	1	53.05
17	1	23.39
76	0	38.79
55	1	49.61
51	1	7.86
12	1	68.03
18	1	19.39
60	0	25.47
25	1	3.95
14	1	6.91
8	1	23.5
60	0	5.75
67	0	80.38
55	0	1.32
73	1	37.7
1	1	77.81
28		28.7
19	1	49.75
17	1	7.88
9	1	6.3
10	1	61.43
10	1	12.89
2	1	64.67
19	1	81.89
9	1	77.18
10	1	37.98
10	1	54.92
35	1	5.25
39	1	14.85
44	1	34.15
94	0	16.89
60	0	18.6
30	1	59.8
15	1	21.4
9	1	52.5
7	1	60.87
28	1	43.14
63	0	10
77	0	19.99
45	1	52
39	1	32.64
5	1	72.47
30	1	39.31
26	1	31.18
20	1	2.25
10	1	57.03
11	1	20
9	1	6.67
14	1	20.63
6	1	8.42
46	1	7.1
68	0	5.85
79	0	21.61
11	1	48.32
96	0	6.22
26	1	32.29
28	1	51.43
2	1	40.89
13	1	56.62
12	1	43.45
67	0	57.52
13	1	6.09
7	1	43.9
55	1	39.24
2	1	7.04
27	1	3.08
20	1	34.46
15	1	21.99
8	1	3.15
8	1	85.27
7	1	23.39
6	1	83.53
3	1	81.65
2	1	5.06
60	1	74.58
		37.5
		3.08
6	1	6.4
14	1	34.94
12	1	64.29
14	1	49.81
8	1	31.44
5	1	75.29
4	1	72.31
5	1	4.6
11	1	17.44
10		61.23
43	1	81.48
94	0	34.18
9	1	53.57
5	1	27.93
76	0	30.72
2	1	6.33
5	1	66.49
21	1	80.13
10	1	31.68
7	1	80.54
1	1	43.3
65	0	1.75
3	1	66.24
5	1	6.36
35	1	26.56
22	1	12.15
10	1	18.19
20	1	29.88
81	0	25.87
7	1	69.97
6	1	54.9
6	1	81.47
41	1	5.49
3	1	46.39
3	1	61.13
60	0	32.58
24	1	18.07
11	1	79.01
20	1	7.09
20	1	51.79
6	1	90.29
5	1	55.37
28	1	9.82
6	1	43.9
32	1	52.11
3	1	21.29
100	0	11.8
30	1	6.99
14	1	0.61
16	1	47.2
9	1	63.77
3	1	6.11
45	0	43.4
11	1	80.48
6	1	1.79
38	1	74.75
8	1	66.82
10	1	38.57
10	1	61.92
6	1	69.57
4	1	37.65
3	1	81.65
6	1	37.17
6	1	18.89
14	1	50.93
26	1	25.09
4	1	38.73
3	1	3.26
45	0	60.15
17	1	70.26
14	1	12.21
4	1	33.72
8	1	28.52
		84.66
11	1	3.99
10	1	48.07
5	1	12.98
5	1	2.98
4	1	27.3
5	1	86.24
17	1	36.2
12	1	81.75
8	1	38.41
24	1	25.69

## Sheet: 良性
	ID	IDH1 mut1 wt0	Grade	2021 Histology type	Grade	Death	Month	gender	age	Chemotherapy	Radiotherapy	SMIM15	CD25	TEME115	TEME115 LYMPH	TEME115 GFAP	KLHDC8A	CD3	CD4	CD8	CD3+CD8	CD3+CD4	CD66b	CD68	FUOM	CD20	IKBIP CA	IKBIP Lymph	CD56	CD83	姓名	检查类型	检查号	性别	年龄	门诊号	住院号	床位号	送检科室	登记号	联系方式	身份证号码	肉眼所见	检查结果	部位	肿瘤组织学类型	Type	IDH1	IDH1 mut1 wt0
7	A2	1	0	0	0			1	0	0	0	54	0	0.02	0	44.09	0	0	0	24.65	0	0	0	2.54	8.77	0.25	17.08	7.08	0.99	7.47	陆凯旋	常规病理报告	1615501	男	26	F000534335	1348047	08床	神经外科一	02862218	^13057060362		肉眼所见:_x000D_ 灰白脑组织3块5*5*3cm，切面灰白，质软，另见灰褐凝血块组织4*3*1cm。	（大脑）符合脑组织血管畸形伴周围脑组织胶质细胞增生。 （送检凝血块）检及凝血块。 建议定期复查	大脑	血管畸形	vascular malformation	m	1
7	A3	1	0	0	0	1	48	0	1	0	0	220	0	0	0	10.24	0	0	0.24	8.57	0.12	8.44	0	2.27	18.43	2.7	6.16	1.19	0	4.57	黄美英	常规病理报告	1313771	女	73	8000000000738652	1108987	106床	神经外科监护	01235112	^15152888328	^32062419390720862X^	肉眼所见:_x000D_ 碎组织4*4*3cm，切开见出血。	（头部）脑组织内见凝血块，符合脑出血。	头部	脑出血	vascular malformation	m	1
3	A2	1	0	0	0	0	73	1	0	0	0	40	0.03	0.03	0	41.83	0.14	0	0.22	4.54	0	74.88	53.31	10.1	23.61		2.83				张井兵	常规病理报告	1417388	男	45	0003977900	1192236	11床	神经外科一	01848424	^15151355940	^320624196906077713^	肉眼所见:_x000D_ 胶质瘤：脑组织一块4.5*4*3cm，切开见3*2.5cm暗红色区域，质较嫩。_x000D_ 颅内肿瘤：碎组织2*1.5*1cm。	（右侧额叶、右侧额叶深部）符合脉管瘤伴陈旧性出血及周围脑组织液化性坏死、胶质细胞增生。			vascular malformation	m	1
7	A6	1	0	0	0			1	0	0	0	10	0	0	0	89.84	0	0	0	1.78	0	0.92	3.09	3.55	12.58	1.31	0	0	0.13	14.29	姚兴健	常规病理报告	1302910	男	17	0003384177	1084201	25床	神经外科一	01023539	^13962891079		肉眼所见:_x000D_ 碎组织2.5*2*0.8cm，其中见凝血块1.8*0.5*0.8cm，其余切面灰白，质偏嫩。	（头部）血管壁厚薄不一伴管腔扩张充血，出血，结合临床符合动静脉畸形伴边缘脑组织胶质细胞增生。_x000D_ （建议随访）			vascular malformation	m	1
7	A7	1	0	0	0	0	60	0	0	0	0	165	0.03	0.02		85.1							6.82	17.46	8.69	6.58	3.33	0.96	0	2.53	顾晓燕	常规病理报告	1521128	女	24	8000000001359112	1279160	35床	神经外科一	02434888	^18806295689	^420281199106081223^	肉眼所见:_x000D_ 组织多块3*2*1cm，切面灰白。	（右额叶）见脑组织及出血变性组织。	右额叶	正常脑组织	brain tissue	m	1
6	A3	1	0	0	0	1	32	1	0	0	0	101	0.18	2.64	0	72.29	0	0	0.3	80.82	0.04	62.3	18	8.5	12.26	2	10.36	2.22	17.83	11.57	王杰	常规病理报告	1739378	男	35	03653602	1487963	13床	神经外科一	03653602	^13626284980	^342225198206135715^	组织1块，9*6*2cm,切面灰白，质嫩，内见丰富血管壁样组织。	（头部）脑组织中见大小不一的血管，符合动静脉血管畸形。			vascular malformation	m	1
3	B2	1	0	0	0	0	73	1	0	0	0	55	0.35	0.09	0	6.66	0	0.13	0.03	18.43	0	90.81	73.81	33.14	46.6		41.6				张井兵	常规病理报告	1417388	男	45	0003977900	1192236	11床	神经外科一	01848424	^15151355940	^320624196906077713^	肉眼所见:_x000D_ 胶质瘤：脑组织一块4.5*4*3cm，切开见3*2.5cm暗红色区域，质较嫩。_x000D_ 颅内肿瘤：碎组织2*1.5*1cm。	（右侧额叶、右侧额叶深部）符合脉管瘤伴陈旧性出血及周围脑组织液化性坏死、胶质细胞增生。			vascular malformation	m	1
6	A5	1	0	0	0	1	9	0	1	0	0	217	0	0.92		65.53	0	0	6.44	89.05	0.72	90.11	38.12	3.87	5.47	5.52	0	0	0	10.16	刘仪君	常规病理报告	1725801	女	74	03508702	1459547	23床	神经外科二	03508702	^18912265640	^320602194302234020^	灰褐碎组织4*2*2cm。	（左颞顶部）脑组织间见增生扩张的动静脉伴出血，符合动静脉畸形。	左颞顶部	动静脉畸形	vascular malformation	m	1
5	A8	1	0	0	0			0	0	0	0	224	0	0	0	78.72							58.32	0.93	27.17			0	0.36		张美玉	常规病理报告	1210006	女	52	0003046098	1033981	19床	神经外科一	00499625	^13862760851		肉眼所见:_x000D_ 组织5*5*2cm。	（右枕）脑组织中见不规则扩张的血管腔，管壁厚薄不均，脑实质内出血，符合血管畸形。			vascular malformation	m	1
6	A6	1	0	0	0	1	47	0	0	0	0	18	0	0.06		69.3	0.01	0	0.01	4.88	0.01	1.08	0.8	5.69	14.44	0.92	6.47	2.17	0.66	28.07	刘平兰	常规病理报告	1624617	女	53	F000647320	1368218	35床	神经外科二	02982698	^18115302611	^320623196401204389^	肉眼所见:_x000D_ 碎组织一堆3*3*1cm，切面灰褐灰白。	（右侧额叶）符合血肿伴机化，周围脑组织胶质细胞增生。	右侧额叶	血肿伴机化，周围脑组织胶质细胞增生	gliosis	m	1
7	A9		0	0	0	1	39	0	0	0	0																				李燕	常规病理报告	1713796	女	25	F000979638	1430654	26床	神经外科一	03348010	^18068684988	^320682199111154348^	肉眼所见:_x000D_ 灰白组织一块直径0.5cm，质软。	（左额）脑组织边缘见大小不一的血管，符合血管畸形。	左额	血管畸形	vascular malformation
5	B10	1	0	0	0	0	85	0	1	0	0	286	0	0	0								0	3.17	3.36	0.35	7.21	0	0	0	印志英	常规病理报告	1213965	女	67	8000000000162747	1043025	27床	神经外科二	00109588	^85536919	^320602194408244040^	肉眼所见:_x000D_ 组织2.5*1.5*1.8cm。	（左顶叶）少量脑组织周围见厚壁，扩张血管，另见大量出血变性物。			vascular malformation	m	1
1	B1		0	0	0			1	0																						朱永新	常规病理报告	1201746	男	43		133585	105	神外监护	-1			肉眼所见:_x000D_ 暗褐组织多块：6*5*1.5cm。	（左额叶）见少量脑组织，间质出血。另见凝血块。			vascular malformation
5	B3	1	0	0	0	1	1	1	1	0	0	91	2.82	1.76		3.44	3.11	0	3.87	2.97	0.09	20.1	22.97	25.54	73.72	10.48	0.05	14.56	45.13	42.56	周载贵	常规病理报告	1630401	男	71	F000723067	1382928	21床	神经外科一	03064034	^13921479381	^320623194508247830^	肉眼所见:_x000D_ 组织一块5*3*3.5cm，呈囊性。	（脑肿瘤）符合陈旧性出血伴脑组织变性，坏死，周围胶质细胞增生。			gliosis	m	1
7	B3	1	0	0	0	1	48	0	1	0	0	253	0	0.22	0	8.62	0.02	0.02	1.85	81.87	0.69	16.1	0.16	2.98	49.19	1.73	13.83	2.38	20.01	22.92	黄美英	常规病理报告	1313771	女	73	8000000000738652	1108987	106床	神经外科监护	01235112	^15152888328	^32062419390720862X^	肉眼所见:_x000D_ 碎组织4*4*3cm，切开见出血。	（头部）脑组织内见凝血块，符合脑出血。	头部	脑出血	vascular malformation	m	1
6	B6	1	0	0	0	1	47	0	0	0	0	13	0	0.21		1.83	4.88	0.02	0.44	31.41	0.08	7.67	7.29	9.23	20.54	0.59	34.71	23.62	11.2	72.23	刘平兰	常规病理报告	1624617	女	53	F000647320	1368218	35床	神经外科二	02982698	^18115302611	^320623196401204389^	肉眼所见:_x000D_ 碎组织一堆3*3*1cm，切面灰褐灰白。	（右侧额叶）符合血肿伴机化，周围脑组织胶质细胞增生。	右侧额叶	血肿伴机化，周围脑组织胶质细胞增生	gliosis	m	1
7	B6	1	0	0	0			1	0	0	0	131	1	1.36	0	10.92	0.05	0	0.13	1.19	0	13.25	8.5	1.84	71.69	0.69	18.24	4.45	26.23	54.44	姚兴健	常规病理报告	1302910	男	17	0003384177	1084201	25床	神经外科一	01023539	^13962891079		肉眼所见:_x000D_ 碎组织2.5*2*0.8cm，其中见凝血块1.8*0.5*0.8cm，其余切面灰白，质偏嫩。	（头部）血管壁厚薄不一伴管腔扩张充血，出血，结合临床符合动静脉畸形伴边缘脑组织胶质细胞增生。_x000D_ （建议随访）			vascular malformation	m	1
7	B7	1	0	0	0	0	60	0	0	0	0																				顾晓燕	常规病理报告	1521128	女	24	8000000001359112	1279160	35床	神经外科一	02434888	^18806295689	^420281199106081223^	肉眼所见:_x000D_ 组织多块3*2*1cm，切面灰白。	（右额叶）见脑组织及出血变性组织。	右额叶	正常脑组织	brain tissue	m	1
6	B7	1	0	0	0	1	13	1	0	0	0	233	7.05	2.68		17.48	0.24	0	1.34	96.38	0	97.63	11.59	1.45	1.42	10.14					林金泉	常规病理报告	1504102	男	59	0004213279	1237764	101床	神经外科一	02154762	^15951326528	^320623195507048252^	肉眼所见:_x000D_ 碎组织4*2*1cm，附血块。	（左额部）脑组织出血变性，未见明确血管畸形，未见明确肿瘤组织。	左额部	正常脑组织	brain tissue	m	1
7	C3	1	0	0	0	0	60	0	1	0	0	247	2.01	0.76	0	8.14	91.03	0	44.35	7.46	0.11	100	0.34	4.98	48.42	1.83	52.64	19.81	77.83	53.4	黄美英	常规病理报告	1313771	女	73	8000000000738652	1108987	106床	神经外科监护	01235112	^15152888328	^32062419390720862X^	肉眼所见:_x000D_ 碎组织4*4*3cm，切开见出血。	（头部）脑组织内见凝血块，符合脑出血。	头部	脑出血	vascular malformation	m	1
6	C3	1	0	0	0	1	15	1	1	0	0	0.8349	31.57	15.03	0	15.84	39.57	0	0.02	19.93	0	45.97	3.07	2.98	52.57	0.72	29.06	15.03	26.29	75.14	季敦明	常规病理报告	1322121	男	60	0003643020	1128302	16床	神经外科二	01385965	^13813723133	^320623195303302239^	肉眼所见:_x000D_ 碎组织一堆2*2*0.8cm。	（右小脑）见囊壁样组织，内衬蛛网膜上皮，符合蛛网膜囊肿伴周围脑组织胶质细胞增生。	右小脑	蛛网膜囊肿	gliosis	m	1
7	C5	1	0	0	0	1	0	0	0	0	0	192	13.6	7.17	13.18	44.93	55.5	0.64	26.5	11.8	0.86	99.68	0.3	54.05	73.4	0.9				0	贾红珠	常规病理报告	1518498	女	46	F000091898	1269748	109床	神经外科监护	02371320	^13813424380	^320919196811038522^	肉眼所见:_x000D_ 灰白色组织一块4*4.5*2cm，切面灰白。	（脑）脑组织间见大量增生的小血管，局部见扩张充血的大血管，周围胶质细胞未见明显增生，符合血管畸形。	脑	血管畸形	vascular malformation	m	1
6	C7	1	0	0	0	1	13	1	0	0	0	0.7549	0.26	0.55	0	51.24	10.7	0	2.92	93.79	0.04	88.93	19.57	1.64	10.27	7.4	1.91	2.25	5.45	8.14	林金泉	常规病理报告	1504102	男	59	0004213279	1237764	101床	神经外科一	02154762	^15951326528	^320623195507048252^	肉眼所见:_x000D_ 碎组织4*2*1cm，附血块。	（左额部）脑组织出血变性，未见明确血管畸形，未见明确肿瘤组织。	左额部	正常脑组织	brain tissue	m	1
7	C7	1	0	0	0	0	77	1	0	0	0	31	15.46	2.04	2.97	67.2	1.19	0.19	69.55	54.63	0.31	100	0.52	15.08	37.33	2.35	25.04	9.89	51.47	21.6	陈杰	常规病理报告	1405164	男	55	0003862286	1162592	37床	神经外科一	01633703	15251393059	^320622195804243277^	肉眼所见:_x000D_ 组织一块4.5*3.5*1.5cm，部分区域出血。	（颞部）脑组织间见畸形的血管，间质出血，符合动静脉畸形。	颞部	动静脉畸形	vascular malformation	m	1
7	C9	1	0	0	0	0	70	0	0	0	0	88	0.12	1.61	3.33	11.9							0.77	16.87	26.13	1.97	22.11	8.61	29.26	24.07	曹云蕾	常规病理报告	1426230	女	12	0004114834	1213805	24床	神经外科一	01998609	^15996576487	^320683200111130823^	肉眼所见:_x000D_ 灰白组织一块2*2*2cm。	（左枕叶）脑组织间见畸形的血管，符合血管畸形伴出血。	左枕叶	血管畸形	vascular malformation	m	1
5	C8	1	0	0	0	0	76	0	0	0	0	56	0.33	1.83	4.44	2.65	0	0	0.02	7.77	0	36.44	1.14	5.2	25.81	2.76	34.84	0.73	0.61	70.07	章梅芳	常规病理报告	1406489	女	47	0003827478	1161207	22床	神经外科一	01646541	^18994226203	^320622196702146008^	肉眼所见:_x000D_ 颅内肿瘤：组织8*6*3cm，切面灰白，质嫩。_x000D_ 胶质瘤：组织2*2*1cm。	（右枕）脑组织出血，液化伴血管套内嗜酸粒细胞渗出，请结合临床。			vascular malformation	m	1
7	D5	1	0	0	0	1	0	0	0	0	0	227		0.88			72.22	0	0.54	6.06	0.4	99.87					11	32.26	76	31	贾红珠	常规病理报告	1518498	女	46	F000091898	1269748	109床	神经外科监护	02371320	^13813424380	^320919196811038522^	肉眼所见:_x000D_ 灰白色组织一块4*4.5*2cm，切面灰白。	（脑）脑组织间见大量增生的小血管，局部见扩张充血的大血管，周围胶质细胞未见明显增生，符合血管畸形。	脑	血管畸形	vascular malformation	m	1
4	E2	1	0	0	0	0	60	0	0	0	0	166	3.25	0.17	0	17.66	19.04	0.1	6.97	68.06	1.15	65.4	4.9	24.02	61.82	3.43	70.88	53.09	8.16	12.2	孙美云	常规病理报告	1521470	女	35	8000000000206217	1277760	32床	神经外科二	02015771	^18260500000	^320602197912115348^	肉眼所见:_x000D_ 灰褐组织一块2*1*1cm。	（右颞）脑组织血管增生扩张，血管壁厚薄不一，管腔不规则，符合动静脉畸形伴出血。			vascular malformation	m	1
6	D3	1	0	0	0	1	15	1	1	0	0	44					66.97	0	0	23.79	0	57.45	1.05	2.96	62.49	0.18	27.27	6.93	50.49	75.73	季敦明	常规病理报告	1322121	男	60	0003643020	1128302	16床	神经外科二	01385965	^13813723133	^320623195303302239^	肉眼所见:_x000D_ 碎组织一堆2*2*0.8cm。	（右小脑）见囊壁样组织，内衬蛛网膜上皮，符合蛛网膜囊肿伴周围脑组织胶质细胞增生。	右小脑	蛛网膜囊肿	gliosis	m	1
7	D7	1	0	0	0	0	77	1	0	0	0	136	1.35	6.2	0	33.72	3.79	0.05	5.05	8.35	0.14	100	7.12	5.67	59.88	3.18	25.53	4.81	53.97	35.34	陈杰	常规病理报告	1405164	男	55	0003862286	1162592	37床	神经外科一	01633703	15251393059	^320622195804243277^	肉眼所见:_x000D_ 组织一块4.5*3.5*1.5cm，部分区域出血。	（颞部）脑组织间见畸形的血管，间质出血，符合动静脉畸形。	颞部	动静脉畸形	vascular malformation	m	1
1	D4	1	0	0	0	1	6	1	0	0	0	230	20.09	1.41	5.68	14.24	28.62	0.03	20.42	74.47	1.83	87.61	23.28	7.81	28.14	22.25	30.46	10.74	42.09	62.93	吴荣海	常规病理报告	1223393	男	49	0003258612	1065047	33床	神经外科一	00858492	^15262745086	^320623196310303197^	肉眼所见:_x000D_ 灰白色不整形碎组织一堆3.5*2.5*1cm。	（右侧基底节）部分脑组织出血坏死，部分胶质细胞增生，间质血管内皮细胞增生，未见明显神经元细胞，考虑低级别胶质瘤。			gliosis	m	1
7	D9	1	0	0	0	0	70	0	0	0	0	119	0.09		6.06	33.69		0	0.25	28.68	0.5	83.56	0.1	9.72	10.29	0.64	22.32	8.51	4.28	53.46	曹云蕾	常规病理报告	1426230	女	12	0004114834	1213805	24床	神经外科一	01998609	^15996576487	^320683200111130823^	肉眼所见:_x000D_ 灰白组织一块2*2*2cm。	（左枕叶）脑组织间见畸形的血管，符合血管畸形伴出血。	左枕叶	血管畸形	vascular malformation	m	1
7	E4	1	0	0	0	1	35	0	0	0	0	102	1.66	0.04	1.41	33.35	90.03	0.36	0.46	18.07	1.88	60.68	3.79	35.64	68.78	0.11	52.11	24.58	81.76	72.08	桑乃娟	常规病理报告	1729841	女	34	03439709	1466619	23床	神经外科二	03439709	^13862096632	^320623198309097663^	组织1块4*3*2cm，切面灰白，质嫩。	（脑）脑组织间见增生扩张的血管伴出血，符合动静脉畸形，周围部分区域脑组织液化伴小胶质细胞增生。			vascular malformation	m	1
7	E7	1	0	0	0	1	33	0	1	0	0	195	0	0	0	87.5	0	0.07	48.55	87.64	8.33	99.9	33.33	0	6.22	93.33	10.28	2.24	9.4	1.64	陆培英	常规病理报告	1738587	女	76	03653461	1487950	38床	神经外科二	03653461	^13485127850	^320622194110194381^	畸形血管团：紫褐色组织三块共2*2*0.3cm。	（畸形血管团）脑组织边缘见凝血块伴机化改变，其内见扩张的厚壁血管。		畸形血管	vascular malformations	m	1
5	D8	1	0	0	0	0	76	0	0	0	0	62	7.12	0.02	5.13	1.33	2.25	0	0.1	38.47	0.02	41.58	15.03	1.81	29.34	2.98	41.17	5.43	14.26	47.04	章梅芳	常规病理报告	1406489	女	47	0003827478	1161207	22床	神经外科一	01646541	^18994226203	^320622196702146008^	肉眼所见:_x000D_ 颅内肿瘤：组织8*6*3cm，切面灰白，质嫩。_x000D_ 胶质瘤：组织2*2*1cm。	（右枕）脑组织出血，液化伴血管套内嗜酸粒细胞渗出，请结合临床。			vascular malformation	m	1
7	F2		0	0	0	1	52	0	0	0	0																				王巧云	常规病理报告	1608291	女	50	F000439700	1331675	109床	神经外科监护	02758686	^13862944107	^320622196803184548^	肉眼所见:_x000D_ 组织2块1.8*1.5*0.8cm。	（小脑周围）脑组织周围见出血变性组织。			vascular malformation
1	E4	1	0	0	0	1	5	1	0	0	0	243	0	0.02	0	78.43	14.16	0.06	41.72	82.93	0.45	93.2	63.64	1.18	47.33	18.18	35.88	12.98	0.1	12.21	吴荣海	常规病理报告	1223393	男	49	0003258612	1065047	33床	神经外科一	00858492	^15262745086	^320623196310303197^	肉眼所见:_x000D_ 灰白色不整形碎组织一堆3.5*2.5*1cm。	（右侧基底节）部分脑组织出血坏死，部分胶质细胞增生，间质血管内皮细胞增生，未见明显神经元细胞，考虑低级别胶质瘤。			gliosis	m	1
7	F4	1	0	0	0	1	35	0	0	0	0	192	1.47	0.76	1.92	1.43	21.97	0	0.17	4.82	0	92.72	1.4	3.18	37.31	1.22	34.76	20.64	51.1	55.33	桑乃娟	常规病理报告	1729841	女	34	03439709	1466619	23床	神经外科二	03439709	^13862096632	^320623198309097663^	组织1块4*3*2cm，切面灰白，质嫩。	（脑）脑组织间见增生扩张的血管伴出血，符合动静脉畸形，周围部分区域脑组织液化伴小胶质细胞增生。			vascular malformation	m	1
4	F8	1	0	0	0	1	53	1	0	0	0	234	1.26	0	0	73.71	97.43	0	0	0.9	0.03	3.21	3.21	16.85	10.56	4.98	53.21	29.8	33.61	15.6	刘秀忠	常规病理报告	1605109	男	54	F000388931	1322710	18床	神经外科二	02702582	^18761766494	^320623196106290034^	肉眼所见:_x000D_ 囊壁样组织大小2.8*2.5*1cm。	（右颞叶）纤维囊壁样组织内见脑组织及血管增生扩张，出血，急慢性炎细胞浸润，局部见含铁血黄素沉积。	右颞叶	正常脑组织	brain tissue	m	1
7	F7	1	0	0	0	1	42	1	0	0	0	283	0.07	0.26	0	11.3	0.03	0	1.22	13.69	0	99.6	20.12	4.26	12.73	9.79	23.79	6.68	32.33	65.44	俞国山	常规病理报告	1627391	男	52	F000689560	1376024	12床	神经外科一	03027610	^13812757961	^32062119640804221X^	肉眼所见:_x000D_ 组织1块，1*0.5*0.2cm，切面灰白，质中。	（头颅）见少量脑组织伴局灶胶质细胞轻度增生。			gliosis	m	1
7	F8	1	0	0	0	1	39	1	0	0	0	206	0.94	1.64	0	62.53	0	0	0.11	15.61	0.11	65.56	10.77	1.6	12.11	5.35	53.06	29.77	14.76	69.29	方杰	常规病理报告	1714766	男	25	F000991578	1433054	34床	神经外科一	03361687	^15251300888	^340321199111161550^	肉眼所见:_x000D_ 灰白组织一块1.5*1*1cm。	（右枕叶）脑组织中可见大小不等的血管，血管管壁厚薄不一，扩张，出血，符合动静脉畸形。	右枕叶	动静脉畸形	vascular malformation	m	1
5	F10	1	0	0	0			0	1	0	0	160	0	0.19	0	13.7							0	1.85	9.62	19.05					王宋英	常规病理报告	1417552	女	73	0003965861	1193152	104床	神经外科监护	01811136	^86211909^		肉眼所见:_x000D_ 灰红不整形组织5*4*3cm。	（颅内）脑组织边缘见凝血块，符合血肿。			vascular malformation	m	1
6	F5	1	0	0	0	0	61	1	1	0	0	28	0.58	0.54	4.27	82.1	31.7	0.05	5.04	58.69	0.5	40.21	43.07	15.23	84.4	2.5	74.78	61.9	31.99	72.4	钱锦山	常规病理报告	1518583	男	63	8000000000286486	1272712	03床	神经外科一	02389859	^13862918037	^320602195202142019^	肉眼所见:_x000D_ 灰白色组织一块5*3*1.5cm，切面灰白，灰褐。	（右额叶）脑组织变性，坏死，局部出血，脓细胞渗出，周围肉芽组织形成，符合脓肿。	右额叶	脓肿	gliosis	m	1
4	G8	1	0	0	0	1	53	1	0	0	0	166	0.24	0.15	0	5.6	23.88	0.07	10.82	32.42	0.82	62.03	26.27	18.15	37.75	42.22	78.15	53.43	33.01	38.27	陈子鹏	常规病理报告	1605384	男	23	F000397693	1324195	26床	神经外科二	02712356	^18071607886	^321324199302172216^	肉眼所见:_x000D_ 灰褐、灰白组织一块，大小2.5*1.5*1cm。	（颅内）脑组织边缘见大小不等的血管，管腔内出血，符合血管畸形。	颅内	血管畸形	vascular malformation	m	1
[truncated: 11 more columns]

## Sheet: 儿童
1	A2	w	0	1	4	0	100	0	100	1	0	0	0	9.72	0	86	0	0.06	0	59.13							4.07	4.07	0	1.69	1.23	0	14.12	何嘉欣	常规病理报告	1206100	男	2	8000000000924468	1024230	02床	神经外科二	00142260	^13862916944	^320601200908070333^	肉眼所见:_x000D_ 碎组织8*4*1cm，切面灰白，粘滑感，质韧。_x000D_ 镜下所见:_x000D_ 瘤组织微囊状排列，瘤细胞梭形。	（右小脑）符合毛细胞型星形胶质细胞瘤。	右小脑	1
2	F3	m	1	1	4	0	80	0	79	0	0	0	0	13.52	0	212	0	0.36	2.68	83.98	13.45	0.03	6.64	95.58	3.23	76.06	8.9	4.53	2.03	1.11	0.22	10.32	7.63	秦琦	常规病理报告	1400276	女	7	8000000000398569	1149975	21床	神经外科二	01520717	^13814620063^	^320602200610177046^	肉眼所见:_x000D_ 碎组织一堆5*3*1cm，切面灰白。	（右小脑）毛细胞型星形胶质细胞瘤（WHOⅠ级）。		1
6	B10	m	1	1	4	1	46	1	46	1	0	0	0	8.3	0	39					14.74	0	0.16	42.4	0.58	31.33	1.27	8.78	0.34	0	0	0	7.44	丁陈嘉	常规病理报告	1629714	男	11	F000718029	1381175	19床	神经外科一	03058429	^13057038821	^320682200509237456^	肉眼所见:_x000D_ 组织1块5*4*3cm，切开囊实性。	（右小脑）毛细胞型星形细胞瘤，局部细胞核大异形。 （建议随诊，谨防复发）	右小脑	1
5	D5	m	1	1	4	1	37	1	37	0	0	0	0	12.87	0	95	4.48	0.64	1.05	99.79	85.61	0.25	6.21	7.25	0.2	42.17	6.96	10.54	1.79	3.49	31.76	85.12	81.01	孔梦如	常规病理报告	1721378	女	12	02937152	1448649	33床	神经外科一	02937152	^13665685126	^34161200504302927^	小脑占位：灰白碎组织，1.5*0.5*0.5cm。_x000D_ 病周：灰白组织1枚，0.8*0.5*0.3cm。	（小脑）结合免疫组化结果符合毛细胞粘液样型星型细胞瘤，WHOⅡ级。 免疫组化结果（172049）： 瘤细胞：GFAP (+), S100 (+), Vimentin (+), NSE (-), NF (-), CgA (-)	小脑	1
[truncated: 16 more columns]

## Sheet: 2021新组织学分类说明
1	Astrocytoma，IDH1 muttant
2	Oligodendroglioma，IDH1 mutant
3	GBM，IDH1 wt
4	Pilocytic astrocytoma ganglioglioma & Pleomorphicxanthoastrocytoma
5	glioma
